# Supplementary material for: Massively parallel characterization of CRISPR activator efficacy in human induced pluripotent stem cells and neurons
Source: Mol Cell. 2023 Apr 6;83(7):1125–1139.e8. doi: 10.1016/j.molcel.2023.02.011 (PMC10114495; doi:10.1016/j.molcel.2023.02.011)
Supplement: Table S1. Summary of barcode expression and location, related to Figures 1, 2, and 3 — Read counts of individual biological repeats for each reporter barcode in cDNA or gDNA and cDNA to gDNA ratios under different conditions. This includes days 0, 2, and 5 of differentiation (D0, D2, and D5), targeting (SCP) or non-targeting (SCR) guide sets in iPSC or iNeuron cell types. Mapping chromosome (loc_chr) and location (loc_location) is also shown along with the number of reads that defined this location (sum_sum) and those mapping from each mapping experiment (Tat1 and Msp1 at different concentrations). Segment numbers indicate cluster group in Figure 2B. [file mmc2.xlsx]

## Sheet: Supp_table
_barcode	cDNA_D0_1_diff	cDNA_D0_2_diff	cDNA_D0_3_diff	cDNA_D0_4_diff	cDNA_D2_1_diff	cDNA_D2_2_diff	cDNA_D2_3_diff	cDNA_D2_4_diff	cDNA_D5_1_diff	cDNA_D5_2_diff	cDNA_D5_3_diff	cDNA_D5_4_diff	cDNA_SCP_A1_ips_vpr	cDNA_SCP_A2_ips_vpr	cDNA_SCP_B1_ips_vpr	cDNA_SCP_B2_ips_vpr	cDNA_SCR_A1_ips_vpr	cDNA_SCR_A2_ips_vpr	cDNA_SCR_B1_ips_vpr	cDNA_SCR_B2_ips_vpr	cDNA_VPRscp1_ineuron_vpr	cDNA_VPRscp2_ineuron_vpr	cDNA_VPRscp3_ineuron_vpr	cDNA_VPRscp4_ineuron_vpr	cDNA_VPRscr1_ineuron_vpr	cDNA_VPRscr2_ineuron_vpr	cDNA_VPRscr3_ineuron_vpr	cDNA_VPRscr4_ineuron_vpr	cDNA_WT1_ineuron_vpr	cDNA_WT2_ineuron_vpr	cDNA_WT3_ineuron_vpr	cDNA_WT4_ineuron_vpr	cDNA_WT_A_ips_vpr	cDNA_WT_B_ips_vpr	gDNA_D0_1_diff	gDNA_D0_2_diff	gDNA_D0_3_diff	gDNA_D0_4_diff	gDNA_D2_1_diff	gDNA_D2_2_diff	gDNA_D2_3_diff	gDNA_D2_4_diff	gDNA_D5_1_diff	gDNA_D5_2_diff	gDNA_D5_3_diff	gDNA_D5_4_diff	gDNA_SCP_A1_ips_vpr	gDNA_SCP_A2_ips_vpr	gDNA_SCP_B1_ips_vpr
TAGAGCGGTTAATAGCC	7	3	6	4	2	8	4	4	1	1	1	4	25	37	28	26	2	2	4	11	24	28	25	16	1	1	5	2	3	1	0	3	0	2	0	3	7	2	3	21	14	10	10	7	4	9	39	51	31
CAAATGCTCTTGGCCTA	2	2	1	4	0	3	0	0	2	0	1	0	3	7	3	9	5	9	3	10	0	0	4	1	0	0	3	0	0	0	0	0	5	1	2	3	1	0	1	7	4	2	6	3	4	3	3	14	5
GTTTGAGGAACTTGTGT	120	68	73	161	5	13	9	4	1	0	0	0	158	199	145	138	147	87	108	125	2	2	4	12	0	0	0	1	0	0	0	0	143	138	26	14	27	29	25	44	45	33	34	15	34	25	77	104	68
TAGTATTTGTAGTATAA	247	142	158	187	19	30	27	29	1	0	1	0	193	185	152	187	225	164	189	149	3	7	7	4	0	0	0	0	0	2	0	0	203	178	39	15	19	35	16	29	52	38	32	16	47	21	83	61	68
TCGATTTGCACACCGTC	613	338	459	522	66	158	159	90	1	3	1	0	438	442	302	347	469	363	375	311	18	20	22	39	3	0	2	1	0	0	1	0	359	335	6	5	13	11	6	12	14	17	16	9	14	15	44	46	25
CGACTCCCGTCTTGGGA	3	1	4	3	2	2	1	5	0	2	1	0	5	3	4	4	0	2	1	1	1	2	0	2	0	2	1	4	0	1	0	0	1	0	0	0	3	1	2	3	5	3	5	4	3	0	6	13	2
TTGGGGATCTATTGGTA	13	12	12	21	1	3	3	2	3	1	0	1	2	7	5	3	4	3	1	1	1	0	0	1	1	2	2	0	0	1	0	0	5	4	0	2	1	3	1	3	0	1	3	1	4	1	7	3	2
CGTGACTGCGCACAAGT	4491	2680	3502	4198	226	387	425	318	7	17	2	1	2295	2793	2192	2706	2843	2412	2498	1947	3	1	4	9	0	4	4	5	0	1	0	0	2236	1966	14	9	14	17	23	23	21	19	14	9	18	11	125	152	121
CTGACTATACGGGATAA	711	412	671	570	33	57	75	70	0	4	2	1	452	505	353	440	468	392	411	419	1	1	0	1	0	0	0	1	1	0	1	1	396	432	13	12	12	25	8	27	20	15	26	15	22	9	75	76	59
ACAGCTGGGAGCTAAAA	10	5	3	4	5	18	8	3	3	0	1	0	3	9	4	9	9	4	3	5	1	0	3	1	0	1	2	1	1	0	2	3	13	3	2	1	0	0	1	0	1	3	3	1	1	2	5	12	7
ATGAGAAGCGCCTAGTG	4	0	13	6	1	1	0	1	4	0	3	1	5	0	1	1	4	0	2	2	1	1	5	10	2	2	0	2	1	0	5	4	0	3	1	0	0	0	0	0	1	1	2	0	1	1	4	5	2
GGCTAAAGCAGCCAGTC	9	3	5	5	6	15	10	6	3	2	0	0	1	2	1	1	1	0	2	2	0	0	0	0	0	0	0	0	0	0	0	0	3	4	0	0	2	5	0	6	3	3	1	2	2	1	2	2	2
TTGATCATCCCGACCGC	194	105	189	187	8	20	17	20	2	4	0	0	94	118	78	70	120	99	88	64	6	7	13	4	0	0	0	0	0	1	0	0	131	113	8	6	25	22	21	33	31	19	28	30	40	23	63	76	45
TCTGGCGAGTTACGTAG	0	3	3	3	0	0	1	3	1	1	1	0	1	2	3	3	0	2	1	0	3	3	10	13	1	3	0	5	0	3	0	1	0	2	1	3	7	0	2	9	5	3	2	2	3	3	12	8	15
GGGGCGACATTTAGTGA	418	282	437	433	43	45	56	56	1	3	2	1	165	195	145	193	243	171	198	164	1	3	8	2	1	1	1	1	3	0	0	0	233	180	25	20	31	36	30	37	35	24	31	19	37	33	69	66	40
GGCTTGCCAGGCTAGTG	298	195	264	327	5	2	2	6	3	2	1	0	79	100	66	53	113	75	72	63	0	2	6	0	0	0	0	0	0	0	0	0	74	62	17	9	19	37	19	21	35	26	22	17	15	26	62	101	52
GGTCAGTGGCATGGAAC	61	32	77	67	8	26	18	20	0	1	0	0	72	84	54	54	78	42	48	43	0	8	8	7	0	1	0	0	1	2	1	0	49	43	29	19	42	48	21	41	44	39	43	26	52	28	104	113	72
TCTACTTCGGTTTTACG	226	123	195	232	1	7	4	2	3	0	0	0	158	168	83	122	163	116	102	117	16	12	23	14	0	0	1	0	0	2	0	1	120	79	38	28	21	64	22	44	66	29	23	24	22	37	98	129	83
CTGCCAAGAGGTGTGAA	71	30	60	75	27	58	38	32	56	27	48	39	28	24	12	27	26	16	35	22	21	14	21	13	21	33	22	5	15	15	10	24	28	23	5	1	0	0	3	5	5	1	2	2	3	2	15	7	3
CCTTTTCGAATCCTATG	413	242	318	408	534	983	805	636	254	117	207	266	468	579	450	368	364	290	349	285	200	206	241	273	144	127	115	101	134	94	85	149	253	215	9	0	5	9	5	14	7	8	8	2	7	14	68	74	49
TTGGATCCAGATATCAA	17	11	12	11	10	8	11	15	12	6	7	5	5	10	6	10	6	5	3	5	2	1	1	2	2	2	2	5	0	1	2	1	5	5	0	0	0	0	3	0	1	1	1	1	1	1	0	2	2
CCCCGCTGCACGGCATA	244	153	202	237	20	36	41	26	0	1	0	3	95	111	78	75	83	69	78	90	11	4	10	10	0	0	0	0	0	0	0	0	109	78	9	7	7	20	7	15	15	12	11	10	10	7	21	29	18
GAGGTATATACCATTCA	0	0	1	0	0	0	1	2	0	0	0	2	0	0	0	1	0	0	0	0	0	0	1	0	0	0	0	0	2	1	1	0	0	0	3	2	0	9	0	4	1	4	1	3	1	3	3	13	4
CGGCAAGCCTGCCAGAA	0	1	3	2	0	1	4	1	2	0	1	1	0	1	0	2	0	2	0	0	2	1	0	2	0	0	0	1	1	0	1	0	0	1	1	2	3	0	7	2	6	3	2	3	7	4	6	12	5
AGCTCGACTATTGGTGA	439	249	385	386	72	227	202	177	1	1	7	4	155	200	141	179	217	208	191	159	14	7	13	8	1	0	2	1	2	1	2	2	211	155	62	27	47	63	43	80	65	69	63	37	65	52	107	87	104
GGTCTACGATAGCCCGC	961	575	900	1017	74	169	170	171	6	8	5	8	497	505	357	369	529	423	322	374	7	3	6	14	1	2	3	1	5	1	2	1	552	444	32	20	47	56	30	62	67	63	56	31	43	31	136	148	130
TGTTATTTAGGGTGCGA	155	96	157	207	7	18	16	7	2	0	1	1	75	80	93	103	88	69	83	65	9	8	5	5	0	0	1	1	2	1	2	0	109	64	15	19	23	28	11	19	24	31	13	7	24	19	55	61	52
TGTTAACCTCATTGAAT	39	12	29	28	2	2	5	0	0	0	0	1	21	21	26	11	10	21	13	16	1	1	4	2	0	0	0	0	1	2	0	0	17	11	31	31	24	38	26	39	34	33	24	16	22	33	75	89	60
CGTCGTCGTGATTTAGC	101	66	119	134	16	34	38	39	0	2	2	2	105	152	98	91	95	108	73	89	38	42	42	42	7	5	4	6	1	1	2	4	89	68	4	7	9	20	13	11	24	20	14	9	27	12	66	45	30
GAGCAGGACACGTCTGG	11	9	14	8	0	4	7	16	3	5	14	5	8	8	8	5	5	9	3	6	2	0	2	2	0	2	0	2	0	2	2	0	8	6	2	0	0	0	0	1	0	0	1	1	1	1	1	0	3
TATGTGGCAATCTTGTG	16	18	9	24	12	29	22	27	17	13	19	18	19	15	9	11	13	14	5	5	24	11	20	20	13	14	19	14	8	7	5	16	6	12	0	0	4	0	3	2	2	3	1	1	3	1	3	5	3
ACCAATTCTGCTTAGGA	1445	725	960	1396	199	448	324	278	14	10	6	12	581	732	564	746	769	436	664	563	47	20	51	50	13	17	10	2	6	1	1	6	971	721	5	8	10	13	8	16	17	15	12	9	8	5	57	53	37
TACAATTTGCTCGAGGG	42	19	20	49	0	0	0	1	0	0	0	1	48	42	37	36	22	8	10	11	15	12	21	11	0	2	0	0	0	0	1	0	29	24	88	101	143	171	90	144	139	99	89	49	86	94	316	407	269
CTATGCCGGTGAGGCAT	187	107	147	209	17	33	15	15	1	2	2	0	199	161	141	169	202	122	169	127	11	11	21	23	2	1	2	2	0	0	0	1	159	130	7	7	8	11	11	17	23	12	12	4	8	11	32	49	33
CGGATGCTCCACACAGG	13	11	9	16	7	10	9	9	13	10	11	7	2	8	8	5	6	4	4	7	10	8	6	10	8	7	7	7	5	9	4	5	5	5	2	0	3	0	1	2	1	0	3	1	1	2	1	1	1
TATCTATTCGGTTATGT	876	479	765	859	11	29	26	15	12	3	2	9	711	730	563	656	685	413	624	521	19	18	11	20	1	2	4	5	3	5	3	2	703	580	202	118	162	164	89	231	227	142	153	82	132	135	389	421	322
TGGTCGCGAAGTTTTTC	17	8	7	19	13	21	15	11	19	12	16	24	16	31	17	20	33	6	15	25	23	12	28	26	7	20	24	10	10	6	9	19	22	11	0	1	1	5	1	7	1	0	3	2	8	5	14	28	13
TCTTGGAAGGCAAGCAC	2	0	1	0	2	0	1	0	0	0	2	2	4	2	3	2	0	0	3	0	1	2	2	0	0	0	0	0	0	0	0	0	0	0	4	1	0	5	1	5	7	4	1	2	4	3	10	9	11
CGCCCTAGGTGGAAGGG	48	25	36	43	14	8	12	16	0	1	0	0	42	40	30	27	37	27	29	27	4	3	5	5	0	2	1	0	1	0	0	0	20	22	32	20	35	35	19	40	36	37	34	17	24	27	57	60	30
AAGAGAGTATATTCGGA	225	131	193	232	24	53	32	30	3	0	5	4	166	126	121	143	162	85	125	119	22	14	24	27	3	10	4	6	1	0	4	1	135	131	17	24	24	38	20	48	43	25	38	18	29	22	79	112	80
TGTAACCCTCTGCTTCC	1142	637	900	1143	70	124	115	93	110	42	50	73	875	1101	702	797	796	614	862	725	79	25	53	52	45	35	65	30	70	30	57	72	578	437	0	0	0	0	0	4	0	0	1	3	0	1	53	50	32
TGTTCCACAGGTTAGTT	9	10	11	16	1	0	0	0	1	0	0	0	5	6	1	3	2	6	2	2	2	1	0	3	0	0	0	0	0	0	0	0	5	16	3	6	4	6	5	9	12	8	7	4	12	8	25	24	25
TGCTGAATGATTTCATT	31	17	16	22	12	25	25	29	24	20	21	23	55	47	35	12	20	5	37	12	21	12	15	25	21	32	27	17	8	9	18	21	21	20	7	0	5	5	5	2	5	4	5	2	4	5	16	18	9
CGTTTGTATTCCAAGTG	22	11	10	20	2	2	1	0	0	0	1	0	49	55	36	40	49	17	24	25	28	29	36	31	0	5	0	0	0	1	0	0	13	13	147	118	165	182	114	215	236	153	181	84	165	166	455	450	377
TGCAACATCGGCTTGAG	78	56	48	60	3	1	8	4	4	1	1	3	90	83	74	95	136	63	93	71	8	5	8	8	0	4	6	2	3	2	1	4	89	51	4	3	6	16	4	15	11	8	11	12	17	12	30	33	28
GCGTCTGTTGCGGGCTT	9	7	4	10	1	1	2	1	0	0	1	0	33	47	24	39	12	6	11	12	16	22	15	41	0	0	1	0	0	0	0	0	4	5	54	70	49	91	63	120	95	103	91	69	139	105	163	240	177
GAATGTACAATCTCGGC	125	60	131	98	7	22	15	14	0	0	6	3	262	288	239	252	136	158	123	127	81	53	99	97	1	1	1	1	0	0	0	1	87	87	217	164	253	308	195	408	398	333	270	235	336	273	943	1036	787
CGACTGCTCCACACAGG	29	19	25	25	18	29	28	10	29	18	27	29	7	9	16	8	14	13	12	22	7	4	13	5	10	10	3	4	5	4	10	10	10	12	0	5	1	3	2	0	4	0	7	1	2	2	2	1	2
TATTGAAGCATTAAGAA	14	15	4	16	1	3	4	2	0	0	0	1	17	25	25	36	22	8	26	11	12	9	27	22	2	2	1	0	1	0	0	1	17	28	191	134	194	194	138	290	288	187	237	121	169	203	429	484	320
CGGCTGCTCCACACAAG	17	13	7	16	2	10	10	10	22	8	15	17	15	10	25	13	24	13	12	23	1	3	5	1	5	1	5	4	3	2	0	1	14	14	0	1	2	0	3	2	1	0	1	2	1	1	4	4	5
TGTGGGACACACGTCTT	17	19	13	29	13	17	37	22	27	12	26	26	33	8	13	17	22	21	15	14	14	9	18	25	21	16	14	10	15	6	10	15	12	27	5	1	2	0	2	1	2	2	2	1	2	2	5	5	3
TATCCTCGTCTGTATTG	21	18	27	46	2	1	1	6	0	1	0	0	31	43	23	30	28	17	26	21	6	11	15	5	0	0	1	1	0	0	0	0	27	23	43	46	59	70	27	71	67	48	85	28	62	46	166	163	117
GTCTTCCAGAATGTATG	43	25	19	37	1	2	0	0	2	0	1	1	14	14	16	18	13	19	15	12	6	1	2	5	1	2	2	0	3	5	0	0	5	7	16	18	24	30	24	39	38	26	37	17	40	32	59	68	75
TAGGACAAGACGACGGA	8	6	8	7	6	5	12	3	10	12	8	10	5	7	8	11	8	6	6	9	1	0	1	2	0	1	0	1	3	1	0	1	4	4	1	0	0	1	0	3	3	1	2	1	1	4	3	6	8
TCAGAAAAGGCCGCAGC	0	0	0	1	0	0	0	0	0	0	2	0	0	0	0	1	0	0	0	0	2	0	0	0	1	0	1	1	0	0	3	0	0	0	2	2	2	0	2	5	3	3	1	1	1	1	9	8	5
GCCTCAAGCTCGATCCT	84	35	53	56	5	6	5	5	5	0	1	1	34	40	21	44	43	31	41	39	8	7	15	10	2	3	6	1	1	1	2	0	37	37	65	43	69	104	52	96	143	105	105	62	122	81	189	195	185
GGCGGCAGTATAGCCGG	6	6	7	12	0	0	0	0	0	0	1	0	58	35	39	31	46	19	35	26	12	8	13	9	0	0	0	0	0	0	0	0	15	12	46	38	53	57	41	73	83	78	73	30	78	57	181	192	148
TTGTGCTCTAGGAAGAA	15	6	5	8	0	0	0	0	1	0	0	0	7	3	3	1	0	1	2	5	0	0	1	0	0	0	0	0	0	0	0	0	0	2	7	12	11	16	9	14	25	9	13	8	9	14	26	38	26
TTACAGTGACTTGTCAC	16	8	6	9	0	1	0	2	1	0	0	0	32	25	15	30	8	11	6	6	8	4	11	22	0	3	0	0	0	0	0	0	15	8	67	81	88	114	67	136	128	102	96	79	97	90	296	284	224
TTACGAAGTGCAGCTTC	14	15	23	22	0	0	3	2	0	0	0	2	17	24	13	15	17	14	14	12	6	5	5	8	0	1	0	0	0	0	0	0	12	13	27	34	39	41	27	48	58	36	40	25	37	43	112	122	85
CCTATTACCGATAAAAT	13	11	10	12	0	0	3	1	0	0	0	1	14	27	13	10	7	0	1	6	16	12	28	9	0	1	0	0	1	0	0	0	6	4	36	42	53	66	29	77	37	45	58	27	51	43	107	137	116
TCGTCGGAACACGAATC	45	29	58	41	6	21	29	16	7	3	5	2	36	41	39	47	36	30	42	26	28	34	34	59	3	2	4	4	7	8	2	8	25	22	1	1	4	11	13	13	16	19	10	6	10	4	32	46	27
CTACGATAGGAAACTCT	16	11	12	22	1	1	3	1	1	0	0	0	14	11	4	12	6	6	6	7	11	1	8	9	1	3	1	0	0	1	0	1	9	4	30	36	46	48	18	46	31	31	26	25	41	51	88	85	54
GTAGTAATGGGCTTGAG	543	336	496	664	52	137	115	106	18	13	14	6	289	349	278	289	389	261	357	341	14	29	34	30	12	16	36	9	3	8	1	13	323	284	15	8	8	6	5	13	16	7	8	6	10	12	33	35	31
TCAGGTTGGGAGGTAGC	7	12	7	8	14	14	20	7	24	10	26	8	1	1	1	7	5	1	5	5	14	11	8	12	10	10	15	20	10	11	17	7	2	4	0	0	4	3	3	3	3	3	1	1	4	1	4	1	1
GGTTGCGCGCACGCGCT	23	13	10	21	1	1	4	5	0	1	1	2	17	24	11	20	18	23	7	15	1	6	3	2	2	0	1	0	3	1	0	0	15	8	1	6	7	16	4	13	18	16	13	7	14	4	28	28	27
CATGGACTGTGATATTT	1	0	1	3	0	1	1	1	0	2	1	1	2	2	3	1	2	0	2	3	1	3	2	3	2	2	2	1	0	0	0	2	0	2	3	3	0	4	2	2	2	1	2	3	1	1	5	10	15
TAGGCTGTGGGTGTAGT	193	101	152	202	92	166	155	145	5	4	5	8	116	172	129	161	101	78	56	53	255	190	232	343	2	1	2	4	3	2	0	3	159	142	29	19	18	28	16	40	35	35	37	24	40	25	70	109	51
TAGGAGGCTCGGACCGC	328	198	290	341	119	188	190	193	8	5	9	12	342	356	280	317	377	319	290	251	36	22	33	22	13	17	24	13	16	6	12	14	333	244	39	22	36	44	22	41	38	43	33	35	49	36	108	137	96
AAAAAAGTGGTTGCCTG	9	4	3	4	4	14	7	7	0	0	1	0	16	25	13	15	8	8	1	5	11	1	9	15	0	1	0	0	0	0	0	1	10	4	13	11	24	36	14	27	29	19	21	21	28	29	59	66	47
GATCGGTGGAGGGGCGT	62	41	63	54	8	1	13	3	2	0	1	5	71	85	55	67	55	40	27	35	17	20	34	32	2	2	0	2	1	0	2	0	25	49	60	50	95	79	56	105	139	105	83	79	108	89	185	225	180
ACGGGCTCTATCAAATG	8	1	4	4	6	20	10	5	20	6	8	3	10	11	4	2	7	5	3	4	2	1	12	7	8	10	12	3	6	7	6	8	3	3	0	0	2	4	1	1	1	2	2	1	1	2	8	10	4
GTTCCGGGTAATGAGGC	26	5	14	21	0	1	0	0	1	0	0	1	20	19	16	15	15	13	15	6	4	3	9	3	0	0	0	0	0	0	0	0	13	11	27	36	41	62	32	66	62	48	42	34	62	37	83	93	85
TTCCCCTAGTGGTGGAA	5	8	15	16	1	4	2	2	2	0	0	0	3	7	6	7	6	3	9	12	0	2	9	4	0	0	2	0	0	0	0	0	4	6	3	6	2	5	2	6	1	3	5	1	4	3	4	14	4
CGTGTCTCGGCTCTGGG	49	20	57	51	8	4	9	2	0	1	1	0	80	109	58	77	65	45	55	61	18	7	21	13	0	5	0	0	0	0	0	0	37	25	119	105	155	177	60	141	134	128	61	43	71	51	395	399	285
CGGAGAATTAGGCCACC	29	18	32	28	30	44	33	24	0	1	3	1	22	19	17	16	32	7	16	13	22	20	30	52	0	0	0	0	3	0	0	2	12	7	40	32	30	46	35	85	62	67	73	51	56	63	99	82	91
GCCGACAGGGATGGAGA	88	28	69	63	4	5	5	8	4	1	2	3	43	62	63	50	73	39	56	80	4	6	9	11	0	1	0	1	0	1	0	2	49	39	25	25	27	47	27	48	64	53	46	24	31	37	90	107	64
ACCCGCCGGGAGTGCCG	157	90	106	134	330	580	542	468	432	179	434	347	71	97	90	86	98	86	81	53	235	202	230	270	215	283	273	234	295	252	191	217	133	81	0	0	1	2	6	10	3	8	4	1	1	4	8	12	8
GTCCTAACCATTGACAC	8	4	4	8	4	1	1	1	1	0	0	0	0	4	4	1	5	2	4	1	2	1	0	1	0	0	0	0	1	0	0	0	3	0	5	9	8	16	6	9	14	12	10	0	15	7	27	25	21
TGGAGCGTGATGGGCTT	21	7	25	22	2	6	5	8	1	1	0	0	64	60	45	49	3	6	3	6	57	38	102	76	1	6	4	0	3	1	2	0	3	2	142	126	165	183	112	222	216	186	138	119	226	158	453	543	387
GTCACACGTCCGGATGC	26	8	12	22	15	42	44	40	33	17	40	28	22	5	8	6	9	4	9	13	23	20	24	41	32	35	44	20	13	16	30	15	15	13	0	3	1	3	1	1	0	3	2	1	1	2	5	3	2
GGTCGGATCGACTCGCT	5	4	5	4	3	2	10	1	0	1	0	0	3	2	0	2	3	0	0	3	1	0	0	6	0	0	0	0	1	0	0	0	1	1	6	13	11	3	4	16	17	23	9	10	11	12	28	16	19
ATTAAATCTTTTTCGTA	53	43	73	63	9	8	6	12	6	1	3	4	21	17	28	10	26	14	26	15	0	4	2	8	3	4	0	0	2	0	0	3	32	28	6	14	5	9	8	12	11	20	15	3	11	22	17	32	18
GGATCACGCTTGCTGGT	17	25	22	24	33	78	47	45	1	1	1	0	16	15	14	18	22	4	12	3	8	8	11	14	5	10	5	10	0	1	1	2	7	5	18	19	30	24	13	36	39	22	40	11	36	31	56	55	52
GAGTATTACTTCGTGAC	27	16	19	17	3	7	3	3	0	0	0	3	41	67	48	55	6	8	9	2	61	56	51	44	0	1	0	0	0	0	0	0	14	12	38	41	43	43	33	52	59	55	47	41	43	42	85	103	87
AATCGTTAGATTAGAAA	6	5	9	4	0	4	2	0	0	0	1	0	39	34	30	27	19	4	19	9	19	15	13	14	0	4	0	0	0	1	1	1	5	5	46	29	50	67	33	71	89	35	39	24	49	45	118	109	110
GAGAGTGCAGTTCTATT	17	6	13	15	1	0	2	2	2	0	0	0	20	34	27	30	1	4	9	3	22	6	13	31	0	0	2	0	0	0	1	0	6	6	49	40	43	77	35	65	83	47	51	30	73	54	99	124	89
GGCCACATCTTCTATGG	49	29	23	40	7	10	8	13	0	3	1	1	32	23	16	18	26	17	13	12	0	2	2	0	0	0	0	0	1	0	0	0	11	19	5	6	13	16	11	12	13	11	6	5	16	12	48	42	35
GTAATTCGCGGTCGGAA	12	6	8	5	0	0	0	0	1	0	0	0	23	18	19	10	12	7	10	6	2	1	3	3	0	0	0	0	0	0	0	0	0	1	26	38	47	60	44	77	87	59	29	22	47	31	145	194	140
ACTTACTTGGATCCACT	397	238	392	372	143	258	245	140	16	7	19	27	193	199	157	150	170	111	152	132	22	15	29	32	16	16	8	4	15	8	12	7	188	187	44	30	43	66	26	53	55	45	66	35	49	57	111	100	73
GCTATATCTCAGGTTAT	5	2	3	2	4	13	8	13	13	7	15	6	3	5	4	1	1	3	4	3	6	2	10	9	7	10	4	6	10	4	6	10	0	1	0	1	1	3	1	2	8	5	3	1	4	1	10	9	11
GCATGACTCCACGCGAT	8	17	24	13	9	15	7	12	2	0	2	0	6	10	2	12	0	5	1	2	12	8	15	12	1	6	0	0	1	1	1	0	0	0	63	57	100	132	55	173	156	125	121	86	131	136	244	227	163
CGGTAGGGCCGGTTCCG	88	51	83	85	2	14	9	7	2	4	1	6	130	135	83	110	34	22	16	16	54	30	52	50	1	2	8	3	4	3	0	2	41	39	79	83	84	134	59	102	120	92	107	71	101	103	254	244	222
TCCGGGAATCGTTTTCC	15	3	15	14	0	0	4	1	1	0	2	0	20	34	23	22	14	11	16	7	10	18	19	9	0	0	0	0	0	4	0	0	11	4	32	33	48	64	36	81	83	65	62	46	63	57	142	135	121
CAATTCTGCGTTTGGTG	1	1	2	2	1	10	3	1	7	0	1	1	3	5	4	1	1	2	2	3	0	0	3	6	2	2	4	6	1	3	0	0	0	2	1	2	2	0	0	0	3	0	1	1	1	1	7	6	3
TTGGTGGCTCGTTGGCC	117	72	94	132	82	143	156	142	6	3	6	0	93	120	74	118	117	63	74	57	35	16	50	28	3	9	4	5	10	6	7	8	90	76	21	31	40	33	22	38	54	32	30	11	37	37	135	140	98
CGGGGCGATAGAAGAAC	7	3	7	6	1	0	1	1	1	0	0	0	14	16	14	15	5	1	4	5	5	4	13	8	0	0	0	0	0	1	0	0	0	8	47	32	61	47	31	48	71	75	46	45	47	40	137	171	116
GCTCGTTGTCGCAGCCA	6	3	6	4	1	0	1	0	0	0	0	1	6	9	7	4	0	2	0	1	3	0	4	3	0	2	0	0	0	0	0	0	2	1	18	22	20	25	23	27	25	17	17	16	16	23	71	94	57
ATTGTATATTGCTGGCG	64	32	52	51	5	3	2	2	1	2	3	3	112	84	104	107	75	58	77	53	42	41	59	65	1	3	8	1	4	1	1	0	80	42	22	23	33	30	15	40	34	21	36	14	41	24	100	93	80
CGAGTGCCAGCGTGCTG	40	12	31	28	5	8	7	5	2	1	2	0	21	31	22	20	16	11	18	23	17	11	23	26	3	1	0	1	0	1	0	0	11	16	56	56	63	73	43	95	92	63	64	43	55	87	186	186	144
GTATCAGCCCTTTGTTA	18	5	19	10	1	2	2	0	2	1	2	0	3	10	1	1	11	10	6	7	1	0	1	5	1	2	5	1	0	0	2	1	13	2	1	1	2	1	0	5	4	2	2	2	3	1	2	3	3
GTGACCTCAATTTGGGG	5	3	10	7	3	6	5	3	0	0	1	2	9	10	6	19	8	3	0	4	10	3	11	9	0	1	1	1	0	0	0	0	1	9	17	6	4	20	5	22	20	10	14	8	23	14	48	51	41
AAAGTAGCTACCGTTTC	338	213	258	341	89	126	164	130	11	7	22	11	127	194	122	122	146	105	134	111	12	16	14	26	2	6	6	7	3	3	5	6	138	116	66	68	77	75	52	104	116	85	72	67	54	64	163	183	130
GGTTGCATAACATCAAA	15	6	6	15	0	1	0	0	0	1	0	1	7	16	6	6	12	0	4	4	6	3	3	2	0	0	2	0	0	0	0	0	3	5	12	13	14	29	8	26	29	21	23	21	26	11	33	48	27
CTCTATATCGTCAGACT	6	3	3	5	3	9	0	10	0	0	0	1	5	6	1	1	0	2	0	2	1	3	1	3	0	0	0	0	0	0	0	1	0	1	15	16	20	29	11	31	29	12	25	11	22	21	48	61	49
ACCCAGGAGGGGGGGAG	55	27	51	54	3	6	2	2	2	3	3	0	45	63	52	53	45	14	30	30	19	11	29	41	1	0	0	0	2	0	0	2	55	41	45	37	58	67	46	70	66	70	56	33	47	46	147	134	98
TGTCTTGTGTACCAGGA	5	3	16	9	3	4	5	0	0	0	1	1	41	76	37	43	5	7	7	3	30	16	35	45	2	0	1	0	0	0	0	2	6	6	73	41	68	85	68	92	119	90	84	60	87	72	193	193	178
CAGATCGAGCTGCCGAT	647	362	568	610	147	238	210	152	187	93	161	171	856	747	631	527	615	402	595	479	315	225	422	234	333	186	460	200	395	179	299	303	476	319	0	1	0	0	0	0	0	2	1	0	1	1	36	37	29
TTGCTGTACGCCGACCA	22	13	33	23	20	42	22	29	2	2	0	0	14	15	17	16	10	15	14	18	4	1	2	3	2	2	0	1	1	4	3	0	13	15	18	16	32	25	16	30	29	32	18	18	15	14	67	43	41
GACCAGAAATGGCCGTT	133	65	111	137	29	51	45	56	13	5	8	9	156	138	83	87	156	159	106	109	4	5	7	13	4	4	6	6	0	3	7	5	124	111	9	3	13	21	16	16	13	14	14	6	17	14	34	44	35
ACGCTACTACCAGTAGG	7	3	12	6	0	2	0	3	0	1	0	0	49	48	37	46	21	16	11	25	5	5	19	13	0	0	1	0	1	0	0	0	10	9	74	61	74	103	55	87	134	109	76	49	57	48	226	290	186
CGGAATTCAGGGTATCG	2	4	5	3	8	9	13	10	1	0	0	0	7	1	5	5	1	2	2	2	4	7	7	13	0	0	0	0	0	0	0	0	0	0	22	19	43	29	15	33	33	24	34	19	33	25	51	46	29
TTGGTGCAAAGGAAGCA	156	64	113	149	9	23	26	14	6	1	9	14	46	44	29	35	49	67	45	47	1	3	1	8	4	6	2	3	6	11	2	7	64	72	6	6	10	4	3	14	11	12	11	4	7	5	25	26	16
GAACTCAAGTTCGTAAT	184	93	156	168	12	17	28	17	21	1	12	9	109	157	88	115	98	56	91	100	77	64	110	88	12	23	20	18	1	8	2	10	97	77	92	78	99	140	103	151	171	140	134	101	115	95	245	256	208
AAGGAGCGTTGTATATA	11	11	34	16	4	3	2	5	1	2	0	0	37	38	16	46	6	0	4	9	9	9	13	18	1	2	6	1	0	1	0	1	1	1	145	118	162	186	125	214	226	189	148	91	182	177	375	392	298
TCGAAATAGCGATCGTC	11	2	12	10	10	11	15	7	2	0	0	0	3	5	4	7	2	1	2	0	1	1	5	5	0	1	1	0	0	0	0	0	4	1	30	36	40	46	22	38	50	36	34	40	34	35	62	68	49
TCGAGGTGGAGCAAGGC	19	15	9	23	0	0	0	1	2	0	1	0	11	3	3	5	6	15	1	1	4	0	1	4	0	1	5	0	0	0	0	0	4	5	16	12	9	10	5	17	10	15	7	8	13	12	27	23	18
GCAATCCGCTCGAGCTT	1	0	1	1	0	1	1	0	6	3	9	12	7	3	3	1	4	2	0	0	9	6	5	20	4	6	7	0	2	0	2	3	1	4	0	5	5	10	4	5	4	8	7	5	3	6	25	23	21
TGAGTTTTCCGGACGGG	34	23	32	36	18	35	45	26	1	4	4	1	35	40	24	52	32	28	44	26	15	18	21	9	2	1	6	5	5	2	2	2	24	16	41	33	63	48	31	66	78	60	54	57	57	47	156	181	97
TTGTAATGTTCGATTTT	255	113	198	231	12	34	27	23	15	7	11	9	486	577	318	437	428	322	401	346	29	31	38	27	3	3	6	2	7	1	0	2	148	127	192	131	157	222	117	234	218	169	153	99	176	151	415	421	351
ACCTGCAAGTGTGGTCG	10	9	21	8	2	0	4	5	0	2	1	0	10	22	11	10	14	5	4	12	11	11	15	21	0	1	1	0	0	0	0	0	18	7	55	60	74	102	57	78	118	95	71	58	91	64	188	216	137
GTGGCGGTGCAGGGAAG	532	340	537	590	282	523	567	462	44	21	33	52	209	270	196	206	289	183	208	173	42	34	51	50	44	51	69	33	24	30	29	29	256	219	85	74	80	104	57	141	166	98	101	70	123	95	275	322	222
GAGAAGGGGGTTGAATG	13	3	16	17	1	2	3	4	0	2	0	0	46	71	38	42	12	15	11	14	37	25	39	41	0	0	0	0	0	1	0	0	13	13	103	80	100	165	78	162	171	110	112	70	128	98	247	290	212
TTGTATCGTAAGAATTC	6	1	5	6	0	0	0	0	0	0	1	0	16	23	21	27	4	9	9	2	9	12	9	7	0	0	0	0	0	0	0	0	6	11	70	69	71	118	70	125	130	105	61	53	65	75	222	324	215
GTACATGAAATGACACG	15	17	33	36	3	11	6	3	8	1	2	4	42	42	35	32	37	51	34	44	10	2	3	9	1	3	3	0	1	1	0	4	56	31	0	1	1	2	1	0	2	5	2	0	1	1	4	8	2
TTCTGCGTAGGGACCAG	2	7	3	6	2	1	1	0	0	0	2	0	14	13	8	8	5	6	5	2	11	4	10	8	0	0	1	0	0	0	0	0	4	5	13	14	18	37	12	39	35	18	29	19	29	19	66	73	48
TGCTCGGATCGTAGCGG	100	65	48	93	7	18	19	18	8	4	5	4	102	126	82	87	109	82	102	88	6	4	8	12	2	2	2	1	10	2	6	11	140	145	33	33	39	55	18	47	56	39	42	24	49	37	87	110	82
TCTGGTAGCTGCTTGTG	50	22	18	25	10	38	46	29	32	8	20	28	59	55	29	16	37	28	37	32	25	26	29	41	17	26	29	20	31	10	11	17	38	27	0	0	0	0	1	0	1	1	2	0	2	2	7	14	7
GTCGGCCATTGGAGCTG	147	85	108	108	4	7	11	21	7	4	12	14	192	209	134	158	111	106	100	121	84	85	127	104	3	7	10	7	17	3	12	6	102	73	506	490	674	773	389	808	941	859	668	498	849	592	1855	2023	1420
ATCATATGATTGAGGTG	671	365	564	628	174	310	251	191	61	28	57	55	450	509	387	407	474	332	447	390	67	49	42	75	37	41	56	40	23	10	18	22	456	386	44	42	66	81	50	85	94	89	83	51	64	66	257	232	196
GTGAACGAGTTCGATCG	5	0	3	4	0	0	0	0	0	0	1	0	4	9	13	13	2	0	0	6	7	12	11	12	1	1	0	0	0	0	0	0	2	5	42	35	50	78	50	75	98	79	58	30	58	55	147	146	138
GAGACTTTGGTCGGGCC	11	4	10	2	0	1	0	0	0	0	2	1	170	268	207	187	39	47	43	36	69	51	82	102	0	2	0	0	0	0	0	0	3	3	46	45	61	90	49	104	120	77	72	56	78	63	167	257	158
CGCATATGTCCTAGACC	4	3	8	2	1	0	2	2	1	0	0	0	4	5	0	2	2	3	0	0	1	1	1	2	0	0	1	1	1	0	0	0	0	2	4	5	7	7	3	6	10	16	4	6	4	9	14	10	10
AACTCAATGCCTATTCT	2	0	1	5	0	0	0	1	0	0	1	0	10	9	6	4	1	2	2	0	26	22	26	22	0	0	0	0	0	0	0	0	0	2	1	8	5	6	6	8	15	12	6	6	4	6	21	23	12
TGACTGTCTAAAGTTCC	7	6	7	6	0	1	1	2	1	0	0	1	5	6	3	14	3	6	2	0	0	1	1	3	1	1	0	3	1	0	0	0	8	7	5	4	11	7	4	9	12	10	5	8	4	6	18	20	19
ATCAGTGGTAACGAAAA	1	1	0	0	0	1	0	0	1	0	0	0	0	0	1	2	1	0	0	0	0	0	0	0	0	0	0	0	0	0	0	0	0	0	5	1	3	9	8	5	5	5	10	3	5	4	4	6	2
AATACGAGCGGCGGCTG	6	2	3	0	0	1	1	1	0	0	1	0	29	23	28	24	24	12	10	11	10	6	13	22	0	0	0	0	0	0	0	0	5	2	22	18	28	18	16	30	43	29	27	27	24	17	54	51	34
TCTGGGCAAGAGTATGG	82	62	46	65	15	43	48	30	14	6	10	10	43	49	26	31	31	32	32	50	11	8	9	14	3	5	10	8	1	5	3	2	30	31	2	4	1	2	6	9	7	3	4	4	2	7	10	10	9
TGATCTGAGCTTCATAA	507	274	390	492	123	296	221	165	42	19	33	51	169	223	150	170	173	121	186	135	35	42	33	53	14	19	14	9	17	12	13	16	277	245	29	16	34	34	21	27	27	26	46	14	29	29	65	75	49
ATGATGAAGGGATTACA	211	101	176	186	32	78	61	59	9	18	15	12	141	174	142	114	157	107	120	76	12	5	21	22	7	20	21	9	8	1	2	4	124	92	27	14	25	15	8	35	32	20	22	13	34	16	64	54	36
CCGGAGATATATCGTAT	143	67	129	127	8	12	8	6	6	6	8	4	91	102	61	67	85	60	63	39	4	7	10	7	1	2	2	7	7	6	2	1	81	49	35	20	22	25	17	35	26	20	16	11	20	14	92	88	62
GATATGGACATAACTAG	21	25	27	36	0	0	0	4	2	1	4	2	17	22	15	14	12	11	15	9	2	1	1	5	0	5	1	1	1	0	1	0	26	24	47	44	48	63	43	65	68	55	56	24	54	54	114	125	77
GGACTATTGATTCATGG	162	108	143	189	77	142	185	146	10	7	15	21	139	219	125	140	194	134	138	118	48	31	28	38	24	38	16	14	4	8	16	22	146	127	30	21	25	44	17	40	49	27	33	17	34	31	81	101	90
TGTTTCTGATTGGGAGC	2	4	6	2	0	2	0	1	1	1	1	0	4	4	5	9	3	3	2	1	1	6	7	1	1	0	1	0	1	0	0	0	2	0	4	6	12	1	5	3	16	9	13	7	9	10	20	24	16
AAGCCGTGGTCTAGATC	575	325	489	641	210	347	341	302	72	42	85	61	293	512	382	385	425	280	291	262	205	141	168	247	63	59	64	41	54	47	37	40	493	380	21	22	27	30	25	53	62	61	47	17	45	37	116	130	114
TGGCAGCTGGAACGAAT	4	2	7	7	0	0	0	0	0	0	1	1	1	6	8	3	3	0	1	1	1	6	10	4	0	1	0	0	0	0	1	0	11	5	36	31	41	66	35	64	96	53	50	45	49	46	102	106	79
ACGAGGAGGACGGGGTG	8	7	4	6	0	0	2	3	0	0	0	2	18	13	12	11	3	1	1	2	8	2	10	27	0	0	0	0	0	0	0	1	4	0	40	32	65	64	40	77	103	68	63	49	66	37	150	157	117
GTAGGAGCGGCACAGAG	21	14	23	34	2	0	5	0	4	0	3	0	31	32	41	29	20	14	7	17	4	5	8	9	4	3	0	1	0	0	0	2	10	8	71	56	99	86	46	110	97	69	70	36	54	47	148	160	128
TGTACTTTGTAAAAGTA	1	1	0	11	0	1	0	0	0	0	1	0	4	9	4	6	3	0	3	1	9	3	4	1	0	0	0	0	0	0	0	0	1	1	7	11	9	16	7	18	23	15	25	11	11	14	50	43	28
GTTGGCCGTCGTACTCT	28	21	18	26	0	1	0	0	1	3	1	4	30	59	18	33	26	19	28	27	14	11	21	3	4	0	2	6	4	3	1	0	18	22	29	29	46	53	29	63	61	52	59	28	43	37	102	150	101
TTTTCAATGGGGAACCA	23	7	18	28	8	22	4	12	6	0	4	4	8	17	8	16	15	7	12	13	12	9	7	21	1	1	8	6	1	1	2	6	10	7	17	13	16	21	18	20	27	22	33	10	34	30	59	58	33
CTTTATTGTCACCTCGC	3	3	1	3	2	0	3	2	1	0	1	0	7	3	4	3	4	2	1	3	0	1	3	3	0	0	2	0	0	0	1	0	3	3	9	9	12	17	17	18	27	28	19	5	25	11	53	52	31
TAGTGTCCGGTGGAATC	7	2	2	2	0	2	6	0	0	1	0	0	12	17	3	11	4	1	7	3	6	3	9	3	0	0	0	0	0	0	0	1	1	3	7	13	22	11	5	20	17	14	18	7	22	20	41	33	22
CGTGGTGGGGAACGGTC	13	8	11	14	7	13	18	5	3	2	0	3	7	15	17	11	5	9	4	5	3	5	4	1	4	1	3	5	1	5	0	4	7	2	3	3	11	9	3	1	11	6	9	8	11	8	16	28	18
GTGCGGAGCCGGCGGAG	1840	1145	1827	1810	251	445	519	371	182	95	136	131	1082	1110	871	937	1226	842	861	805	64	43	49	60	44	46	63	44	52	32	62	62	973	786	23	22	33	27	20	46	39	21	25	15	30	17	113	137	80
GTTCCCACTTATTTGTG	126	80	98	131	14	48	29	33	6	5	10	13	118	124	77	79	109	71	67	61	20	18	26	18	6	13	14	9	6	18	0	19	92	102	150	81	123	168	65	176	147	134	117	58	123	101	299	325	201
CATTCGACAGTTTAATG	8	1	10	3	0	0	1	0	0	1	0	1	7	7	7	5	3	4	12	3	5	3	3	2	0	0	0	0	1	0	0	0	5	1	15	15	21	22	9	43	29	20	18	12	27	24	60	69	38
TTATTGTCTTCACAGAA	22	0	14	19	6	6	11	9	0	2	3	0	22	29	11	11	3	7	5	5	8	9	22	26	1	4	3	2	0	1	0	0	11	10	59	50	47	59	47	104	80	63	72	33	71	62	147	181	116
GTGCTCTTAGGTCCACC	2	7	5	1	0	1	0	6	0	1	0	0	18	10	8	10	1	1	0	0	1	1	13	1	0	0	0	0	0	0	3	0	2	7	35	27	52	40	20	50	56	28	32	22	37	28	102	83	70
GTCGACCGTGAGCGAGG	3300	2031	3088	3538	1517	2977	3370	2645	360	207	369	241	2340	2404	1836	1954	2765	1988	1978	1714	271	257	406	353	229	292	329	278	145	130	108	135	1761	1499	57	71	73	119	52	117	139	81	74	81	77	56	247	257	202
CTAAAGGTACTAGGCAG	107	40	69	81	7	28	28	24	6	6	6	13	41	59	39	55	37	36	25	27	19	15	33	31	9	8	2	1	5	9	5	1	59	49	38	43	48	55	32	72	86	50	51	31	49	49	137	149	129
GTGGCTTTAGGGTTGGG	1	0	2	0	0	0	0	0	0	0	1	0	0	0	2	5	0	0	0	0	4	2	4	2	0	1	0	0	0	1	0	0	0	0	8	5	3	13	5	16	10	18	17	5	12	11	31	44	36
TGTTGAGCGGGCTTAAG	5	2	12	10	2	3	5	4	1	1	1	1	1	6	1	2	4	4	1	3	1	3	1	7	1	0	1	1	0	0	0	0	4	4	5	9	3	8	6	9	11	5	15	5	6	4	24	24	10
TTGGTTGTGGGGCTGGG	0	2	4	2	0	0	1	0	0	0	0	1	7	0	4	3	0	0	0	2	9	7	3	3	0	1	0	0	0	0	0	0	0	3	15	14	25	27	9	18	30	22	19	10	28	25	54	49	33
GTGGTCGAGGAATCGAG	3	3	8	5	0	0	0	0	0	1	0	0	18	25	24	22	21	15	12	10	1	1	10	6	0	0	0	0	0	0	0	0	5	11	14	15	14	29	16	33	34	13	21	8	23	16	33	75	39
CGTAGGCATCCTTTGCC	293	161	259	301	8	19	17	18	20	12	41	44	160	189	139	164	132	99	113	90	5	15	15	17	6	3	9	1	13	9	10	13	210	158	19	11	21	21	10	29	26	40	29	7	26	20	58	78	42
GCGCAGGGATGGGGTAG	2	2	0	0	0	0	0	0	0	0	1	0	6	14	2	13	1	7	4	1	6	5	6	4	0	0	0	0	0	0	1	0	0	4	17	15	17	36	18	23	35	33	21	14	36	38	43	76	34
TAATCGGCTGTTGTTTA	139	111	138	133	18	18	43	12	18	14	25	8	86	76	74	114	90	63	55	91	18	18	23	17	13	5	5	5	5	13	14	10	85	57	62	59	94	74	56	107	104	85	85	69	86	62	246	211	146
TCTCGTGGCCACGGCAG	17	9	14	18	16	25	31	28	2	1	2	2	14	25	8	15	8	8	16	8	12	2	9	1	5	1	7	4	0	1	1	1	15	17	7	6	11	7	6	11	5	10	10	4	14	7	20	25	23
CGCTGATATTTTGTCAT	95	41	68	93	27	42	47	26	17	4	11	7	46	57	24	42	55	36	37	26	21	17	15	31	10	13	13	9	3	3	3	4	53	46	36	24	33	30	30	44	43	32	51	21	28	43	89	83	57
ATCGCCGGGCCATAGCG	0	3	0	0	0	1	0	1	1	0	0	0	12	9	7	7	0	0	1	1	4	1	6	15	2	1	4	0	0	3	1	0	0	1	14	11	36	29	13	29	38	38	32	11	42	28	57	68	38
GGCGTACCCGCGCCCGC	7	0	4	9	1	3	3	0	0	0	4	0	9	3	8	3	5	5	1	1	10	0	12	4	0	1	0	2	1	0	0	0	2	0	38	29	53	71	32	56	72	64	56	62	88	52	107	124	71
ATCATCGTTAGGCGGAA	0	9	0	5	0	2	1	0	1	0	1	0	25	26	18	19	0	0	1	3	13	11	21	20	0	1	0	0	0	1	0	0	4	0	157	116	165	211	86	215	221	136	157	95	180	143	334	387	320
ATCTCATTTCTGTCTTG	15	10	6	23	1	4	2	4	1	2	1	1	12	23	19	23	3	11	12	12	9	9	20	12	1	1	0	1	1	1	0	1	11	9	29	36	47	67	18	59	64	37	41	24	39	60	151	162	118
CTTCGAGAGACCTGGCT	58	28	38	54	12	25	18	15	10	3	3	4	13	20	6	20	16	9	16	10	7	9	7	11	15	3	11	9	2	2	2	3	19	10	2	3	3	2	3	2	3	1	3	2	6	1	3	2	1
GACGCTCTTGACCCGGG	336	162	274	356	53	100	96	67	43	28	39	29	331	257	209	285	278	211	254	220	21	19	22	19	13	8	14	8	10	13	24	8	210	145	23	23	22	31	16	45	40	31	30	19	28	24	127	124	87
GCGTTTACAGCGCCAGT	15	4	5	11	3	2	6	2	1	0	0	4	4	7	6	7	5	5	9	3	1	0	3	7	0	2	0	0	0	0	0	1	2	4	24	25	20	34	11	44	32	38	35	22	39	29	83	63	49
TGGTAGCTTTATTGGCA	1	1	4	2	0	0	0	0	0	0	1	0	8	20	11	9	1	0	0	2	2	0	1	1	0	0	0	0	0	0	0	0	3	1	49	32	40	48	28	63	48	36	36	18	41	32	112	113	86
CCGGGAGAGTATCGACG	62	38	51	74	20	52	36	18	12	9	9	11	47	43	40	54	46	33	50	41	10	11	14	7	5	2	9	5	8	3	0	5	44	19	10	17	22	21	18	25	34	16	29	18	23	22	48	40	29
GGAGGTATTTATCAGCG	238	124	190	200	56	148	128	100	53	35	64	46	219	272	163	202	280	197	218	150	31	17	35	49	10	30	17	9	20	21	15	18	223	183	6	3	5	12	5	8	14	4	14	6	15	14	37	39	27
TGTTCGCGGAGGGCGGG	4	1	0	0	0	0	0	0	0	0	1	0	119	152	86	92	2	1	0	0	261	200	382	331	0	2	0	0	1	0	0	0	5	0	43	24	63	75	31	88	83	80	67	47	58	50	195	214	177
GTGCGAGATTTACCCAG	22	15	25	22	11	19	27	19	4	5	10	1	13	19	15	29	16	12	13	11	12	7	11	9	4	3	9	5	2	4	2	2	14	16	4	5	11	10	10	20	9	11	12	10	15	6	19	27	20
CATGTGTGGATGGAATC	17	13	27	20	1	6	6	1	3	0	0	6	27	16	8	28	35	13	16	17	15	15	13	8	0	3	2	1	2	2	0	0	23	7	57	46	63	82	37	84	104	79	57	46	57	55	119	135	99
ACGAGATTGTCGTAGGA	5	0	1	9	4	8	3	8	9	9	3	7	5	5	1	4	9	4	7	5	13	13	4	18	15	7	8	8	6	6	8	6	3	6	7	1	0	3	1	4	5	2	6	1	4	3	8	6	7
TCGGTGATGAGGTGCAC	16	14	24	11	9	18	17	13	3	4	1	4	16	12	11	11	5	14	15	5	7	2	6	12	5	7	6	3	1	8	2	1	5	6	12	1	4	10	3	6	14	7	12	2	6	8	16	26	10
GTCGAACGTGAGCGAGG	8	7	4	3	2	3	2	5	0	0	2	0	9	11	7	4	12	7	6	6	1	1	1	0	0	1	0	1	0	0	0	0	4	11	0	2	0	0	0	0	0	0	0	0	0	0	1	2	0
TGAAAGTGGTCAAGAGG	8	3	5	7	0	0	0	0	2	0	0	0	8	6	6	15	4	1	2	0	1	1	0	3	0	0	0	0	0	0	0	1	2	1	42	26	34	31	10	48	40	36	22	18	31	12	65	77	52
AATGGCCTGTGATATTT	2	0	1	0	0	3	0	0	2	0	0	0	2	1	0	0	1	1	1	0	0	0	1	0	0	2	2	1	0	0	0	0	0	1	1	0	1	1	1	6	1	1	5	0	3	1	7	5	6
CATGTGAGTGAAAAGGC	1	3	5	0	0	1	0	0	0	0	2	0	2	4	4	3	0	0	0	0	1	0	1	3	0	0	0	1	0	1	0	0	0	0	32	24	39	31	30	46	39	42	26	18	52	17	67	83	72
CTTACCTTACTGAAACG	192	115	157	174	38	55	50	42	20	12	14	16	135	160	115	109	127	94	85	72	8	22	15	15	12	16	15	11	6	5	9	13	144	141	15	15	30	17	8	23	28	21	12	10	21	12	65	56	57
CGAACTTGAAGCGGGCA	4	1	3	3	2	1	0	1	0	0	1	0	2	2	3	1	1	0	1	2	3	0	1	1	0	1	0	0	1	0	0	1	0	0	10	4	10	11	3	12	18	9	11	6	6	15	19	31	14
ACATTGCCGTGCCCAGC	3	1	5	8	0	1	6	1	0	2	3	0	4	1	0	1	0	0	0	1	4	3	3	2	0	1	2	0	0	0	1	1	0	0	1	1	2	2	1	3	3	4	3	2	7	3	2	0	2
GCTTGAGATTCCTAAGA	284	194	272	322	21	50	37	20	30	25	39	17	132	177	128	118	162	128	143	131	72	51	90	119	29	46	45	26	29	28	8	27	137	122	90	78	92	130	64	135	142	102	68	72	80	70	277	282	213
AGTGTGTTGATACAGTA	29	6	17	13	4	10	8	2	6	2	1	2	4	0	1	5	2	3	12	4	8	6	9	11	3	0	2	1	2	1	2	1	10	2	13	13	14	19	10	23	18	18	27	10	14	14	14	23	14
GTGGGTCTACACAGGGG	1	2	12	3	0	0	0	0	0	1	0	1	4	3	1	2	0	1	1	1	4	2	2	3	1	0	1	0	1	0	0	0	0	0	3	5	10	21	7	15	14	11	15	11	10	5	13	32	17
ATGTGGGTTTCATCGTA	6	0	0	0	0	0	0	1	1	0	0	0	143	150	112	109	1	0	1	0	221	145	235	293	1	0	0	0	0	0	0	1	1	0	38	30	51	57	44	74	70	47	45	33	45	52	142	150	131
TGGATCGCAGTTGAGGT	1	4	0	1	0	0	1	0	1	0	0	0	1	6	4	2	1	1	0	1	1	5	3	5	0	2	0	0	1	0	0	0	1	2	12	11	9	24	7	12	16	8	14	9	17	10	16	36	32
TTAGTATCATCCCAGTG	381	220	339	343	103	158	162	156	45	27	47	47	315	332	239	245	307	219	348	246	41	45	50	53	30	57	47	42	31	21	11	30	321	296	16	22	33	30	15	25	27	30	27	10	29	22	79	87	61
TAGGGCAAGACGTCGGA	2	4	0	1	3	0	2	1	1	0	1	2	8	6	6	5	11	7	10	5	2	0	2	1	4	4	1	1	1	2	1	1	6	4	0	0	1	0	0	0	0	0	0	0	1	1	2	3	2
CCGGCTTACGTATAGTA	0	1	2	3	0	1	1	2	0	0	1	0	4	8	10	8	0	0	0	0	10	10	18	26	0	0	2	0	0	0	0	0	0	0	88	83	98	98	70	113	119	101	101	53	107	82	218	217	189
ATAGATGTGGGTTAGTA	2	2	1	0	0	1	0	0	1	0	0	0	8	7	9	3	7	0	2	0	6	2	12	12	0	0	0	1	0	0	0	0	2	0	7	3	7	5	2	12	12	8	6	6	7	6	20	21	19
GCCCTAGGCGGCTAGGA	24	17	38	26	7	16	18	24	5	0	11	7	27	26	17	16	22	19	10	23	8	13	15	13	2	6	7	3	8	2	7	4	26	15	18	15	28	28	20	35	47	25	27	17	32	35	37	47	31
GCGATATTGTCGTACCC	282	150	225	296	138	249	300	244	45	32	35	44	138	174	128	128	156	104	113	115	68	64	61	71	40	45	62	46	54	44	24	37	153	144	14	9	26	23	4	30	25	29	17	10	26	25	52	49	30
TGGAGAGCGCGGGCCCT	366	224	371	349	97	204	177	144	54	36	73	49	151	198	146	167	180	142	151	145	59	49	87	58	52	56	65	42	54	31	46	47	204	153	31	40	55	60	44	55	79	52	39	41	58	45	74	126	86
AGTGGTGGATACAACAT	16	8	9	13	0	1	2	0	1	2	0	0	20	14	11	19	3	6	14	6	8	6	10	14	1	0	0	0	0	0	0	0	9	4	34	23	29	41	18	41	35	33	36	10	34	22	58	58	67
TCGGGCTGCACGTGCGG	120	49	101	123	45	114	119	83	12	8	26	14	125	158	108	118	164	96	158	137	67	48	62	105	36	34	58	43	14	7	18	16	107	85	18	8	22	19	8	26	20	20	20	11	14	24	39	73	51
TCAGATTTTGGATACTC	85	63	87	79	23	49	43	28	16	11	15	9	81	71	49	53	70	69	67	66	19	8	12	9	11	5	6	5	11	5	10	12	64	31	17	11	8	10	10	19	27	15	11	6	19	13	47	72	40
CAAGTGGGCTGTGGTTC	15	7	30	23	7	1	6	4	1	2	1	0	90	113	69	80	11	9	15	10	35	38	73	52	0	7	2	1	2	2	0	0	4	4	337	297	389	507	184	456	488	408	143	110	173	149	1164	1212	980
CTGTATGCATGATTTGA	14	3	7	12	3	12	3	5	3	0	1	0	5	9	4	8	2	9	1	6	0	1	0	0	0	1	0	1	0	0	0	0	5	4	2	1	3	4	0	4	5	2	2	2	1	3	6	6	2
GGCGACATCGACGTCCA	55	23	57	67	22	65	39	43	3	3	8	8	43	26	24	31	36	18	33	18	17	6	22	15	9	7	3	6	1	1	3	2	46	27	5	7	6	9	1	6	6	10	6	3	4	5	20	21	8
GGTACAGGGAGGAGGCC	3	3	3	4	0	1	5	2	0	0	2	0	4	10	13	6	0	0	4	0	8	11	11	10	0	2	0	3	0	0	1	0	1	2	66	49	80	100	41	78	108	65	68	57	66	59	171	207	157
AGTCCGTCTACGGCGTA	193	110	172	179	23	48	30	22	27	15	13	35	98	139	88	113	112	86	90	70	70	59	79	109	62	61	62	55	21	22	19	31	123	95	30	32	31	48	39	55	61	46	36	28	44	22	121	134	105
AATTTTCGCTGGACTCT	0	2	0	0	0	2	0	0	0	0	0	1	0	2	1	0	0	0	0	0	0	0	0	0	0	0	0	0	0	0	0	0	0	1	2	1	6	4	2	2	5	0	1	2	3	3	18	9	3
GGTCTTCAGGAGGTCTA	1	0	3	1	0	0	0	0	0	0	0	1	1	0	1	0	1	0	0	0	2	1	1	2	0	0	0	0	0	0	0	0	0	0	23	13	14	25	13	31	23	15	27	10	25	20	44	41	36
GCGTATCCCAGTAGGAG	100	55	65	102	17	40	43	32	18	5	9	17	222	258	157	190	46	28	33	23	277	191	286	277	5	3	6	7	7	6	9	7	61	63	62	45	76	87	34	110	122	73	62	41	76	58	177	176	177
TTTAACGTTTTGCTCCC	1	0	7	2	0	1	0	0	0	0	1	0	13	13	8	6	2	3	1	2	2	0	3	0	0	0	0	0	0	0	0	0	7	0	35	27	55	43	31	47	54	35	32	12	29	24	92	102	83
TATGGGGGCTTGACTAA	27	16	26	41	1	8	15	14	6	3	11	2	39	42	41	27	13	11	23	15	13	12	28	25	3	3	1	5	1	2	5	1	18	16	44	45	36	81	27	83	65	62	62	35	67	53	153	201	130
CGGACTGGTACCTCGGG	13	4	14	14	0	2	1	0	1	5	1	1	41	33	28	34	15	19	14	19	7	4	10	7	0	3	1	1	0	0	2	0	11	7	40	35	24	42	31	63	68	41	41	32	38	32	80	74	74
GTATCCGAGGTGGAATA	17	9	12	13	6	6	6	5	3	1	2	4	7	13	16	26	10	8	5	5	51	58	69	69	4	2	1	5	4	2	2	1	3	8	134	107	181	213	128	205	220	165	169	120	176	180	420	480	350
TGAGTCAGATGGATACT	6	8	3	3	1	1	1	0	0	0	1	2	8	13	4	12	5	2	10	3	2	1	5	0	1	0	1	0	2	0	0	0	5	4	2	3	1	4	2	9	5	8	1	4	1	3	14	16	6
ACATGATGCGCGGGTGG	5	0	1	3	3	0	1	3	0	1	0	0	14	11	14	10	4	3	5	1	1	3	7	1	0	0	0	0	0	0	0	0	2	4	28	26	26	31	23	47	52	31	28	18	31	24	118	144	108
AAGCTTCCAACAGTCAT	147	57	94	116	22	29	23	12	25	7	13	25	121	132	90	141	142	105	128	114	20	12	5	18	16	19	11	17	22	21	8	16	139	91	10	3	6	7	8	8	9	10	10	9	3	6	23	28	11
TCTAGCTCGCTAGAGGC	13	9	2	10	7	10	15	3	3	0	3	2	3	14	10	6	2	8	6	6	0	0	1	0	0	1	0	2	0	0	0	1	9	6	1	1	3	5	1	9	3	2	1	1	4	3	10	7	7
TTGTTAACTATCGCGCG	0	0	5	0	0	1	0	0	0	1	0	0	9	3	2	2	0	0	0	0	5	4	17	8	0	4	2	0	0	2	0	0	0	0	38	44	35	51	34	62	73	36	49	39	62	50	82	126	93
AAACGGGTGCGGGCAGC	157	111	174	169	85	166	197	178	66	36	61	33	91	116	68	98	98	98	63	97	19	18	53	22	24	16	19	24	30	17	18	28	119	87	19	11	13	30	12	41	39	20	31	24	42	20	69	68	51
TAGAAGACGGGCTGGGG	1	1	0	1	0	2	1	0	1	0	0	0	7	7	9	6	0	0	0	1	8	13	8	6	0	2	0	0	1	0	1	0	0	0	20	13	27	32	16	28	33	21	35	19	23	32	70	75	62
CAATATGCTAAGCAACC	798	369	511	618	339	726	529	470	171	64	138	149	363	395	333	336	407	276	423	313	46	60	44	105	72	90	63	64	67	32	44	67	494	432	14	8	12	13	10	21	17	10	17	8	22	14	67	58	47
CGCCCAGTTGGCGGGCG	308	158	216	270	27	58	39	27	79	29	59	55	187	200	149	141	174	117	171	134	52	39	68	67	38	47	59	46	42	30	49	49	196	191	53	38	70	87	50	75	110	69	91	56	73	74	175	208	170
CAGGTAGGGAGGAGCAA	0	0	3	1	0	0	3	0	1	0	0	0	7	9	1	11	0	0	0	0	2	1	3	0	0	0	0	0	1	0	0	0	0	0	18	19	26	41	18	39	39	43	39	22	38	24	85	112	76
GTGTGAAATGGGGGGAC	404	205	371	415	59	125	137	103	76	53	72	57	236	246	236	207	221	232	201	176	257	212	215	297	199	244	292	224	83	73	83	83	309	236	22	18	34	31	14	43	37	36	31	17	45	20	84	104	77
GATTATAAGAATCCGTG	109	85	101	123	84	196	170	121	39	18	32	28	37	38	34	45	48	40	43	26	25	29	31	27	40	26	23	15	35	23	15	34	51	24	14	4	18	28	8	26	22	8	17	8	21	23	21	27	26
GAGTGCCGGACAGCGCG	4	5	6	8	2	4	6	3	1	0	3	0	6	3	1	3	6	1	2	0	6	3	1	5	0	0	0	1	0	0	0	0	1	0	15	14	20	25	7	29	25	30	12	14	20	10	57	60	41
TACTCCGCGATGGATGG	2	2	2	0	2	0	0	0	0	0	1	0	4	6	1	10	0	0	0	0	0	1	4	9	0	5	0	0	0	0	0	0	1	0	71	71	88	85	50	104	96	82	54	52	67	69	164	164	147
GACGGAACCTCGGGCGG	90	64	89	76	67	113	137	123	21	11	17	19	67	55	55	49	59	54	35	25	35	25	52	51	23	16	15	18	12	16	16	10	50	45	29	19	28	17	23	24	29	30	25	26	37	20	93	82	70
AGGTCCTGGTCGGTGCC	26	14	25	23	5	11	14	16	6	0	4	4	25	15	19	12	17	9	12	12	10	6	11	11	5	3	6	4	0	1	2	1	20	15	27	26	44	38	25	37	44	36	28	23	23	32	102	116	87
CTGAATGATGTGAGTCA	6	1	0	3	7	14	30	15	0	1	1	0	15	22	14	18	2	1	1	2	23	14	19	29	2	2	2	1	0	0	0	0	0	4	20	21	31	25	23	34	25	29	22	17	32	17	66	108	66
TAAGCTGGTTCAGGTAA	226	126	199	225	57	110	105	94	34	21	22	39	125	139	80	110	139	115	107	63	34	21	25	14	9	13	13	5	20	16	12	15	185	156	19	13	14	24	19	30	33	25	26	10	12	11	71	74	48
GTAGTGGGTGCGGCAAT	116	76	92	114	28	87	74	98	34	31	52	25	73	116	44	70	103	76	78	52	9	11	13	17	7	16	16	22	15	10	18	14	72	81	12	1	7	9	5	13	9	17	10	3	9	11	37	48	15
GCAAATCATAAGTGGAG	27	26	33	31	5	17	13	11	5	4	5	12	35	34	33	35	23	21	39	20	14	16	16	19	9	11	15	9	8	3	1	11	35	16	16	19	45	37	13	44	42	25	32	20	32	30	59	94	72
GCTGGAGATTACTGCAG	4	1	0	0	0	0	1	0	0	1	0	0	1	1	2	0	1	2	0	0	1	0	5	0	0	0	0	0	0	0	0	0	0	1	2	2	7	1	1	7	9	4	4	2	4	5	17	6	7
AGCGACAAAGTGCGGAG	6	4	14	11	5	13	16	17	1	1	2	2	10	11	4	19	3	6	1	7	5	8	22	10	0	0	0	1	0	0	0	0	2	2	60	59	89	67	63	102	104	80	58	39	65	79	193	192	159
AGGACCTTAGTCCGAGC	281	201	215	260	10	30	20	23	67	21	60	34	301	342	280	314	304	329	238	291	57	39	74	51	32	58	92	45	79	57	76	44	216	148	12	20	18	17	7	14	17	21	20	11	13	14	44	68	44
GTAAGAGGGTAGATAAG	263	138	309	330	60	127	98	83	93	35	86	60	414	393	248	254	326	345	264	243	119	82	165	127	122	103	146	74	118	64	172	112	214	268	1	0	2	0	0	0	0	0	1	0	1	0	20	17	11
CATGGGGGTAAGTAATC	4	1	3	7	0	0	0	4	1	0	2	1	7	12	6	8	3	1	4	3	38	23	38	47	3	2	1	1	3	1	3	0	6	6	18	9	25	27	15	34	30	26	22	17	32	26	69	80	75
GGCAAGCATGCTATAGT	21	5	15	8	2	4	2	1	4	2	4	2	25	27	21	31	6	6	0	4	29	22	21	31	1	0	0	3	0	1	3	0	14	2	89	73	109	108	86	119	190	126	113	90	142	96	299	291	261
GGTACGTTAAGAATGCC	167	111	138	184	66	151	134	113	49	30	51	34	120	168	112	105	140	141	122	104	31	35	34	37	21	44	37	42	22	22	16	21	188	132	10	14	9	27	6	20	21	21	18	13	19	17	39	54	37
GTTACCTTCCTTCTAAC	29	18	43	34	3	31	33	23	3	9	7	7	18	10	9	12	10	4	9	8	14	7	15	26	11	5	4	6	10	5	9	11	5	7	16	11	17	15	19	24	15	12	18	13	24	12	51	51	36
GGCCGTGAGGCCGGGAT	1	2	1	0	0	0	0	0	1	0	0	0	4	7	4	3	0	0	2	0	2	4	7	5	0	1	0	0	0	0	0	0	0	0	63	69	77	86	48	130	113	79	82	34	99	66	156	149	107
CGAGGACACGCCATCAA	6	1	9	4	2	2	4	4	0	1	2	2	12	22	14	11	4	2	2	1	20	18	31	18	0	3	2	0	0	1	0	0	4	3	90	85	103	135	88	163	176	148	170	108	161	101	350	370	277
AAAGACACCGTTAGTTG	482	299	350	434	119	275	210	204	245	71	151	184	285	402	236	317	310	207	267	213	139	138	147	173	126	134	139	84	132	93	56	124	218	197	5	7	7	12	5	29	14	15	14	10	16	13	62	74	58
TGAAATAGTTCAGAGTG	14	16	12	10	4	4	4	1	2	1	2	1	4	9	9	13	8	8	10	8	1	2	0	3	6	3	1	5	6	1	1	1	4	5	11	11	14	13	20	28	30	12	6	3	13	8	29	29	28
TGCACGGCGTGCCTGGC	45	25	42	33	30	47	59	48	6	8	17	9	13	19	18	21	25	23	20	19	8	9	11	5	4	5	6	8	2	2	10	11	19	19	21	14	18	32	12	31	38	33	29	16	35	23	40	50	28
AAGTCACGAATTCAGTA	100	55	96	135	19	45	34	17	26	13	9	30	115	124	82	120	79	73	63	70	28	16	51	45	9	31	12	8	23	13	6	13	68	53	204	129	242	245	138	420	325	245	196	149	210	206	580	597	401
CAGGTAGTAGGTCTGGA	3	3	4	2	2	4	1	4	1	2	1	0	7	8	6	11	2	4	0	5	11	12	8	7	0	0	1	0	0	0	0	0	2	1	13	10	23	18	18	24	31	24	27	20	24	13	59	48	29
ACCTATTGGCATTTAGC	81	29	76	59	41	74	103	63	22	25	28	13	37	53	22	29	33	19	22	23	31	28	36	33	23	32	24	26	16	11	11	14	15	25	8	15	15	16	13	31	22	24	19	13	33	20	43	54	36
ACAGATCGGGAGTAATA	2	11	17	7	4	3	2	4	3	2	3	2	11	21	4	4	3	2	1	1	11	5	4	9	4	1	7	4	2	0	2	6	9	3	15	17	22	33	27	44	45	20	32	21	27	22	62	71	38
TAAATCTCGGGGACGCG	1218	709	1039	1108	94	171	154	122	251	99	192	206	868	868	671	812	900	663	724	595	229	141	205	238	108	120	108	78	179	131	166	199	924	801	46	19	48	56	27	51	57	25	38	26	26	35	131	182	102
CTCCATGACTGTGTCGG	433	246	334	534	203	431	370	352	211	106	243	141	580	675	419	500	625	524	453	411	107	139	166	133	118	136	140	147	122	110	95	119	436	420	3	9	14	7	7	20	15	18	11	8	14	12	77	74	60
GTCTGATAATTCCACTC	166	85	171	195	41	88	63	60	51	18	45	32	64	80	56	66	55	37	52	46	18	20	22	17	5	14	12	18	14	13	7	9	72	44	61	45	88	102	49	126	123	89	92	52	75	76	180	215	129
CCATAGAACCAAAGCTA	0	0	3	0	0	1	0	0	0	1	0	0	1	0	1	1	0	0	0	0	2	2	5	3	0	0	0	0	0	0	0	0	0	1	22	16	11	13	20	20	32	22	22	16	11	23	42	40	41
CCCAAGAGAGTGGGTTG	338	200	283	330	82	153	167	122	32	25	43	29	375	315	205	301	326	242	255	229	43	28	66	47	29	43	32	31	15	11	13	16	223	186	55	49	67	70	31	72	74	55	34	21	37	26	274	242	159
TAATCAGCAGACTGCAC	67	35	71	86	11	32	30	13	21	2	10	16	61	73	46	58	67	33	49	36	52	38	61	80	35	41	27	34	15	8	6	10	50	42	32	45	45	52	24	47	48	45	51	12	25	37	81	109	84
CAGGGTTTTTGCTGATC	16	9	16	20	10	31	30	14	5	1	5	5	12	16	3	13	5	11	15	11	6	11	11	11	6	6	8	13	2	1	7	9	3	8	12	6	14	18	19	28	26	14	9	16	28	13	52	61	51
CAACACCTTGATTATAT	119	65	84	91	23	48	36	36	21	13	11	14	54	56	41	59	55	32	50	40	31	24	27	32	19	14	26	17	11	15	4	12	78	71	4	6	7	8	4	5	6	5	5	2	5	7	21	11	10
ACGAACTGACCTAATAT	1	0	2	2	1	1	0	0	1	0	0	0	21	16	17	16	0	0	0	0	12	15	18	11	0	1	1	0	0	0	0	0	0	0	74	55	70	95	39	94	87	95	68	49	80	55	156	171	109
TATTGCTCAACGGCATT	2	0	3	0	2	0	4	0	0	0	1	0	10	0	4	1	0	1	1	0	1	4	8	4	0	0	0	0	0	0	0	0	2	0	27	27	33	33	22	25	33	29	33	13	26	23	58	57	63
TGACCGCCAGGATCTAC	1	0	1	4	0	0	0	0	0	0	0	1	13	6	6	2	0	1	0	1	1	2	0	1	0	0	0	0	0	0	0	0	0	1	29	24	45	44	32	51	50	34	35	24	43	29	96	91	60
CGACGCTAATAGGGAGG	8	4	9	4	0	1	0	1	2	0	3	1	22	25	11	21	8	3	5	5	12	4	4	9	0	1	0	0	0	0	2	0	9	1	33	38	41	42	27	65	59	50	35	37	48	28	82	94	56
AGGGCGGCCATGTTCCC	10	2	17	12	2	1	0	3	3	1	1	9	18	21	14	10	12	11	19	12	4	4	11	8	1	2	2	8	4	1	2	1	7	7	8	10	11	18	11	25	28	23	20	20	17	15	35	49	36
TTTCTTTGCCAAGTGGC	3	1	1	1	3	0	3	0	1	0	0	0	13	10	5	1	2	0	1	2	20	16	14	13	0	0	0	0	0	0	0	0	1	0	50	51	71	78	44	95	98	70	40	43	52	54	161	153	96
TATGGATGAGGAATTGC	34	21	18	27	20	40	43	21	9	3	2	4	28	22	12	31	27	26	15	19	24	7	4	4	3	3	12	3	6	4	10	10	29	36	7	6	8	7	3	7	7	12	7	2	6	12	28	27	20
CTGTGGGGGCGCTAAGG	1	2	5	2	0	0	0	0	0	2	0	0	10	19	15	17	3	7	4	2	2	1	3	2	0	0	0	0	2	0	0	0	2	1	30	23	30	28	19	31	49	44	26	23	36	26	149	132	121
CGGTCAGATAACAGTTC	3	0	0	1	0	0	0	1	0	0	0	1	3	5	9	8	0	0	0	0	6	5	16	13	0	0	0	0	0	0	0	0	0	1	48	30	68	66	25	90	77	52	58	29	51	53	119	171	110
GTACTAGTGGGACGCAC	40	31	38	33	36	43	83	72	5	3	8	13	58	78	49	52	57	64	44	46	4	5	8	3	3	4	5	2	1	2	2	8	43	36	27	28	26	42	22	41	58	33	39	16	33	21	86	108	85
AAACACAACGGGTAGCT	14	5	13	23	16	23	18	25	7	2	3	6	13	10	5	9	3	2	4	3	12	4	11	11	2	5	2	2	0	2	4	1	2	1	26	28	23	42	29	56	38	15	34	39	40	53	73	75	66
AGTATGTTCTAAATGTC	11	5	4	17	10	11	18	8	1	1	2	6	5	9	7	11	0	2	0	2	9	14	10	13	3	4	1	4	0	0	2	1	1	1	32	25	46	47	37	60	42	34	54	14	57	51	94	103	76
ATCGATGCTGGTTTAAG	6	0	1	0	0	0	3	1	0	0	2	0	4	5	11	3	0	0	1	0	1	0	2	0	1	2	0	1	0	0	0	0	0	0	6	5	6	5	5	10	10	11	13	6	7	6	24	23	20
GTATTTACCTCGAGCCT	1	1	0	1	0	0	0	0	1	0	0	0	3	4	4	3	0	0	0	0	7	4	7	13	0	0	0	0	0	0	0	0	0	0	46	44	49	66	24	59	64	51	68	33	63	50	90	99	83
CTGCTGCTCCACACAGG	21	15	15	10	5	11	7	10	15	12	15	8	10	10	9	8	5	10	11	6	9	6	7	5	7	5	6	9	7	8	1	11	11	2	0	0	0	0	0	0	1	2	2	1	0	1	4	2	3
TCGTAGAGTGACAATGC	0	2	0	0	0	0	0	0	0	1	0	0	0	0	0	0	0	0	0	0	1	1	0	0	0	0	0	0	0	0	0	0	0	0	0	1	1	4	1	3	3	3	1	2	2	0	9	4	7
CGCCATGGTGGGCTGTC	4	2	5	0	0	3	0	1	1	2	0	1	1	0	1	2	0	1	0	4	4	3	4	11	3	2	3	1	3	0	2	1	2	1	0	1	2	1	0	2	1	0	3	1	5	0	3	2	2
CGTTTTAGGATGTAGAG	4	0	0	0	0	7	2	0	0	0	0	2	22	21	8	11	2	1	1	0	8	11	16	18	1	1	0	0	0	0	0	3	1	1	28	47	46	59	36	74	83	51	49	35	62	55	160	192	122
GGAAAGATCTTAGTACG	30	9	16	21	8	21	19	13	1	0	4	6	15	10	5	8	18	10	22	9	7	4	4	5	5	5	2	1	3	3	8	7	9	7	0	0	4	1	1	4	2	0	1	0	0	0	9	11	3
GGCTAAAGCGGCCAGTC	679	474	608	670	457	968	1029	806	170	93	156	146	366	427	293	321	396	284	334	273	87	47	114	86	27	42	50	34	36	24	19	25	475	407	170	144	192	224	118	233	263	190	160	117	184	192	424	509	377
GGCCGAAATGGGAGTGA	1	0	0	3	0	0	2	0	0	0	1	0	11	3	4	3	0	0	0	0	1	3	1	3	1	0	0	0	0	0	0	0	0	0	53	46	51	66	42	67	80	38	43	30	60	29	132	137	122
TGCGGCACAGACCCGAG	55	59	84	65	30	51	33	30	42	24	35	30	42	28	37	26	40	34	48	19	27	25	28	41	22	25	21	15	13	11	14	3	44	26	2	2	6	3	6	4	2	6	6	6	4	7	9	16	11
GTGTTCTTGACTAGAGA	19	17	23	40	9	8	19	5	10	6	8	1	38	32	34	47	18	25	31	20	20	9	24	13	14	11	5	7	5	1	4	2	19	18	30	14	32	42	33	35	58	34	45	13	40	30	86	102	98
CCGACTGATGGGGGCTG	6	2	4	8	2	3	9	4	3	0	1	1	17	29	12	28	13	2	4	7	18	22	20	13	2	2	2	2	1	0	0	3	4	2	28	25	37	50	24	38	48	45	30	17	56	34	99	134	84
GGATTCGGGGGGTCGGT	1	0	3	1	0	1	0	1	0	0	2	0	5	2	0	1	0	0	0	0	1	3	2	0	0	8	1	0	0	2	0	0	0	0	34	45	59	92	40	80	95	73	67	31	83	50	139	195	118
TGTGAGTGCTAGCCCCA	0	1	4	0	0	0	0	0	0	1	0	0	2	3	4	7	0	0	3	0	6	3	9	5	0	0	0	0	0	0	0	0	0	0	34	24	29	33	20	42	33	36	31	21	30	28	73	87	66
GGGTACACCTTATAAGC	128	96	137	165	34	98	92	68	39	20	48	29	116	115	78	83	119	79	84	80	16	27	32	32	17	25	24	29	10	21	18	19	66	38	38	48	58	81	33	87	96	81	53	43	64	45	135	157	124
ACGTCGCTGCAAGCGGT	2	2	3	5	0	1	2	2	2	0	2	1	5	5	1	2	5	1	2	1	4	2	2	4	1	0	0	0	0	0	2	3	1	1	2	4	8	4	4	13	9	6	6	7	6	6	33	30	10
AAGCCAACCCGTGGGTT	122	78	89	139	69	113	82	68	63	13	36	31	92	108	84	61	101	68	103	72	40	35	26	26	33	29	44	17	27	9	13	36	110	80	14	7	21	30	11	19	19	12	17	15	23	20	42	78	52
GTGTCCAGGACTGTACT	1	1	3	0	1	2	1	2	0	0	2	0	0	0	1	1	1	0	1	1	0	0	0	1	0	0	0	0	0	0	0	0	1	0	5	6	2	3	6	4	1	4	7	3	4	4	7	9	6
ATCGCAAGACTCGAAGC	16	16	23	27	3	8	7	10	8	1	2	9	15	16	24	12	18	9	25	12	10	8	9	17	3	0	5	1	2	3	2	1	15	17	27	25	35	34	27	41	47	38	23	27	36	32	75	92	69
GGGAGAGGTCCAAGGGT	313	247	269	358	100	184	238	161	98	54	91	77	195	289	180	195	259	197	182	164	89	71	93	108	59	87	81	75	56	50	52	59	223	227	115	79	97	139	71	142	178	119	111	72	179	88	289	395	274
GTGTAAGAAGTGAACTT	3041	1968	2867	3368	588	1219	1110	991	840	456	870	705	1947	2237	1386	1859	2480	1715	1817	1718	412	438	480	556	390	503	563	422	420	299	312	352	1676	1540	39	31	31	53	36	71	61	61	34	40	38	33	177	218	144
TGTCAGGTGGGCGCAGA	25	12	19	23	11	13	22	17	6	6	2	7	19	22	12	20	18	6	11	16	6	12	11	9	11	10	9	7	3	5	5	9	14	15	12	5	9	6	5	6	8	3	11	5	10	8	28	38	19
GGAGTAATGCCCAACTG	1957	1189	1728	2191	937	1750	1763	1402	704	300	595	561	1057	1362	895	998	1398	952	1149	893	356	290	410	351	348	365	344	307	383	336	308	375	1769	1176	26	14	29	24	20	36	47	43	27	19	31	23	101	125	95
TCAAGATAATCATACGA	300	199	250	293	221	379	358	273	81	40	80	61	173	160	94	118	116	98	119	89	65	74	43	47	26	42	37	12	17	18	25	30	136	109	137	124	160	183	121	196	190	166	154	112	126	155	412	420	339
AGTTTCTCACCGCGCCA	1	0	1	1	0	0	0	2	0	0	0	1	11	8	4	7	0	1	0	0	2	3	5	5	1	0	0	0	0	0	1	0	2	0	28	31	50	54	22	80	65	53	48	27	57	49	115	102	80
TAATCACTGTTGTTTTC	38	14	26	46	12	22	24	15	14	1	10	6	35	39	27	38	22	18	24	28	18	13	16	27	5	12	6	10	7	5	6	8	13	24	45	39	39	48	22	48	74	40	38	34	41	44	150	149	114
ATGTCTTTAGCCCGGTA	5	0	12	11	0	3	0	0	3	0	2	3	9	9	9	7	4	5	1	3	2	2	1	1	0	4	0	1	5	2	0	0	9	2	13	10	21	26	10	33	31	22	18	11	24	23	51	65	79
TGGTACGGCGCCGAGGC	9	3	15	6	4	2	6	0	1	2	5	3	10	5	6	4	5	7	5	5	6	2	18	7	1	15	5	8	5	1	3	9	9	11	5	11	8	17	2	16	14	7	6	8	10	11	22	34	15
ACGCTAGCTAAGGCATC	11	8	14	21	2	14	7	7	5	10	2	3	8	7	7	8	11	7	7	5	4	2	11	19	2	4	12	3	5	1	1	4	13	1	5	15	8	8	6	11	15	15	10	9	17	12	21	38	22
ATACCGAAGATTGCGCA	35	19	24	36	5	8	9	4	10	4	17	7	33	47	41	24	26	15	17	23	24	28	29	36	15	12	12	2	13	4	14	11	37	28	22	19	16	16	16	39	25	15	18	21	26	19	53	60	51
AATTGAGTACTGGCGCG	2	0	0	0	0	0	0	0	1	0	0	0	1	4	0	0	0	0	0	0	3	4	3	3	0	0	0	0	0	0	0	0	0	0	19	24	28	38	21	40	46	29	34	16	30	17	73	68	62
GATAAGGACGCTCTAGC	1	0	3	2	5	7	4	5	1	0	2	0	2	0	0	2	2	1	0	2	0	3	1	2	1	0	0	0	2	0	0	5	0	2	13	10	5	14	2	24	18	8	16	7	12	12	35	54	25
CACTTTAGAAGATATTC	282	139	279	283	99	174	154	126	74	40	60	64	243	240	168	219	186	165	224	178	75	43	77	95	43	61	70	44	31	23	24	36	171	152	7	2	7	5	4	10	12	8	4	4	7	3	40	29	15
GTCAGCTGTGCAGGAGC	0	0	1	0	0	0	0	0	0	0	0	1	0	0	1	0	0	0	0	0	0	0	0	0	0	0	0	0	0	0	0	0	0	0	11	6	2	3	7	14	11	17	7	6	11	7	22	30	16
TTACTCTTTTCTTAGCA	0	3	8	1	2	4	5	8	4	4	2	4	0	3	0	2	1	2	0	2	9	1	1	7	0	5	5	1	0	3	3	3	1	0	4	7	1	9	2	5	11	6	5	6	5	7	9	15	9
GGCCGAAATGGACTCAC	1204	670	1142	1202	427	769	870	778	445	239	458	326	621	729	505	654	740	692	627	614	261	236	366	366	200	207	270	242	188	196	203	241	681	516	34	40	54	61	32	59	82	67	61	51	61	43	133	173	118
TGCGCGTATGGCAGAGT	4	0	1	4	2	5	2	3	0	0	4	0	5	11	8	13	2	2	0	0	24	22	40	40	0	1	3	0	0	0	0	0	3	0	77	77	83	124	66	151	157	111	95	86	142	85	265	273	198
ACTGCCATAGATGAAAC	112	64	103	138	58	112	100	81	36	36	34	27	101	106	86	92	96	64	72	78	39	38	32	48	16	29	31	31	34	21	18	20	114	84	33	36	47	52	32	62	66	46	42	37	72	42	129	151	102
CATTCTTGTTCCCCGTC	0	1	2	0	0	1	1	0	1	0	0	0	8	4	6	8	0	0	0	1	1	0	0	0	0	0	0	0	0	0	0	0	0	0	47	44	59	51	25	69	77	72	60	19	51	32	123	112	86
CCTGCATGGGGCGAGAA	54	36	47	55	18	58	49	33	16	13	11	18	60	104	70	81	20	20	37	25	97	55	109	116	12	12	18	5	8	9	10	5	24	28	23	18	23	44	12	42	43	33	27	22	28	26	100	108	83
CAGGTGTGGAGGGTAGG	6	1	1	4	0	0	0	0	1	0	3	1	3	4	1	4	0	1	2	0	7	0	6	6	0	2	0	0	0	1	0	0	0	3	27	16	29	29	10	35	41	32	33	10	41	30	87	72	76
TGTTTGCAGGAGTCTCG	0	0	5	0	0	1	0	1	0	1	0	0	0	2	0	2	0	0	0	0	2	1	6	0	0	1	0	0	0	0	0	0	0	0	6	5	6	5	9	14	7	12	5	4	5	7	24	34	15
GCGATGATTTGGCAATC	186	170	210	197	68	134	128	122	84	34	48	67	150	142	124	113	140	122	102	129	43	42	55	80	39	55	43	33	37	26	30	37	121	94	44	57	82	76	32	76	100	67	84	42	89	49	169	160	150
AGGATGCCATTGACCTA	1	1	0	1	0	3	1	0	0	0	0	1	5	9	6	7	1	2	1	1	6	6	4	15	0	4	4	0	0	0	1	0	0	9	45	39	29	32	31	55	57	55	50	32	64	42	134	137	83
CTTATCTCATCTCGCTA	1	1	1	2	4	1	2	1	0	1	0	1	2	2	4	5	0	0	0	0	4	5	3	4	0	1	0	0	0	0	0	0	0	2	24	10	22	33	14	28	40	20	36	21	28	37	79	73	56
CCATGTAAGGATGTGTA	190	113	166	177	82	90	154	88	138	54	130	100	151	199	136	134	211	147	191	132	100	77	123	110	84	98	127	94	67	88	92	72	182	182	1	4	10	14	4	8	7	8	5	6	10	4	24	29	14
CTTCAGTCCCGCTCCAA	222	134	159	198	105	176	162	139	78	30	75	53	233	289	215	263	270	201	286	210	55	51	69	59	62	73	92	43	38	41	26	50	290	206	15	11	12	20	11	27	22	17	13	14	21	15	74	91	74
GTGATCCGTACTAAAAC	24	17	36	31	7	16	16	7	6	4	9	10	17	17	21	20	12	13	8	9	47	41	46	63	2	5	2	4	8	2	6	6	7	15	25	18	21	30	10	35	33	29	34	13	16	27	58	40	36
TAGCCCTCGCTCCCATC	33	13	40	28	1	8	6	8	14	1	10	5	101	182	101	117	17	21	16	16	695	640	656	964	12	15	27	21	9	3	6	3	29	15	54	62	65	102	47	85	90	64	58	37	62	54	189	212	125
GAGCATCACGTAAGTTG	56	15	34	51	16	17	28	24	20	4	28	12	35	42	19	33	36	28	27	12	17	18	25	31	15	26	29	20	15	9	18	19	30	18	5	10	4	8	4	7	9	1	9	4	10	5	20	34	20
TTGCTCTTAAGTACACA	0	0	2	0	0	0	1	1	1	0	0	0	6	9	4	7	0	0	0	0	5	1	9	11	0	0	0	0	0	0	0	0	0	0	29	27	22	40	14	38	39	28	36	11	41	30	66	55	62
GAATCCAGTCGGCTGCG	2	5	2	2	0	0	1	0	0	1	1	1	2	2	6	4	0	0	0	0	9	2	6	10	0	3	5	0	2	0	1	0	2	2	49	54	68	53	43	70	110	87	76	44	45	60	100	125	113
AGAACACTTAATGCGGA	24	16	22	42	74	99	117	95	7	9	9	7	7	12	5	16	11	7	4	10	2	5	5	3	4	1	3	2	4	0	0	3	21	19	0	0	0	0	0	1	1	2	0	0	0	0	4	1	0
TGGTTGACTTATCCATC	0	2	0	0	0	0	0	0	0	0	0	1	2	1	2	1	1	0	0	0	6	3	3	2	0	0	0	0	0	0	0	0	0	0	15	8	1	14	13	16	30	13	29	12	17	13	29	34	21
ATTGGCTTAGAATACCT	11	1	6	13	5	4	0	7	1	1	7	1	58	75	63	48	6	5	2	3	48	40	61	66	2	2	1	2	3	0	1	0	12	0	19	17	17	35	18	20	16	23	22	9	31	22	69	51	48
GGGCAGACCCGTCCCTG	21	24	32	33	9	13	32	34	12	4	18	8	19	16	15	22	12	11	6	11	5	18	8	16	6	9	9	4	1	12	14	8	16	7	13	11	14	30	16	36	40	37	13	20	30	15	73	75	49
GCGGTAGAGTCAATGTT	171	87	113	157	47	108	64	88	45	23	30	39	99	126	116	119	102	80	85	79	24	15	31	33	17	27	21	24	14	21	19	35	110	100	65	43	77	72	46	71	73	52	74	30	55	56	171	234	180
GGCTGAATAGCTGCCCC	1	1	1	0	1	1	0	1	0	0	1	0	0	1	2	5	1	0	0	0	4	3	7	4	0	10	0	0	1	0	0	0	0	0	49	30	55	48	44	48	60	55	40	25	44	29	74	91	85
GGAAGCTTTTATGTTGT	103	57	70	120	23	49	24	41	38	16	37	26	134	170	109	128	47	51	55	50	74	55	71	90	32	38	30	19	17	9	5	17	56	46	95	92	135	208	107	188	211	171	157	87	142	131	345	404	305
GGTTCGATTATCGCTGA	136	105	110	143	41	97	61	69	49	26	37	44	106	136	67	90	100	59	68	81	37	29	27	41	19	23	38	28	32	27	22	21	77	73	18	25	29	27	9	41	40	20	20	19	25	34	61	74	66
TTACTTGGTGGGATCTC	238	124	211	212	84	159	147	152	68	33	94	55	108	139	77	97	135	105	120	130	79	60	85	107	49	79	97	70	39	21	37	32	152	84	9	1	6	8	6	5	12	7	2	3	11	4	15	20	14
ATGACCATGCTGTCAGA	0	2	0	0	0	0	0	0	0	0	1	0	0	0	0	1	0	1	0	0	0	0	5	1	0	0	1	0	0	0	0	0	4	0	5	7	5	15	5	13	15	14	16	9	11	6	35	38	31
TGTTGCTCCGGGGCGGG	1	0	0	0	29	49	41	28	0	0	1	0	7	3	0	2	0	0	0	0	6	7	2	6	0	2	0	1	0	0	0	1	0	0	7	9	9	9	10	14	20	9	12	7	22	6	35	44	21
ACTCTCAATAATCACCC	1595	877	1288	1614	737	1242	1207	794	675	298	534	613	767	951	581	690	819	619	813	683	267	258	336	380	272	313	330	225	242	215	162	308	860	763	56	36	68	79	58	108	111	76	80	59	71	73	213	245	159
ATACAACAGAGCGACCA	5	3	3	2	0	6	4	0	0	0	3	0	6	5	1	6	3	0	0	5	3	3	6	5	0	0	0	0	0	3	1	0	2	3	10	8	5	5	7	8	8	11	15	5	5	6	21	30	19
AGATCGTTTCTTTTCTA	18	13	59	19	10	19	10	9	5	3	3	1	7	6	9	2	10	3	8	0	33	24	29	30	10	11	20	10	31	14	16	16	9	10	0	1	1	1	0	2	4	1	0	1	1	0	9	5	9
GGCTGTACAGAGGGGTG	2683	1559	2303	2942	525	1064	944	716	766	359	595	585	3702	3814	2500	3008	3415	2495	2925	2591	1263	684	1711	1002	1299	847	1792	953	1441	683	1429	1163	2134	1407	6	1	5	0	0	1	0	4	3	0	1	0	193	170	115
GATGCGTACAGGTCCTT	208	127	239	247	66	114	133	127	95	30	77	55	240	249	159	212	239	171	259	223	114	60	142	137	89	109	136	100	47	40	32	44	131	146	11	4	6	9	3	13	8	14	10	6	8	4	42	35	25
GCGGTGCGATTTGCTTC	0	0	2	0	1	1	3	0	1	0	0	0	4	3	6	5	1	0	0	0	14	10	11	12	0	2	0	0	0	0	0	0	0	0	45	32	29	71	31	69	81	45	45	30	54	54	97	122	102
GTATCCAGCACACCTTT	80	53	74	76	42	76	116	82	66	34	65	42	40	32	43	45	32	42	27	27	42	29	34	68	47	67	61	56	28	47	33	37	48	28	8	1	10	5	7	9	12	10	12	4	7	10	18	8	12
CTTAGTATCTTCAAGTA	0	0	2	0	0	0	0	0	1	0	0	0	14	15	8	9	0	0	0	0	8	7	19	10	0	1	0	0	0	0	0	0	0	0	41	38	44	65	27	73	77	39	68	36	47	42	122	147	120
GGAGCGGTAGTCGGACG	5	0	0	0	0	2	0	3	1	1	0	0	6	4	5	8	1	0	1	0	10	8	7	5	0	2	2	1	1	2	6	1	2	0	64	58	85	76	59	90	116	88	93	67	101	85	191	166	163
GAGCAGGGCCCGTCTGG	1	1	1	1	0	0	4	3	0	0	0	1	13	8	4	3	7	11	3	8	1	4	3	2	1	0	3	7	2	1	2	1	7	5	0	1	0	0	0	0	0	0	1	0	0	0	3	3	6
GCATAGGGTGAAAGAAA	36	25	58	53	20	42	60	45	11	8	15	18	25	29	16	21	35	18	19	22	23	29	11	36	9	15	24	11	7	9	7	9	24	27	18	24	28	39	20	54	52	23	35	14	29	24	65	74	39
TCGCCTCGTACCCTCAC	3	2	3	1	4	2	8	5	2	0	2	0	4	4	4	0	3	2	2	2	1	1	0	6	0	0	0	0	0	0	0	1	0	4	1	0	0	0	1	0	2	1	0	0	2	2	2	3	1
GAGAGCTTTTCTAAAGT	1	0	0	0	3	0	0	1	0	0	1	0	2	7	3	1	0	5	0	0	8	7	9	15	0	1	0	0	0	0	0	0	3	0	7	21	22	29	17	42	36	26	21	17	21	23	53	66	51
ATCTAAGATGAGGGAGT	2	3	0	1	0	0	0	0	0	1	1	0	2	5	3	3	0	1	0	2	1	8	0	2	0	0	1	0	4	2	1	0	0	0	31	42	33	42	21	56	75	41	33	37	38	32	94	91	75
TTTCATGCGCTCCGGCG	0	0	0	2	0	0	0	0	0	0	0	2	0	0	0	0	0	1	0	0	3	0	0	0	1	3	0	5	0	0	0	0	0	0	4	2	3	1	1	14	2	7	10	8	7	3	6	8	17
TTGGGCCTGGGGAACAC	33	24	47	45	8	11	23	20	22	13	25	13	26	41	16	28	28	21	20	22	9	9	8	18	7	11	12	9	17	5	8	19	37	14	5	3	11	10	10	11	12	18	9	8	13	7	30	47	24
TAGCAATCCAGCTCGTG	110	74	122	92	29	37	48	47	41	30	51	37	45	54	38	59	41	37	45	45	26	8	14	24	22	17	39	28	15	18	16	18	45	55	10	12	18	20	9	22	26	20	16	13	20	17	35	44	42
GTAGTCACCCTTTGGGT	33	23	32	25	19	31	31	27	12	8	14	4	20	23	10	30	14	10	14	9	13	7	19	20	5	3	3	6	5	4	5	4	6	13	51	43	47	66	38	71	67	55	49	36	64	58	98	124	79
AAACAGATACTTGCGAC	3353	1775	2739	2969	1382	2282	2365	1712	1279	673	1107	1133	2019	2010	1691	1746	2429	1743	2002	1722	883	687	1048	1017	876	1006	1130	834	743	628	571	744	2532	2092	26	21	22	31	14	32	47	20	31	18	39	29	144	166	162
GTTCCAGGCCAACGGAT	61	31	52	51	20	33	32	24	17	17	16	18	64	53	59	70	37	18	21	27	22	19	34	31	6	23	19	13	7	20	10	16	20	19	90	86	108	115	78	202	174	128	120	68	155	107	293	319	237
TCGCGGGTGGTGCGCAA	5	1	1	5	0	0	0	0	2	0	1	1	16	20	17	20	0	2	0	3	6	5	13	9	1	0	3	1	0	0	1	0	5	0	9	11	8	31	12	22	28	17	12	7	12	15	33	41	30
CGGCTGCGCCACACAGG	7	2	9	5	1	5	7	2	12	0	6	5	14	22	12	12	13	9	15	10	5	4	5	7	11	13	15	4	13	8	6	7	13	7	0	0	0	1	0	1	0	0	1	0	0	1	3	5	3
TAAGGGCGGTGCGGTAG	4	2	8	4	2	4	5	1	0	2	3	0	2	8	7	11	3	1	0	1	8	1	3	4	1	2	0	1	0	0	1	1	5	5	16	7	19	16	17	26	26	15	16	11	13	16	48	37	33
AAACTCTGGGCTGAAGT	80	72	82	112	47	97	97	76	61	42	66	62	35	54	53	25	52	36	61	36	31	36	40	49	47	40	39	33	39	27	23	36	55	53	7	7	1	16	10	8	8	10	4	6	13	6	24	25	21
TCGGCATATGCTGACCC	114	58	73	105	39	66	108	44	67	32	79	52	78	146	108	101	125	75	153	113	34	57	69	112	60	49	54	63	42	53	49	59	136	96	0	0	0	0	0	1	2	1	0	4	1	0	7	11	15
GTGTAAGAAATGAACTT	18	10	13	23	4	6	5	3	8	5	7	2	3	4	3	4	4	3	3	8	0	0	0	0	1	0	1	0	0	0	0	1	1	3	0	0	0	0	0	0	0	0	0	0	0	0	1	0	0
TGGATGGGAGTTCACTT	3313	1815	2610	3307	623	1343	1073	792	1033	429	846	771	4701	4478	3250	3573	3661	3051	4066	3086	2388	1503	2956	1938	2326	1710	2585	1302	2191	924	1904	1687	3134	2076	20	11	20	24	15	23	34	10	19	13	12	16	274	277	187
TCAGGTAACGAGAATCA	164	120	144	159	128	248	219	182	56	23	58	52	193	182	142	161	63	57	60	49	104	77	143	147	19	32	53	13	34	31	22	45	76	60	285	287	344	392	266	506	502	396	330	213	318	313	946	1057	744
GACCTACGCAGGACGCA	9	4	10	5	6	9	17	6	4	0	6	3	9	22	5	11	4	2	2	1	8	11	21	18	4	7	0	5	3	0	1	0	12	2	58	36	43	64	30	77	80	79	50	37	88	59	169	161	116
CGCAGGAGTCGCAGCGG	552	389	491	552	112	209	231	171	119	64	116	89	331	327	221	264	304	223	224	212	50	45	68	79	33	35	46	30	40	44	36	18	241	190	27	26	43	49	19	27	45	29	13	16	32	27	86	99	71
AACTTGTAACCGGCTCT	1019	611	822	925	232	445	454	337	250	148	298	252	977	966	658	860	1007	756	1069	880	163	123	198	173	162	158	192	140	136	126	146	134	641	529	28	18	23	34	13	35	51	28	27	17	20	19	94	89	77
GCCCGATCTAGGGGGAG	12	9	17	5	8	4	7	8	2	6	8	7	23	17	12	14	5	6	11	4	14	4	13	21	1	5	2	5	3	1	3	5	10	7	19	8	12	20	17	28	39	21	33	14	26	18	59	70	60
ACGGATTAGACGGAGCG	364	215	291	332	102	193	159	137	138	80	99	123	170	169	133	143	121	126	110	113	105	86	135	104	97	125	132	94	82	64	72	74	124	119	15	19	25	22	25	34	34	19	15	19	32	24	49	60	67
TGTCCCACACCAGGGTG	67	47	69	54	13	28	24	16	32	9	23	22	45	72	48	60	75	48	59	34	21	18	20	26	22	16	13	17	17	10	5	11	75	58	11	15	25	26	8	22	35	15	21	13	19	15	78	79	56
TCTGGTTTGATAGCTCC	0	0	1	0	0	0	1	0	1	0	0	0	1	0	1	0	0	0	0	0	1	6	0	2	0	0	0	0	0	0	0	0	0	0	15	11	8	13	14	26	32	25	23	13	14	15	38	49	29
TAAATGTTTGCTGCGAT	18	7	14	21	3	7	6	4	11	2	6	5	17	19	11	18	16	10	17	9	11	4	3	14	5	7	2	2	1	1	4	2	17	14	12	3	11	7	3	11	7	7	8	6	12	8	33	32	27
AGGTCCGTCGATAATAA	8	3	6	3	2	4	5	6	2	2	0	2	14	10	6	15	1	1	0	1	14	13	15	25	0	2	0	0	0	0	0	1	0	0	85	78	108	139	47	129	157	92	107	61	101	91	260	283	173
GTGCGTTGCGAGTAAAC	0	0	2	3	0	1	0	0	0	0	1	1	10	13	4	5	0	0	3	3	11	5	8	1	0	5	0	0	0	0	0	0	2	1	32	39	54	70	38	76	79	65	54	36	82	63	168	166	109
CTGTCACATTCAAGGAT	36	19	28	34	13	20	11	10	17	5	11	9	42	43	22	29	30	11	32	9	25	31	34	41	6	5	6	7	4	6	9	7	19	16	37	46	60	51	23	59	75	50	67	28	44	42	78	85	70
CCCCCGGATCTTGAATG	15	10	12	10	9	6	10	15	7	5	5	2	24	38	22	22	12	6	3	5	27	24	47	37	6	2	3	6	1	1	0	4	0	4	114	134	153	189	147	232	227	163	177	109	216	172	369	419	355
AGGGCCAGAGCCTTGAC	0	2	0	0	1	3	0	0	0	0	1	0	15	11	5	12	0	0	0	0	18	11	21	16	0	2	0	1	0	0	0	1	0	2	65	78	77	87	68	126	159	106	88	78	109	91	204	238	170
GTATACTCGGCGCTCTA	28	11	13	34	9	10	10	1	4	2	4	7	7	6	6	5	7	5	9	10	10	5	9	10	8	2	4	6	0	8	0	6	7	11	12	6	13	18	4	8	18	4	9	8	6	6	21	22	13
AGTCACTCTCGAACAAG	3	0	3	0	0	0	0	0	0	0	1	1	7	10	10	3	0	0	2	2	10	8	12	9	0	1	0	1	0	1	0	3	3	0	27	35	49	41	31	51	58	31	49	28	43	26	87	113	64
CTCCCGAGGGATCGGAT	3273	2017	3068	3222	1012	2047	1933	1524	1074	505	916	791	1847	1821	1322	1431	1778	1294	1371	1237	428	399	522	577	376	394	370	333	401	372	351	452	1422	1185	98	100	128	182	74	142	149	113	113	60	99	114	331	403	325
CGTCATCCCGCGGGCTA	16	1	18	14	5	2	2	6	7	3	2	3	41	39	30	26	8	9	3	9	22	18	24	26	6	11	10	1	5	6	4	2	4	5	23	19	24	28	13	40	27	34	23	13	32	25	76	83	57
CAGATTATCAAAGTTTG	104	51	87	109	14	51	28	33	58	29	50	63	69	103	67	69	80	38	77	69	33	22	28	42	27	30	26	22	42	12	26	38	78	72	12	11	2	24	8	20	5	7	10	7	12	8	33	36	23
TTTTGCTTGGATAACCG	289	152	271	277	95	178	150	138	122	51	114	102	139	189	113	139	106	74	95	69	102	73	124	88	25	36	27	32	34	31	38	32	128	145	291	248	286	395	232	440	471	369	360	239	411	294	901	890	688
GTGAAGATGTTGTGCAT	1	0	1	3	0	3	0	1	0	0	2	0	2	0	1	3	0	0	1	2	2	0	4	0	0	0	0	0	0	0	0	0	0	0	33	42	32	49	37	58	45	39	40	16	45	37	95	93	101
TGTCCGAAGAACATCCA	4	2	1	3	1	2	1	7	1	1	1	0	4	6	2	3	5	0	2	2	20	5	7	6	0	0	1	1	3	0	0	2	0	1	80	63	100	98	51	106	109	90	94	52	69	77	189	212	163
AGCCGTCGCCGTTCACG	17	13	17	19	5	19	18	13	11	2	11	5	13	13	8	8	15	6	7	11	9	8	11	6	9	8	22	10	12	6	5	8	19	10	4	4	7	13	5	15	16	14	5	9	11	7	31	22	16
GAAAGAAGCAGGCCCCA	50	31	37	44	13	42	19	46	15	10	9	14	23	24	44	27	25	27	15	28	19	6	17	13	6	9	12	18	4	16	3	11	25	23	16	10	14	12	6	23	21	28	11	6	17	14	24	27	27
GGAAGACACACCGTTAG	0	2	1	1	0	0	0	1	0	1	0	0	1	3	5	6	4	0	0	1	11	3	12	16	0	0	0	0	0	0	0	0	1	0	47	62	60	93	40	101	122	73	71	46	75	74	176	217	177
ACGACAGGTGTGTCTGG	30	20	20	34	4	17	21	7	4	11	10	8	26	25	13	18	11	10	9	7	15	18	13	12	1	11	13	9	8	5	5	14	11	14	40	32	58	56	23	56	63	58	39	27	51	56	128	147	104
TATCTGTTGTGGACTGT	1	1	0	0	1	0	0	4	0	0	1	0	8	11	7	10	0	0	0	0	13	8	11	6	2	1	0	0	0	1	0	4	0	1	59	43	43	65	55	71	73	69	39	43	68	46	140	197	136
TGTAGCTGAGACGGGAT	21	41	72	54	23	64	14	16	14	5	7	6	13	5	9	14	6	5	4	6	33	36	43	35	34	26	28	16	34	23	14	13	8	1	1	1	2	0	2	2	2	1	0	1	1	0	14	7	6
TATTTAGTTTGACTAGG	107	54	103	99	37	65	54	38	31	29	35	32	59	43	57	31	44	42	46	49	16	20	21	23	17	22	11	9	13	12	11	10	45	35	5	8	14	8	11	9	12	6	6	8	10	6	23	18	22
TATCTCGTGCGTGACAT	96	44	73	109	8	39	19	11	27	14	34	39	67	69	49	54	68	38	62	52	32	30	43	38	30	28	33	30	15	18	15	23	56	51	41	22	38	51	26	59	45	37	39	23	47	36	76	78	68
TCAAATTGAGGCCAGCT	2	1	0	0	0	0	1	0	0	0	1	0	5	3	9	6	1	0	1	0	8	11	4	3	0	1	0	0	0	0	0	0	0	1	54	49	70	87	43	108	101	55	68	27	47	62	168	178	130
GCATAGCCGGGGCATCG	257	185	245	277	140	289	290	186	141	49	131	119	223	205	158	180	214	192	211	197	105	103	128	136	116	105	160	92	84	59	43	81	204	166	39	26	40	53	24	52	69	59	55	32	51	45	115	115	106
TCGAGTTCGAGCATTCC	979	509	733	824	468	970	866	729	350	168	308	302	510	532	463	443	584	453	408	430	284	212	302	360	225	320	297	237	215	187	182	237	419	397	74	62	81	84	58	143	130	101	98	46	83	74	185	223	177
AATTGTACCTACAATCT	76	36	70	70	10	34	28	17	20	17	21	31	42	50	32	22	27	17	24	21	27	18	36	53	21	12	16	18	12	14	11	20	70	34	48	42	65	75	51	74	88	58	68	42	49	57	153	191	101
TGTATCTCTCATCGGAG	11	4	11	13	2	4	1	1	3	2	2	1	36	35	31	29	40	29	48	28	6	15	12	11	2	3	0	2	2	0	0	0	15	13	38	40	47	52	18	59	40	28	25	16	34	39	124	130	94
AGAGAGATAGGATGCAT	7	4	10	11	4	6	13	2	1	3	3	9	13	10	9	17	10	6	8	7	10	15	12	15	1	9	3	4	6	3	3	7	14	11	8	2	5	3	2	5	10	4	11	3	9	5	16	38	17
GAGGAGATTTTCAGCCG	39	22	37	43	32	44	34	44	22	11	18	16	42	38	17	33	35	23	42	24	11	19	26	15	21	13	12	11	10	5	10	10	58	22	5	2	8	9	8	5	8	5	7	8	6	5	29	24	25
GCGTATATTCTCTTTAC	3	1	10	3	1	2	4	3	1	1	0	3	3	2	8	3	4	0	0	1	7	3	2	2	0	0	1	0	0	0	0	0	1	2	9	6	13	20	8	14	19	15	12	8	15	9	31	60	43
GCCTCGGAAGCCTGGTC	1	0	1	0	0	0	0	0	1	0	0	0	10	10	7	5	1	1	3	0	18	5	16	14	0	2	0	0	0	0	0	0	2	0	35	31	44	54	18	63	60	48	51	34	44	55	110	124	101
CCGAAGCTAGGGGTTCG	1	1	2	0	0	1	0	1	0	0	2	0	7	8	3	6	2	1	0	0	9	7	6	7	0	0	0	0	0	0	0	1	0	1	30	40	48	36	26	75	73	53	39	32	52	40	124	113	116
TGGTTACTGCGGGAGGG	0	0	2	2	0	0	0	0	2	0	0	0	4	4	2	1	1	3	2	0	3	3	5	6	0	0	0	1	0	3	0	0	4	2	19	13	18	39	20	36	42	30	32	20	33	14	97	105	65
CGTTCGTATTCACATGG	81	53	67	107	50	108	112	71	63	31	29	68	65	57	33	30	44	27	38	31	63	39	61	45	36	54	45	29	27	35	24	33	43	38	7	9	10	20	16	34	33	17	16	16	23	16	53	54	36
GCAAAGACGCGAGTATC	4	4	2	5	1	2	3	6	5	3	2	0	2	6	3	2	1	0	0	1	2	5	5	3	0	1	2	0	0	0	0	0	1	3	16	17	54	29	21	38	42	32	42	29	43	26	60	50	67
TATATACAGAATACTAC	6	5	14	5	5	8	2	8	6	2	14	3	2	10	8	6	3	0	2	2	6	5	9	6	4	8	13	7	9	8	4	7	0	1	16	14	20	44	16	68	55	30	47	33	45	30	90	93	85
GGGTGGCTCAAGGGCAA	2	2	0	0	1	0	0	0	1	0	0	1	4	2	1	2	1	1	3	0	1	3	8	4	0	1	0	0	3	0	0	3	0	0	2	1	5	13	2	4	6	6	1	2	12	6	10	11	7
TTCTAGGGTGTTGGGAA	6	1	1	11	3	4	2	9	3	0	4	3	10	7	6	6	10	4	5	4	9	9	5	6	3	1	7	2	2	0	0	4	1	2	19	13	19	31	15	24	24	25	27	14	43	28	64	67	33
GTGGCTTTCTTCCCAAG	45	17	58	43	42	61	50	38	22	15	23	16	25	34	21	24	25	22	23	22	43	29	35	41	25	33	33	29	9	8	19	15	32	36	5	6	12	4	2	9	9	7	9	7	11	4	21	17	22
TCGGGGTCCGTACCCCA	73	49	57	80	51	97	102	91	30	12	23	26	62	87	36	55	48	30	45	40	40	31	46	50	23	21	20	18	20	13	16	19	57	41	72	80	94	126	60	136	119	82	95	48	81	97	291	402	264
TACGATGACTTATGAAA	455	249	341	383	66	149	119	97	167	87	164	136	165	229	190	181	236	166	236	187	57	64	78	66	78	65	83	54	92	75	58	89	330	226	7	4	5	9	4	13	10	4	7	5	5	7	31	36	34
TAGCAGATAAAGGGCTC	10	7	3	16	0	3	1	1	2	1	1	1	45	46	32	39	5	5	3	7	16	7	16	21	1	1	0	0	0	0	0	0	10	11	123	134	161	185	81	151	182	123	69	38	50	54	387	407	320
CCTTGAGCACGCGCGGG	9	8	8	2	2	8	4	9	8	1	2	5	7	5	7	3	3	0	3	6	4	6	25	17	3	4	3	6	2	2	1	0	6	0	15	19	29	41	25	40	38	36	31	27	29	30	77	90	82
AGGTGAATGTGGTTGTC	37	30	25	47	17	57	35	25	22	8	20	13	31	45	27	24	45	49	24	36	37	31	44	37	35	43	31	27	17	21	25	22	33	16	11	9	17	21	14	20	31	25	12	14	20	18	57	60	47
AAGGGTTGTGAGAAATG	8	3	10	14	3	17	8	7	6	1	5	2	11	10	4	14	6	2	7	14	5	8	7	5	2	2	1	4	1	3	3	3	4	8	8	4	10	10	8	15	16	9	10	9	7	9	34	29	17
ATCGTGAATGGAGTAAT	346	205	261	350	177	283	222	179	191	83	164	167	204	272	208	255	245	165	218	180	162	170	150	208	124	158	144	114	105	107	81	145	327	254	36	27	23	38	34	57	53	46	39	28	44	48	84	106	124
TGTAATCGTTGTTATCG	89	54	99	96	60	111	111	104	45	20	44	27	108	156	120	118	64	33	77	54	456	326	487	528	26	40	37	21	26	14	20	17	60	56	38	39	53	67	24	67	72	77	50	29	74	42	155	169	130
ATCCTTCAGCTGATACA	13	10	11	28	33	54	45	48	8	7	2	7	10	12	7	11	8	7	8	7	32	30	49	67	9	10	14	4	1	6	4	0	12	12	24	21	30	30	15	34	33	34	33	18	24	32	74	88	79
CTTATTCGGGTAGGGAG	120	78	61	139	30	69	35	52	74	21	48	40	79	75	72	89	79	45	74	57	37	40	31	60	36	26	27	20	33	21	18	37	98	84	20	15	6	14	11	17	8	14	18	7	18	14	60	71	50
TATAAACCGCGTTGTAA	170	102	165	174	80	189	185	115	219	90	140	164	259	213	185	174	199	186	181	209	92	70	115	115	96	104	101	80	85	65	61	69	256	142	6	1	7	4	7	2	9	5	9	8	6	8	38	35	23
GTGTCACAAGAGGCTAG	3	1	5	0	2	9	3	9	1	3	0	1	7	1	0	3	1	0	4	1	3	0	0	2	2	3	1	0	4	0	1	0	0	0	4	7	6	15	8	21	8	11	8	8	6	5	20	25	12
CGGGGAGAACTGGGAGG	22	11	13	11	6	18	19	7	7	4	11	6	42	50	45	18	18	13	12	14	26	16	23	25	5	11	5	4	6	3	1	3	9	4	16	18	34	23	17	37	40	32	30	25	23	21	56	65	45
CGAAGTATGGTCCGGCG	99	54	103	112	36	91	81	56	64	33	47	61	136	116	131	118	143	96	144	94	105	133	164	155	153	124	126	120	58	34	46	52	96	91	8	14	21	16	6	38	22	16	21	10	21	21	51	48	48
TGTGTACAAACGCAGGG	36	30	35	44	42	46	40	36	16	9	15	10	31	33	18	21	12	10	13	10	15	7	21	20	5	5	5	5	3	9	1	3	16	17	62	47	79	109	41	101	84	60	65	45	68	56	137	222	118
GCTGTGTAGGGCCATCG	2	0	2	1	1	0	2	0	2	0	1	0	6	6	3	7	1	0	1	0	8	1	6	10	0	1	0	1	0	1	1	0	0	1	48	44	67	61	45	85	96	75	82	53	83	56	119	161	108
CGAAGCGTCCTGTAAAA	987	572	816	891	398	780	677	526	638	282	506	532	821	935	652	695	887	600	738	674	352	334	417	447	297	323	403	244	294	236	168	298	730	628	10	2	8	6	3	7	17	9	15	3	10	7	128	113	90
GCGATCAGTCAGTCACT	0	1	0	3	0	2	0	0	1	1	0	0	1	6	2	3	0	0	0	0	2	2	7	4	2	0	1	3	0	0	0	0	0	0	16	11	18	22	10	33	20	14	31	16	24	17	57	61	33
CCCGCCACTTAGGTAGG	71	34	68	87	18	71	78	54	40	19	45	39	202	200	142	181	195	111	178	124	160	118	177	197	159	207	223	141	64	58	86	72	184	137	16	8	32	44	11	40	43	38	30	12	43	28	245	243	215
GGGCCAGCCGTAGAGTA	2128	1261	1775	1960	463	958	918	687	851	466	723	660	1513	1859	1259	1490	1738	1367	1625	1332	651	512	651	794	544	691	696	592	476	482	355	516	1453	1244	104	90	129	152	71	153	177	129	101	83	114	126	384	403	317
TGTTTCTTTAAAGAGCA	1	2	1	2	0	1	0	0	2	0	1	0	2	11	7	2	2	0	0	1	5	1	5	5	0	0	0	1	0	0	0	0	0	0	29	22	36	41	16	52	46	34	35	17	36	22	84	94	89
CTGGCGGGTTAGGCTAA	21	8	29	24	17	41	41	36	8	8	10	7	23	36	17	26	11	16	28	14	25	14	23	27	6	8	8	15	12	7	4	6	13	13	20	26	52	55	18	54	54	59	44	27	38	28	117	117	106
GAGAACGCGTCTAGCTT	307	132	176	230	92	191	160	147	100	44	90	100	128	119	96	126	126	97	102	98	81	114	128	138	122	121	118	90	71	70	60	93	196	184	7	2	9	4	5	14	19	3	4	3	4	6	14	21	17
GATGCGCGCCAGGAGGG	14	6	11	17	10	15	17	15	21	7	12	9	23	13	15	19	14	15	4	13	23	8	29	22	7	6	14	13	15	10	12	7	6	11	1	1	5	8	2	11	4	7	6	2	7	6	24	20	16
GTTAGAGACTCGTAGAG	101	82	75	135	67	176	155	101	80	33	78	67	62	63	38	49	48	43	35	34	48	63	108	83	71	90	118	80	80	46	65	65	90	69	9	2	3	7	3	17	11	8	4	6	19	6	11	21	14
CAGCAGTCTTATTTACT	38	21	28	25	24	42	54	24	46	24	30	48	30	42	17	14	37	14	15	31	35	35	30	56	34	38	46	31	31	25	24	29	22	27	0	0	1	3	0	1	2	5	1	0	1	1	6	4	6
TAGCTTTCAAAATCGTC	7	12	7	11	13	33	18	20	5	5	6	2	6	13	11	4	7	10	5	5	1	7	11	14	6	1	7	10	4	6	4	4	8	3	11	13	15	17	9	12	26	16	20	15	18	9	30	33	21
AGAAAAGTCTAGGATCG	103	50	94	114	61	122	130	114	92	42	73	53	106	110	80	89	115	62	71	73	43	73	76	38	38	78	59	69	27	24	36	43	101	55	13	13	8	12	6	19	38	19	22	15	22	14	49	53	38
TGTCCCACGTGCCTGAG	0	0	0	3	1	5	0	0	0	0	0	1	0	0	0	2	1	0	0	0	3	0	0	1	0	2	1	0	0	0	0	0	0	0	2	9	7	9	2	12	11	7	9	4	4	7	10	14	7
GGTGAGGGGCACGAGGA	0	0	0	2	0	1	0	0	0	0	0	1	3	3	4	7	0	0	0	1	5	5	7	4	0	0	0	0	0	0	0	0	0	0	12	11	18	24	13	24	23	27	21	19	34	28	37	47	25
GCTCACGAAATCATTAA	90	57	70	80	28	43	55	32	41	20	30	39	22	22	22	27	49	28	26	23	18	16	26	53	27	41	26	16	28	18	14	26	31	37	3	2	8	5	0	3	7	6	4	5	2	6	6	11	9
GGGTCCTCTACAATTTT	2	1	0	2	1	3	2	1	1	0	0	1	47	70	48	45	0	1	0	1	26	23	31	32	0	1	0	0	0	0	0	0	2	1	121	114	144	204	82	179	184	150	150	57	151	117	293	386	229
ATTAATGGATTTTCTGC	43	24	28	55	20	26	27	23	15	8	17	19	40	30	29	24	18	20	18	17	17	9	15	19	4	6	4	7	6	6	6	5	46	44	21	13	26	35	14	34	28	16	18	21	29	18	68	89	59
GAGTGAGCGATCTGGCG	0	0	2	2	0	0	0	0	1	0	0	0	4	1	2	3	1	2	0	0	2	3	5	1	0	0	0	0	0	1	0	0	0	0	26	22	36	34	31	49	56	45	20	22	35	33	77	97	64
GTTACATAGCTCTCGCG	37	29	39	42	13	33	30	29	23	6	28	22	13	13	12	11	9	14	9	6	11	9	10	12	8	10	16	10	12	11	23	13	17	7	37	30	37	51	29	47	79	56	48	40	81	31	133	140	111
TGTTCTAGAGGCCGGGA	7	4	6	5	2	1	3	1	4	1	1	2	8	7	2	0	4	5	4	4	7	2	4	3	3	5	6	0	0	0	0	1	0	1	21	10	18	19	13	20	16	11	16	13	13	11	41	55	29
CATTCCAGATAGTCAAG	13	13	28	17	11	18	24	15	11	4	9	8	12	10	11	15	5	6	10	8	14	9	8	20	5	9	11	7	4	3	2	5	6	9	14	19	24	11	18	22	16	19	24	9	23	13	30	40	27
GTCACGTGCCGTGCACA	1381	875	1372	1413	363	816	630	450	775	376	517	586	1437	1385	981	1018	1369	945	1009	929	1282	689	1484	1016	1087	939	1433	705	1024	582	842	850	688	554	11	11	20	20	17	18	25	21	20	11	15	13	94	111	65
ACCTTCAGGAGATTTCG	9	6	6	0	5	9	11	8	2	5	2	3	4	8	0	1	3	2	0	3	10	12	11	9	3	4	2	2	6	2	2	2	1	4	7	16	22	24	10	16	33	17	21	10	16	22	48	51	31
GTATTGCCGTTGATACT	363	225	333	347	220	442	516	421	418	237	492	286	220	203	181	176	244	188	201	186	282	204	298	345	263	280	305	256	261	239	230	241	211	183	2	2	4	6	5	14	15	7	8	7	10	5	38	41	31
CGGAAGAATCACATGCT	1	0	0	4	3	0	0	0	0	0	1	1	1	1	0	3	1	0	1	0	0	5	0	0	2	0	0	0	3	1	0	0	0	0	29	10	30	28	15	39	41	21	30	17	21	32	72	74	72
TTGCACATCGTGCAGTG	99	58	115	88	44	104	86	54	59	27	52	46	54	74	61	64	54	24	54	28	71	38	49	55	71	54	75	42	32	25	34	50	70	49	31	22	32	41	20	50	53	50	31	33	39	42	99	108	86
TGGGTGAGCGGATTAAG	5	8	12	8	2	2	4	13	5	1	1	6	22	18	14	11	14	21	8	19	7	4	8	12	3	4	4	0	4	2	5	1	13	14	3	6	8	5	4	9	8	4	4	7	8	5	25	22	8
GCACAAACGGCCAGTGT	549	321	413	497	84	132	115	92	263	115	174	163	402	441	344	429	482	309	412	264	94	61	77	118	71	106	96	96	154	110	108	124	445	360	110	82	126	153	79	146	147	145	136	63	106	110	285	379	239
AGCGTGGGGCATATTTG	6	7	4	7	6	6	11	9	4	1	5	4	16	31	17	9	17	11	8	11	49	43	63	67	25	38	38	27	2	1	9	3	21	19	11	10	16	33	25	32	35	21	28	8	16	22	73	90	52
TCGTTCTCCGGTCTGTA	0	1	0	0	0	0	1	0	1	0	0	0	7	7	9	6	0	0	0	1	10	7	18	11	1	2	0	1	0	0	0	0	1	0	28	25	35	54	34	59	89	52	56	37	67	46	126	154	102
TCGTGGCTAGGGGAACG	355	207	273	356	94	205	239	206	184	101	170	146	146	185	150	144	167	146	161	167	127	70	102	137	94	116	144	114	102	90	69	122	212	150	33	30	52	73	18	55	44	45	57	33	54	49	90	116	80
GTCATGCCTACATCCGG	36	22	39	35	13	53	35	19	26	11	19	32	42	13	14	30	30	20	11	24	25	30	35	34	13	22	36	11	11	18	14	24	34	30	20	15	13	39	16	41	33	19	35	20	30	25	52	73	50
TGTTGACCATACAGTGG	4	4	2	7	3	5	1	8	3	1	5	2	7	6	7	9	1	1	0	3	11	15	19	25	0	2	0	0	1	0	3	4	1	0	12	22	20	32	14	42	33	30	32	20	36	22	58	66	43
CGGAAACGCGGGGCCGG	73	45	79	90	32	51	40	48	40	18	43	34	39	42	49	37	52	38	27	54	14	17	24	16	12	13	14	13	14	27	13	23	39	28	21	5	17	17	6	22	19	26	19	12	14	10	26	34	28
AGAGCGTTATAATCATT	54	33	25	34	56	60	94	69	34	10	32	30	41	31	12	24	34	24	40	26	53	31	33	52	35	36	26	24	26	24	17	21	36	33	14	6	17	12	7	19	19	19	24	12	13	21	48	52	39
CTTGTAGCGACTCAGTG	0	0	3	1	0	0	0	0	0	0	1	0	1	2	0	3	1	0	0	0	2	4	1	4	0	1	0	0	0	2	0	1	0	0	7	9	24	22	2	29	20	19	19	18	13	15	37	42	36
GTACTAGGAGATCCACT	109	57	91	113	67	149	136	85	69	29	61	67	80	88	55	60	78	52	71	62	63	64	71	64	57	53	70	56	27	22	33	33	85	49	13	7	13	12	10	21	29	16	14	16	18	14	41	52	34
TATTTTTTTCGAATGGA	81	52	50	94	35	48	35	34	31	15	17	16	40	42	42	42	22	20	25	21	41	29	24	61	19	17	6	14	21	18	10	20	46	31	44	36	44	61	25	48	59	48	41	17	31	30	120	132	114
TTAAAGGTACTTCGTCG	51	33	46	57	48	88	89	81	45	19	58	59	37	47	34	28	33	19	25	29	49	31	40	32	33	35	28	18	19	17	26	22	40	28	6	16	12	26	6	21	28	25	25	17	29	22	49	62	46
GCACGTGGATGTAGATA	4	1	1	6	0	1	4	1	1	1	4	2	2	0	1	5	1	1	1	0	7	4	3	2	1	0	0	3	7	1	1	0	2	3	8	13	12	13	13	18	10	25	15	15	14	21	45	57	42
TGACTGAACTACGCCAT	138	59	99	107	26	52	65	31	46	27	57	69	84	80	69	63	84	74	50	61	24	6	21	33	10	21	22	16	21	11	7	32	71	48	24	38	35	24	21	61	55	40	27	18	37	35	86	90	90
AATCACTCCCTGGCGAG	452	266	384	475	132	301	274	205	242	99	163	177	187	212	128	239	239	187	212	179	222	153	197	191	149	163	179	125	231	140	163	212	280	243	23	13	29	27	20	30	45	29	21	19	23	20	51	71	46
GGGCTGGTTGCCCGTGT	75	53	68	94	33	69	65	55	30	21	23	31	31	36	37	49	34	18	33	33	25	19	16	18	17	20	19	11	13	8	10	23	47	55	12	6	17	6	6	18	16	10	12	4	6	7	14	14	11
CTAGCCGGGACACAGGC	80	46	60	66	15	9	16	6	29	25	32	19	68	62	43	58	57	55	45	52	31	28	29	47	24	37	20	33	35	27	29	30	53	69	13	12	20	29	16	26	41	24	23	11	20	10	52	50	51
CCTGTTTACTCCCTAAC	12	9	14	10	2	6	6	10	3	4	2	7	10	16	16	5	4	1	4	0	4	6	12	19	4	4	7	2	1	1	1	0	5	1	30	34	42	61	26	65	59	48	34	23	39	31	106	121	97
GACTCTGTTGGTGAGCA	7	4	6	7	1	1	4	8	5	1	5	2	68	87	71	52	2	2	3	0	65	44	84	81	4	5	2	0	3	3	2	1	3	1	104	95	129	190	71	200	210	166	133	101	191	126	454	463	407
CATAAGAAGCCAATGGA	26	11	30	21	19	30	17	14	23	17	8	8	22	24	11	20	19	13	13	10	10	4	6	7	19	11	19	13	11	11	7	23	11	10	7	2	1	4	1	5	3	4	4	4	3	1	5	14	5
TTCTGCTTGGAGCTTGA	2	0	5	1	0	2	0	0	0	0	2	1	1	0	0	1	1	0	1	1	0	1	2	1	0	0	0	0	0	0	0	1	0	0	7	1	5	2	1	0	6	1	1	1	4	3	7	6	5
ACGCTATGCCTTTTTTG	7	5	11	7	2	5	3	3	7	2	2	3	7	3	4	5	6	5	7	11	1	2	2	3	1	1	1	1	1	0	3	2	8	7	0	0	0	0	0	1	0	1	0	0	0	0	1	2	1
GATCTTGGCCGTTTGCC	1	0	1	0	1	0	0	0	0	0	1	0	1	1	2	0	0	0	0	0	0	1	2	1	1	0	0	0	0	0	0	0	0	0	16	23	20	17	12	27	18	15	13	12	19	17	45	66	55
CTTGTCTTGTTGTACAA	94	62	133	119	34	33	36	31	57	31	51	37	63	68	48	37	63	44	67	52	26	25	28	27	30	23	26	16	32	48	17	29	48	60	30	21	44	53	21	45	66	54	45	22	43	25	97	90	83
GGGATTTGAAAGACCGG	8	7	11	8	6	9	5	12	4	5	15	3	27	21	12	15	14	7	10	6	9	7	22	38	6	3	4	5	8	6	9	4	6	0	18	20	22	31	20	59	43	41	40	21	51	30	94	90	81
TACCAAGGTGCAAACAA	78	51	70	98	30	56	93	76	41	20	38	43	277	329	240	247	104	81	66	64	274	206	349	285	34	32	50	27	12	6	9	17	65	47	162	122	176	177	142	181	244	202	172	140	176	155	343	390	328
TGTGATGCGCCGTGTTC	9	2	0	1	0	0	3	1	2	1	0	2	2	2	0	2	2	4	0	7	3	2	3	4	1	0	3	2	1	1	1	6	3	0	11	6	6	5	5	14	11	3	14	3	6	12	23	25	21
TGCGTGGAGTGGGGTAA	902	494	853	989	378	867	990	782	547	264	646	464	401	515	331	458	578	414	425	383	320	249	316	370	279	338	367	333	213	204	202	278	562	386	73	65	91	134	80	125	150	131	125	77	126	100	220	276	210
GCAAGCAGTAAAAATAT	279	160	262	270	80	178	128	134	95	47	83	94	139	154	91	124	125	127	160	119	84	45	83	92	73	95	79	58	48	73	45	65	152	102	23	15	31	14	13	28	22	28	16	8	18	12	46	42	30
TGCCGTCGAGCCTGCGT	18	7	4	18	4	13	11	10	5	4	0	8	8	8	9	8	8	8	9	2	13	6	7	11	6	10	2	7	4	5	1	2	7	10	22	12	11	24	10	23	11	18	23	7	25	19	47	42	31
GTTTATCTTTGGCTTTG	2	1	4	5	1	4	1	0	0	0	1	2	4	2	5	3	0	0	4	3	0	0	0	6	0	2	0	1	0	0	0	1	0	1	37	35	42	59	19	46	47	44	26	21	47	19	117	147	90
GGGGCAGTCCGGGTGGA	2	0	3	1	1	0	0	2	0	1	1	0	6	7	1	4	0	0	1	0	10	5	8	15	0	0	1	1	1	1	0	0	0	0	64	61	86	89	55	86	95	79	70	41	77	63	171	204	158
AGGGGTACGGAAGCCGA	620	404	544	706	221	426	414	297	347	145	269	246	304	480	344	339	464	336	400	337	217	226	231	294	209	223	258	203	267	206	198	238	501	376	18	16	18	29	9	26	36	22	23	10	18	23	83	81	81
GAGCCAGCCGTAGAGTA	6	9	7	5	4	1	7	5	10	3	3	8	5	6	6	8	8	6	1	4	0	1	1	1	0	0	2	1	0	0	0	0	5	5	0	0	0	0	2	1	0	0	0	1	0	2	4	3	1
GGCAGGGTTTGTCCCAT	851	420	671	838	307	637	605	479	466	191	474	361	450	519	290	421	474	385	490	352	270	207	281	304	290	300	317	212	233	217	181	282	439	357	18	19	21	19	16	33	41	16	27	9	29	23	53	71	53
GAGGCGAGAACGGGGTG	0	1	0	1	0	0	0	0	0	0	0	1	2	4	3	3	0	0	1	0	2	5	6	4	0	0	0	0	0	0	0	0	0	0	43	35	37	49	21	40	51	29	42	32	32	42	102	101	50
TGTGCAATCCCACGTCG	5	6	5	6	7	6	5	8	2	5	2	1	4	9	7	8	2	6	1	1	1	10	5	7	4	4	4	1	3	3	2	3	1	1	11	11	10	13	8	15	16	3	12	11	9	9	31	39	30
TCCCGAAGGCATGGTTT	32	19	28	34	13	26	16	23	11	8	20	16	14	29	21	28	27	20	20	16	14	16	21	25	17	22	15	9	9	8	8	10	20	20	12	12	23	20	10	25	19	17	22	18	11	22	37	60	36
CGCTTAGGTAACGGGCG	2	1	1	4	0	3	0	1	2	1	1	0	7	6	4	9	2	0	0	1	9	10	17	16	0	0	0	0	0	0	0	0	4	0	99	88	144	122	72	145	176	132	127	89	127	111	239	233	172
ATGCAGCGGCAGTATAG	0	1	0	3	2	4	1	2	1	0	1	0	1	3	1	3	2	1	0	0	3	3	4	3	0	1	1	0	0	0	0	0	0	0	15	13	15	23	10	26	29	14	25	14	16	12	59	43	45
TACTCGCAAAGAGGCCC	383	267	335	373	85	260	187	139	172	62	141	106	201	208	156	158	197	142	193	180	27	34	32	40	29	44	37	36	56	37	27	40	179	145	72	45	55	72	32	67	83	64	41	33	53	44	135	180	110
ATGTGTAATGTTTGGCG	66	39	62	54	18	53	36	35	65	46	65	50	106	125	76	90	139	75	97	97	207	79	173	121	156	161	235	116	175	89	178	142	83	50	1	0	0	2	0	2	7	1	2	2	2	0	8	3	10
TGGAGACCGCGGCTCTT	0	0	2	0	0	1	0	0	0	0	1	0	2	7	1	2	0	0	0	0	2	7	2	4	0	0	0	0	0	0	0	0	1	0	0	4	1	4	0	0	3	3	0	0	1	0	9	14	4
CTATGCTGGGGCTTGTA	0	0	1	0	0	0	1	0	0	0	0	1	3	1	2	1	0	0	0	0	1	1	4	4	0	0	0	3	0	0	0	1	0	0	3	3	2	7	6	4	6	4	3	2	3	4	15	16	19
GTTAAGTATTTTTGTTG	385	219	352	467	182	426	359	323	245	134	275	179	188	223	126	114	204	151	170	158	136	110	115	137	119	133	122	136	146	115	108	134	162	144	7	8	23	24	12	29	33	30	19	10	14	14	76	85	58
GGAGAGCAAAGCAGTGA	895	637	710	859	381	671	718	549	732	330	563	602	347	375	336	325	512	309	433	412	336	375	415	495	365	350	414	346	363	271	259	330	503	396	19	18	13	20	13	25	36	27	22	20	27	30	38	57	47
CTTTGCTCAGTGGGCTT	3	2	0	0	1	0	1	2	0	0	1	3	18	8	11	8	0	1	2	0	14	7	19	20	2	0	3	0	0	2	1	2	0	0	51	50	64	112	45	119	119	71	83	42	101	75	169	199	139
AAGGCGGGTCCCCGACA	3	0	1	0	0	0	0	0	0	0	2	0	6	9	5	5	0	1	0	0	1	2	0	3	0	1	0	0	0	0	0	0	0	0	37	31	35	38	24	33	30	22	32	21	36	30	53	95	69
GCGGTACGGGTGAGGCA	12	10	14	7	1	6	8	6	5	4	7	7	36	41	28	27	12	6	8	20	31	26	39	45	2	7	6	1	2	4	2	1	7	1	33	37	58	50	42	49	82	58	54	37	54	38	141	139	83
CGGCCTTTTAGCTTTCG	81	50	66	87	34	57	47	25	34	23	41	29	60	73	54	70	57	36	39	34	33	25	45	51	26	50	54	41	28	27	21	35	45	41	12	7	6	9	9	14	13	7	8	5	7	10	25	18	26
TGCGAAGGGCCGGGATC	380	213	323	416	205	338	416	312	253	170	287	197	324	320	222	286	321	322	278	248	178	183	222	244	224	220	332	199	113	166	114	144	270	234	4	6	6	7	6	3	8	7	8	4	11	8	24	17	17
CAAATACAAGAGGAGGG	221	138	138	239	68	124	124	74	169	81	118	116	146	171	105	134	155	66	137	112	143	88	111	138	88	115	74	46	82	46	61	76	166	117	17	5	19	15	7	20	19	21	18	8	16	20	40	54	18
AGTCCGACTTTAGGCGC	393	217	304	307	194	437	383	300	260	138	263	248	293	312	191	245	317	221	229	192	253	203	260	240	229	219	293	183	174	198	141	174	278	253	13	19	11	24	15	35	34	36	19	16	31	22	117	116	97
GTATAACGCGTGTGGCA	367	253	361	412	189	330	393	269	267	153	276	262	285	378	295	365	467	325	297	290	233	206	218	210	189	265	271	210	180	148	152	146	443	336	13	9	6	17	16	20	20	14	16	11	14	12	46	84	42
GCGTGTCGATGTTGACT	1	2	4	4	0	0	1	4	0	1	2	2	23	23	14	14	1	6	1	5	23	11	7	13	0	2	1	0	1	0	0	0	4	3	94	63	60	82	68	79	102	91	70	60	70	56	213	238	187
AAATATTCGGAGGTAGC	1	0	0	6	0	0	0	0	0	0	0	2	8	8	1	3	1	0	4	5	0	0	5	6	1	0	0	0	0	0	0	0	0	2	10	8	7	11	11	10	7	10	5	9	9	6	15	23	27
TTCTATCTAGCAAATTC	0	0	3	0	0	0	0	0	1	0	0	0	0	3	1	2	0	0	0	0	4	1	1	0	0	0	0	0	0	3	0	0	0	0	31	15	45	44	16	37	44	34	29	16	26	26	66	54	45
CCTTCACCGACCCGAGC	4	3	7	2	0	0	2	3	2	0	2	5	11	9	8	18	12	3	7	2	17	10	32	13	6	1	7	2	1	3	2	1	4	2	62	43	53	76	51	72	96	63	60	57	84	53	139	144	119
GCTACCCAAGCGAGATG	1	1	2	0	0	4	11	3	0	0	1	2	0	1	0	0	0	0	0	1	5	0	2	0	1	0	0	0	0	1	0	3	0	0	11	15	12	27	11	15	23	18	17	15	29	15	43	34	39
TCGCTATACCTTTTTTG	9	5	8	9	3	5	4	4	5	4	7	7	7	1	5	3	6	2	1	0	0	2	0	0	1	1	2	0	1	2	2	1	4	5	0	0	0	0	0	0	0	0	0	0	0	1	2	1	0
GATGGGTGGACCGAGAA	0	2	0	1	0	1	0	1	0	0	3	0	8	7	8	9	0	1	0	1	16	15	28	13	2	1	0	2	2	3	0	0	0	0	92	59	82	116	66	130	181	111	115	70	136	104	202	292	204
TTAGTCGGGCTTGAGAC	114	57	99	103	38	59	57	45	41	24	48	29	66	65	48	44	78	39	66	36	33	24	31	19	21	29	20	18	19	31	24	19	72	68	13	11	12	25	12	20	26	15	10	7	19	8	49	54	27
TTGTAGTAGTGGCAAGC	32	42	30	50	39	78	94	87	25	29	28	30	14	20	15	16	10	14	19	21	27	25	25	31	27	32	27	32	19	17	21	31	31	18	14	6	21	21	16	29	27	18	21	24	26	9	39	54	29
TGACTGCAGCGGCCGTG	420	283	359	401	214	355	350	244	487	249	373	428	384	394	307	369	388	319	298	314	327	284	282	312	300	387	312	244	281	243	191	311	340	292	13	11	13	26	25	52	51	17	29	22	37	29	120	128	102
GAACAGGAAGGCGTACG	18	4	12	9	5	6	5	8	8	3	4	8	12	23	12	4	3	4	7	1	12	10	14	13	3	2	10	3	1	3	4	1	3	5	48	37	47	47	47	68	72	56	50	50	55	41	85	104	113
AGGCGTGACGGGCATTC	1	1	1	4	1	2	1	0	0	0	5	0	16	10	17	11	1	1	1	0	16	11	46	21	1	4	0	0	0	0	2	0	3	2	144	171	183	194	114	285	277	216	219	144	245	188	490	474	376
GAGCAGGACCCGTCTGG	2037	1151	1735	2013	619	1232	1219	1110	1136	634	1205	821	1695	1742	1146	1380	1927	1601	1349	1271	894	753	1169	1075	739	804	1182	1038	571	578	707	621	1333	1138	121	84	139	153	77	186	192	176	125	87	212	110	419	472	329
GGTTTTACCTGGACTAT	13	18	10	20	12	20	18	18	8	3	14	10	19	17	16	24	17	9	10	9	19	22	32	14	7	2	7	2	2	4	2	6	9	5	60	61	107	73	65	123	110	65	81	52	86	70	205	187	169
AGGAGCGCGCGAGATAC	8	1	7	5	4	7	6	10	4	2	5	2	12	13	2	9	2	1	1	3	9	5	16	18	7	7	0	4	1	1	1	3	4	0	40	39	51	56	39	72	86	60	65	38	61	48	142	165	117
GAACGAAGACGTTTTGG	29	6	27	12	11	18	24	16	16	5	11	4	22	21	17	17	12	16	29	17	6	6	8	2	7	11	15	7	7	5	6	6	19	14	2	1	1	3	1	1	1	2	1	1	2	6	14	10	4
CCTATTTGCTGGAGAGG	48	30	50	57	11	22	38	30	30	17	29	24	26	20	17	21	36	10	24	24	11	24	30	32	17	20	25	24	17	15	7	19	29	22	13	11	11	22	12	22	27	21	14	12	20	11	27	36	36
TTGGTGGACCCTATGAC	42	29	30	29	34	53	51	44	30	16	28	34	24	39	38	22	44	32	27	23	36	21	28	19	23	26	25	24	19	11	16	26	44	29	9	3	11	8	7	17	17	13	10	4	15	16	41	34	28
GGGGGGCTTTAGTTCCA	59	40	74	86	48	131	142	90	80	36	92	71	85	68	48	51	57	61	47	31	68	53	76	104	63	75	79	78	37	46	57	44	40	47	9	11	11	17	14	28	24	31	31	13	35	19	56	56	42
TCGATATGCCTTTTTTG	16	10	9	17	1	7	6	3	4	2	6	4	4	8	4	5	2	2	2	0	1	0	2	2	2	1	2	1	3	0	0	1	5	3	0	0	1	1	2	0	2	0	0	2	0	0	0	1	1
GATGGCGCTTCTCACTT	0	1	0	4	0	0	0	0	0	1	0	0	0	2	3	3	0	0	0	0	2	0	0	1	1	0	0	0	0	4	0	0	0	0	2	5	5	15	3	11	16	10	9	4	4	10	24	25	12
TAGTCTAAGGAGAAGGA	5	8	3	1	7	7	6	10	6	5	4	4	2	2	2	1	5	2	4	3	3	2	0	1	0	0	0	1	1	1	1	4	4	2	0	0	0	0	0	1	0	1	1	0	1	0	0	1	3
TGGGGGGGGGCGAGAGG	6	4	8	9	6	6	7	10	8	1	6	3	2	10	5	4	2	5	4	3	6	4	5	6	2	5	6	3	2	2	3	1	2	4	4	8	9	12	7	11	13	12	10	3	11	11	8	24	14
CGCACTGATGCCTAAGT	93	68	92	102	31	85	66	58	75	44	54	54	122	102	94	93	111	77	86	79	77	58	40	88	43	48	46	21	56	56	34	43	85	43	30	39	30	60	24	54	50	40	56	36	46	38	117	134	114
GGTGATGATGAAATCGA	1	0	2	0	0	3	0	2	0	0	2	0	22	28	17	12	1	1	0	0	23	13	33	31	1	1	0	4	0	0	0	0	0	1	56	74	92	118	51	102	135	101	94	65	94	76	253	247	171
AGTGCAAACGTAACCAT	0	0	3	0	0	0	0	0	1	0	0	0	9	4	13	6	0	0	0	0	1	3	0	5	0	0	0	0	0	0	0	0	0	0	37	24	42	48	22	34	58	28	26	16	35	18	82	69	61
CGGGGTTGACTCCGTCC	1610	889	1332	1675	699	1446	1437	1105	1056	508	900	838	1112	1382	874	949	1288	968	997	874	641	646	786	785	737	814	858	677	534	588	460	617	1160	866	60	40	79	71	42	94	95	74	62	45	100	77	220	299	197
TTCTTCTTACTAGTAGA	0	1	0	0	0	0	0	0	1	0	0	0	3	2	1	1	0	0	0	0	10	1	6	5	0	0	0	0	0	0	0	0	0	0	10	7	9	7	5	14	16	12	13	6	11	15	23	26	24
ATAAACACTCCGTGCAC	55	40	44	62	21	39	40	30	24	10	22	15	57	36	34	35	26	22	50	45	20	22	15	20	13	16	16	15	14	10	8	20	39	26	13	14	22	25	11	14	22	26	12	9	10	16	82	56	31
TTATGCTACGGTGGATG	2	1	0	0	0	0	0	0	0	0	3	0	2	3	4	8	0	2	0	0	1	1	1	6	0	0	0	2	0	0	0	0	0	0	7	12	14	16	11	24	25	11	14	10	15	12	48	51	17
GGAGTATCTACTTCCGC	0	2	0	0	0	1	0	0	0	0	1	0	8	3	3	3	0	0	0	0	1	0	2	1	0	0	0	0	0	0	0	0	0	0	27	38	54	47	26	44	32	44	17	20	35	24	68	69	62
TATCCGTTCTGAGCTCA	0	0	0	2	0	0	0	0	0	0	1	0	3	3	1	7	0	0	1	0	0	2	0	1	0	0	0	0	3	1	0	0	0	0	15	21	36	24	14	34	46	32	32	12	22	22	99	117	69
ATGCGCGACAAAATCGT	705	408	691	719	293	587	603	468	496	293	482	378	457	505	326	454	560	521	444	442	241	215	286	281	259	321	394	311	228	191	231	245	506	431	15	19	17	26	17	39	32	37	19	17	39	20	83	85	50
CATCGTATTTTATGTAA	39	26	29	40	25	43	47	51	32	16	27	20	24	39	19	25	32	10	26	18	24	23	25	21	23	16	15	12	16	14	14	17	29	24	39	20	22	51	20	48	63	35	49	21	48	47	124	114	92
CTTTTTTAATTAGATAG	0	0	0	2	1	2	1	2	1	0	0	0	6	6	2	9	0	0	0	0	1	1	2	5	0	0	0	0	0	0	2	0	0	0	38	35	42	34	26	45	28	35	31	12	40	39	85	100	73
GGCGGGAATCCCCCGTA	44	25	28	33	47	102	93	64	41	7	41	25	27	31	39	14	13	28	26	25	30	37	32	51	32	49	50	43	24	17	21	29	16	14	9	15	18	23	16	22	22	18	27	13	27	15	46	55	39
CTATCTGCAGTTTTGTT	30	8	31	26	12	9	7	13	23	5	17	15	19	42	18	26	16	15	13	7	10	9	17	16	13	9	17	7	10	6	6	15	12	17	74	60	71	121	55	108	103	76	93	57	110	91	182	230	121
TATTATAACGGGACCTC	70	50	60	63	22	50	53	38	39	14	37	32	24	26	32	34	21	25	33	24	25	10	28	21	23	16	21	16	23	23	20	15	26	29	15	12	18	22	9	20	18	16	15	12	20	12	28	38	29
CTCGATGGAGGGCCAGC	0	1	0	0	0	5	0	1	1	0	0	0	7	1	5	3	0	2	0	0	3	0	7	2	0	0	1	0	0	0	0	0	0	0	7	10	10	14	5	26	22	26	18	6	16	9	36	56	38
AGCATCTCAGCTATGTC	188	100	142	171	100	222	176	138	230	105	173	200	111	88	84	92	106	66	78	113	146	138	121	183	147	159	118	107	109	89	75	138	118	124	1	7	4	12	3	5	2	11	6	4	7	4	22	29	18
ATCATTGAATCCCGGTT	1	0	0	0	0	0	0	0	0	0	0	1	1	0	2	0	0	0	0	0	2	4	1	0	0	0	0	0	0	0	0	1	0	0	5	5	6	8	3	8	12	9	12	7	10	9	24	22	20
CATGGCCTGTGATATTT	556	298	529	577	201	378	373	331	340	181	361	254	599	677	434	506	440	408	342	351	927	825	1182	1071	620	666	830	747	260	207	242	227	323	290	632	595	863	1002	545	1088	1223	981	837	567	1054	701	2300	2491	1719
AAAAGGGTGGTGCCCTG	21	8	16	19	15	18	26	17	15	7	10	11	10	15	4	9	4	1	8	8	20	14	15	15	14	15	13	8	13	13	6	11	20	16	14	7	8	21	10	16	15	15	20	7	18	14	24	32	33
TAGAGACCTGTAGCGAG	0	2	3	0	0	0	1	1	0	1	1	0	15	20	15	16	4	0	0	6	10	8	8	19	1	0	0	1	0	0	0	0	1	2	75	61	72	79	51	101	93	98	61	37	69	64	206	255	171
ACGTAGGAGTCAAGTGC	5	2	2	1	4	9	12	4	2	2	2	0	9	10	4	6	1	1	2	0	11	7	9	2	0	0	0	0	0	0	0	0	0	0	48	38	45	55	30	67	94	68	58	35	65	50	95	121	72
AGAGTGGGGAGGAGGGA	225	115	183	196	146	318	303	234	101	92	134	131	94	123	85	87	126	84	99	86	87	93	108	107	126	142	123	89	119	59	85	124	122	74	21	22	29	34	11	22	30	29	40	23	25	34	63	83	45
CTGGGGCCGGGCGCAAG	599	445	641	712	516	973	1103	765	522	341	500	382	419	509	334	460	427	479	372	384	143	161	126	171	107	119	210	128	190	179	178	169	529	357	13	11	4	11	5	13	25	19	13	7	13	8	39	41	35
ACGGTGCGATGGCCAGG	1	1	0	0	0	0	0	0	0	0	1	1	6	1	4	8	0	0	0	0	8	2	9	11	0	0	0	0	0	0	0	0	0	0	32	32	43	61	27	70	83	52	59	41	60	54	107	119	107
TTGCGGCTACTTCATGA	49	26	46	41	55	54	65	32	28	18	18	22	42	32	33	35	28	33	18	10	12	3	16	9	9	10	3	3	8	5	6	12	39	25	43	14	42	64	31	72	83	53	28	32	38	35	125	112	90
CATGTCTGTGTTTTACA	1	0	3	0	0	0	1	3	1	0	0	2	4	5	8	12	0	0	0	0	7	8	12	9	1	0	0	0	0	0	0	0	0	1	55	31	48	59	36	65	82	59	66	31	49	66	104	131	79
CGGCTGCTGCACACAGG	11	8	9	5	5	6	2	1	14	6	3	5	8	11	6	10	15	5	9	11	5	5	1	5	8	3	4	4	9	5	4	4	12	9	0	1	0	0	0	2	0	0	1	0	0	0	4	8	4
ACGCTAGGGTACGACAC	8	2	8	15	3	10	4	7	6	2	3	7	4	9	4	7	3	7	0	6	6	9	6	18	3	7	3	4	0	0	0	2	4	9	30	17	28	39	20	46	56	55	32	21	38	30	64	96	46
GTCTTTATGAAGCCCAC	80	40	58	78	82	212	109	111	42	28	49	38	55	74	37	53	48	36	47	52	28	28	23	34	18	26	14	11	17	23	10	20	57	43	20	17	15	36	21	27	31	27	31	15	26	20	56	78	34
TGACGGCCGAGGGCCCA	6	7	3	9	9	28	22	9	2	3	8	1	7	9	10	10	2	2	1	1	8	3	7	5	5	5	1	3	4	1	2	0	5	1	49	44	65	71	42	77	81	80	51	41	63	56	123	137	90
AGTAGAGACGCTCAGTA	230	155	203	199	117	195	190	128	155	70	117	133	231	165	178	218	205	159	150	123	116	89	111	120	90	97	131	67	109	60	47	82	195	167	79	76	74	110	69	123	117	80	86	74	104	88	285	252	222
TGTGAGATTCCTCCGTA	3	0	0	4	2	0	1	0	2	0	3	0	5	9	3	9	0	1	2	3	9	5	11	6	0	1	1	0	1	0	0	0	1	5	46	35	57	46	49	78	70	48	55	43	60	46	142	154	147
GCAGGAACAAGGGGTTG	2161	1073	1772	2109	867	1697	1959	1730	1374	710	1523	1078	1387	1538	1082	1430	1814	1450	1475	1391	672	580	783	778	723	805	1087	791	583	632	645	665	1217	938	38	33	48	72	31	66	87	75	57	31	60	67	154	169	102
GGAGGTTACAGCGCTCG	19	12	14	24	7	7	8	7	8	4	14	11	18	15	14	13	12	9	8	14	10	11	14	20	3	7	6	4	11	7	15	19	22	17	37	20	31	45	29	54	74	43	21	30	43	31	91	110	71
ATCTTGAAGCCGTTTCT	173	99	126	176	72	147	121	105	223	99	238	187	224	281	206	234	267	180	220	174	100	95	108	151	97	127	99	66	110	73	79	113	229	200	5	5	9	9	13	18	19	23	20	8	25	11	73	93	61
CATTACGTTGGGCGTCG	26	8	13	22	5	9	11	20	17	5	18	12	38	28	23	20	23	25	36	38	14	9	7	6	10	14	15	13	10	15	12	17	26	31	1	0	4	0	0	1	2	2	0	1	2	1	8	6	5
TATGCCTCGTTGCTTGC	41	9	31	24	8	14	26	17	18	9	20	6	26	37	34	33	47	16	22	14	27	24	31	43	15	22	11	19	9	11	10	18	32	21	26	22	30	37	18	53	56	39	21	18	39	27	105	140	106
CCCAGGAATTAGCAGGA	3	0	0	1	0	0	0	0	0	0	0	1	4	11	6	11	1	0	0	2	2	4	5	1	0	0	0	0	0	0	0	0	0	0	12	19	13	10	5	8	28	17	14	3	15	5	32	52	24
CCCAGGGCAAGGCTCAA	68	65	78	84	42	86	89	83	40	37	70	51	83	43	49	57	63	60	36	60	43	33	68	48	32	38	33	32	37	25	32	33	28	26	23	24	32	24	15	48	50	37	42	25	25	36	58	51	77
GGATCAGGGATGTTCAA	137	69	107	125	52	103	80	75	58	25	35	55	81	114	73	90	92	88	102	78	36	49	33	38	48	41	38	48	25	28	26	48	97	61	8	5	8	5	2	9	11	7	15	1	7	9	26	28	20
CAAAAGAGGCATGGCAG	194	120	159	187	164	285	260	188	135	59	107	129	117	110	94	126	139	69	87	87	93	81	102	127	112	90	92	61	91	62	57	85	90	92	90	76	106	100	73	164	160	111	114	75	136	97	208	194	172
CTGTATTGAAGACGCTA	189	107	161	151	83	153	104	115	118	43	125	100	103	107	105	108	121	84	95	100	94	70	110	99	95	88	90	70	74	68	53	90	134	87	58	44	80	90	53	86	102	84	71	61	71	78	160	172	163
TTGGAGCCGGATATCAA	2	7	7	3	2	3	5	1	4	2	7	2	8	8	8	8	9	5	11	11	3	0	2	2	0	4	3	3	1	3	1	3	4	14	0	0	0	0	0	0	0	1	2	0	0	0	1	0	4
CGTTGTGAAGAGCCGGG	10	7	8	12	3	10	15	9	2	4	11	7	17	14	15	21	13	19	6	14	14	5	16	11	8	12	3	6	4	0	5	2	17	16	40	21	46	62	23	62	57	53	60	25	63	38	123	133	99
GTGTAACACCAATAATT	373	233	385	367	132	334	287	213	215	83	167	199	215	258	147	213	229	150	202	211	177	167	192	190	169	212	141	118	157	123	89	155	298	235	46	28	35	47	21	56	60	31	44	22	28	34	110	125	87
TATTGATTCATACAGTG	146	95	119	125	45	82	86	47	89	35	61	92	66	79	69	69	69	65	69	58	26	31	35	44	31	33	24	12	40	16	23	37	123	72	17	6	9	19	6	16	19	9	11	7	10	14	34	32	26
GCCCTTTACAAACGAGT	121	96	97	110	47	90	90	63	115	54	94	106	72	87	72	82	113	77	71	72	91	65	72	112	68	71	79	69	37	52	42	58	94	93	12	11	17	20	14	23	26	19	31	14	19	21	48	63	32
AGATCCTTCATCTGTAT	270	130	172	238	100	215	200	131	160	73	148	136	171	159	127	129	140	92	166	118	131	86	113	130	117	114	108	93	78	68	69	99	135	138	17	16	21	34	14	19	34	18	38	16	24	17	67	54	58
TATCCTTTAGGGTTCTT	387	218	290	412	119	245	212	161	253	108	207	225	367	394	298	323	381	282	345	261	79	65	76	86	71	81	95	60	102	81	67	132	312	251	9	2	7	17	8	26	23	18	4	4	23	8	65	66	56
ATTTGCAGTTATCGCGT	61	39	54	69	43	71	59	63	54	42	61	69	50	61	56	50	50	42	64	44	33	35	40	44	30	43	38	32	33	48	27	30	55	40	15	4	27	24	16	17	40	26	20	20	17	27	71	95	71
ACCTAACTAAAAATGAC	30	26	35	30	41	51	48	46	32	4	22	13	20	20	23	11	34	22	36	22	17	14	14	16	11	11	18	8	24	11	13	15	19	8	0	0	0	0	0	0	0	0	0	0	0	0	1	1	1
CCGAACATAAGGACGGC	405	225	341	391	271	480	512	420	320	180	303	214	116	138	106	137	125	136	123	98	145	76	116	125	116	126	137	153	136	113	99	118	120	92	14	8	14	23	6	14	17	19	17	23	18	15	37	34	37
TCGCTATGCCTTTTTTG	5324	2887	4360	5173	1330	2711	2352	2132	2457	1065	2326	1834	3024	3351	2535	2631	2891	2002	2747	2298	847	802	911	1051	886	881	930	750	1089	921	856	1253	2840	2504	155	146	201	267	83	231	200	190	166	90	132	156	590	677	497
GTTACCACGGGGCAATC	410	230	373	402	119	230	283	192	184	96	188	135	326	427	302	345	394	262	258	222	138	80	130	129	79	86	111	110	85	87	105	80	307	206	115	83	120	150	80	112	183	137	86	66	117	69	309	285	251
CGGTTGCGTAAGGGCGT	219	123	172	219	78	104	109	106	139	90	129	96	89	109	110	96	145	110	109	72	66	73	73	72	57	76	98	67	86	59	37	77	99	88	37	38	44	51	29	58	82	54	55	30	56	39	76	71	97
CGAGTGCCGCAATTTGG	0	0	4	4	0	1	0	0	5	0	2	1	0	0	0	0	0	0	0	0	0	0	0	6	1	3	3	0	0	0	0	0	1	0	11	8	6	20	10	17	16	13	16	9	17	12	25	23	28
GTCCTTCGCACAAAGCG	478	287	382	450	249	408	341	283	297	169	271	263	390	449	321	358	389	328	366	278	307	232	326	310	227	226	248	171	182	155	128	222	429	300	45	45	52	61	35	75	78	73	56	33	75	55	166	177	148
GTGCATATGCGAGGTGC	664	370	543	629	273	374	449	359	490	219	445	337	455	454	304	364	511	382	408	424	316	282	376	347	317	376	446	342	245	279	244	257	473	470	34	47	42	56	35	63	81	52	48	34	70	44	141	162	86
GGTTGTAGCTGACTGGC	44	22	50	42	39	65	67	55	38	33	37	47	35	41	33	41	65	68	59	34	33	32	30	26	26	24	41	30	33	25	11	26	35	37	4	3	3	2	3	8	13	5	5	2	9	9	29	20	21
AGCCTGCACCGGACGGT	2	0	3	7	0	3	3	5	2	4	1	0	5	0	0	9	0	2	5	1	4	0	0	2	0	0	3	0	0	0	1	1	0	5	6	2	1	5	1	5	5	5	1	6	6	5	15	18	14
TCCCAGTACTTCGCATG	0	1	2	1	0	1	12	4	0	0	0	1	1	9	3	2	4	1	2	0	1	2	3	2	0	1	2	0	0	0	0	1	0	0	8	3	6	6	6	5	15	9	2	4	10	2	10	22	16
TACCTCGACACGAATGG	818	387	647	780	357	612	559	402	530	225	468	476	329	466	283	354	383	282	395	330	363	305	455	451	361	360	333	236	305	186	211	290	442	332	100	76	117	127	86	166	149	120	128	74	123	120	261	251	184
TTTGTCCCTATAAATTA	58	41	50	57	63	107	84	58	51	42	36	47	55	58	42	51	50	27	45	38	29	29	33	32	18	30	23	17	10	10	15	16	15	13	42	32	39	58	54	93	111	78	66	43	70	68	160	207	158
ACTCTTACCCAACCTGT	159	111	170	174	70	160	116	83	217	79	128	173	143	160	129	152	141	89	143	138	155	131	155	199	136	152	126	113	113	92	83	141	167	140	15	22	13	35	22	32	37	17	37	18	26	34	72	97	83
GAAAAGGTGCACCCGCG	424	238	418	430	134	270	262	210	626	241	528	405	454	491	361	426	511	319	416	294	181	150	194	217	199	229	205	183	292	216	237	246	349	322	14	5	10	18	17	22	27	22	20	13	22	32	101	103	81
CGTATCCACGTAAGGGC	17	22	17	21	11	31	26	26	21	9	7	10	11	13	14	9	19	10	19	10	4	5	6	15	14	13	10	16	10	1	7	7	15	10	8	10	22	13	11	31	33	29	13	6	21	16	27	35	39
GCGGTGCGGGATCCAAT	12	12	21	13	17	32	48	22	11	4	7	10	5	11	10	8	0	0	1	4	7	7	4	15	6	11	8	8	7	17	0	10	14	14	12	9	13	26	7	21	19	4	17	5	9	21	45	64	34
GTTTATCATCTCAATGT	80	36	67	93	73	121	112	83	61	24	20	31	21	64	25	41	28	30	30	18	25	18	21	25	23	15	31	23	13	10	6	18	50	35	33	24	39	52	27	27	31	44	29	23	47	33	97	99	90
TTGTAAAAGCGTCACAT	88	62	97	98	75	97	118	81	48	19	51	44	58	84	58	58	55	56	52	51	30	24	26	26	26	31	27	30	25	19	17	27	50	57	31	26	30	42	21	34	36	33	29	19	30	20	91	94	93
CGAGGAGCGACGATTAA	12	5	12	10	8	10	10	2	3	2	4	6	24	26	18	26	19	13	13	10	13	7	15	7	3	4	9	8	2	1	0	2	15	5	36	30	42	30	19	44	41	34	28	17	28	19	79	100	88
GCATATAAAAAGCTCTA	3	1	0	2	0	0	0	0	0	1	1	0	5	6	4	1	0	1	3	3	5	2	1	6	3	4	4	2	1	1	0	5	0	2	11	8	8	15	11	18	9	12	15	5	8	13	22	37	27
ATATATCGATTGGGCCT	1	5	0	1	0	0	0	0	1	1	1	2	0	1	1	2	0	0	0	0	8	2	7	3	4	1	2	0	0	2	0	0	0	0	6	3	4	14	7	9	6	6	10	2	6	5	16	16	15
CTATCTGTGTTTGTCGT	127	83	104	136	45	72	98	58	53	22	50	47	75	92	60	64	51	52	95	48	75	46	82	72	40	59	51	47	25	26	28	48	89	82	6	9	17	11	2	9	8	11	5	5	9	5	39	34	26
AGATCGCCATGTGCGGT	985	547	897	951	519	962	1120	905	629	318	548	463	540	496	318	415	529	449	445	340	308	237	331	370	258	311	436	351	222	194	181	194	435	295	87	114	178	187	89	159	199	171	148	98	144	96	362	341	233
CTGCGATGCACATTATT	2	6	3	3	1	1	2	13	4	1	3	0	13	13	6	4	0	1	0	1	9	13	14	21	0	2	0	2	0	0	0	1	0	0	97	94	113	159	82	160	135	141	107	56	122	119	245	345	242
CATTTATGGCAAACGGT	6	1	6	4	1	3	0	2	1	2	1	1	4	0	2	6	7	6	4	5	1	1	1	4	0	1	3	0	1	5	1	0	6	0	3	2	8	3	1	8	1	3	4	1	4	3	3	4	7
TTGAATGTCTCTACTTA	145	107	117	149	86	131	119	108	85	39	60	81	74	83	65	60	57	42	58	69	74	57	72	95	57	67	65	57	69	36	37	42	92	74	21	29	24	33	12	31	47	20	28	10	28	25	61	70	40
ATTGGATTCCACTTGAC	85	58	92	96	48	94	88	63	64	30	66	55	60	66	65	52	57	32	59	46	41	46	58	59	46	58	43	30	33	20	33	62	55	61	21	16	19	27	19	25	31	18	18	20	29	21	68	64	55
CGGCTTGAAGCCACGCC	313	205	321	379	147	350	350	270	207	114	213	156	173	171	137	177	202	158	149	151	138	143	140	167	107	123	135	129	116	85	83	119	175	156	23	29	35	37	18	36	47	21	43	15	31	28	69	54	67
GTATTCATCTTTTTGCA	62	42	57	78	112	177	186	127	53	27	57	47	77	71	51	80	59	43	48	55	43	41	50	65	44	47	37	26	34	21	21	22	40	34	12	22	12	25	15	25	31	15	23	12	20	25	57	70	40
ATTAATCCTAGCCGGGG	3	3	1	4	0	0	1	0	0	0	3	2	33	37	26	39	1	1	1	0	19	20	28	28	0	2	0	2	0	0	1	0	1	6	113	87	127	147	65	152	136	110	121	42	88	78	331	361	306
GGGGGAACGGATTGGCA	2731	1733	2589	3158	809	1737	1589	1294	1598	766	1703	1285	1861	2105	1369	1463	2045	1349	1565	1477	385	389	483	586	452	466	528	398	690	618	544	666	1675	1457	90	90	125	165	65	152	177	107	114	53	137	87	417	394	295
CGTTAATGGCCGCTGGT	171	92	118	149	58	119	102	93	134	54	104	95	59	87	92	76	89	98	57	73	114	76	103	132	84	97	81	65	86	72	61	76	79	52	46	42	53	50	27	79	93	74	74	39	53	54	184	168	118
ACGGGTAGTGCACCATC	670	402	567	594	454	981	955	651	573	296	442	432	254	294	214	254	342	231	237	261	782	631	740	855	686	813	825	577	298	259	217	304	445	338	32	43	51	65	33	80	98	55	66	38	64	53	176	187	138
ATTGTGCGTCCGAAGTA	21	12	14	16	20	40	20	20	7	5	7	21	9	16	14	16	3	5	16	10	8	14	15	18	3	7	7	0	1	5	4	10	6	11	45	27	38	55	25	64	67	42	52	18	47	50	101	132	80
GGCTTGTCCCTATGGGG	135	88	152	205	93	184	172	161	90	45	102	72	115	189	96	99	134	103	117	120	59	55	62	80	63	47	70	67	36	36	50	58	171	114	21	20	26	24	7	26	28	19	27	12	26	15	65	65	49
TACGGCGACGTGGGTCG	25	16	19	24	39	58	47	48	29	8	22	19	13	18	19	17	17	10	4	9	42	23	24	15	18	39	32	27	8	5	9	20	17	13	11	20	17	23	11	36	33	39	31	15	19	29	51	67	51
AAGGGATTTTTCATTGG	24	8	22	41	28	72	67	43	40	13	36	12	30	32	55	22	30	28	20	23	22	21	24	33	20	28	32	25	9	20	23	27	21	23	15	7	7	3	8	14	19	7	9	5	8	17	42	39	39
TCGTATCGTATGCCGGA	3	4	3	0	6	7	9	5	2	2	2	1	10	8	12	10	0	2	0	0	28	21	13	32	1	2	3	4	4	1	1	7	0	0	85	42	46	72	42	98	95	71	70	42	67	58	121	149	87
TCAAGATCCCCGGGTCT	51	26	47	51	29	68	51	28	36	13	38	45	23	31	13	27	12	18	18	18	40	32	33	39	32	35	36	32	36	20	17	38	34	24	10	10	12	9	8	14	13	12	13	4	17	17	26	29	13
AAAGCTATGCCTTTTAC	80	49	95	101	16	29	21	19	69	23	39	48	17	30	30	19	40	14	23	22	47	26	32	46	27	33	43	23	33	31	19	25	46	19	32	23	32	31	13	40	44	35	39	13	28	25	63	89	56
GATCGCGATAGAGCCTC	97	72	93	141	47	88	70	48	102	57	98	73	97	134	82	118	196	93	102	90	122	90	150	134	106	102	123	86	81	59	50	85	107	70	10	13	14	17	19	21	38	21	20	9	22	23	41	52	45
CTCAGAATCTCGTAGTA	18	9	15	19	27	57	48	42	10	9	4	11	10	26	19	15	6	4	11	0	42	19	36	42	2	12	12	4	6	5	4	14	1	3	166	167	169	225	141	280	261	177	182	120	201	177	301	373	285
CGGACCGATGCCGTGTG	2	0	3	1	0	0	0	3	0	2	2	0	5	5	4	3	1	0	2	2	0	0	4	0	0	0	3	0	0	0	0	0	2	6	16	15	14	16	11	26	27	22	25	14	18	24	42	48	39
CATCTAGCTACAGTAAT	250	146	199	245	64	115	114	85	142	77	130	116	242	257	177	260	187	119	196	135	64	67	104	103	46	32	47	36	102	51	66	86	153	145	152	164	174	253	112	242	292	174	193	104	152	186	508	561	402
TGAGTACGGTGAGAGAA	68	40	47	52	25	39	64	43	36	42	37	28	59	48	34	63	75	54	62	52	22	38	46	32	25	40	41	22	16	26	21	26	77	61	5	3	6	4	5	1	6	3	5	4	11	3	32	25	28
GCCCAGCAACTTTTAGT	3	1	2	1	0	1	0	0	1	0	1	3	8	20	6	5	0	1	0	0	13	8	13	9	0	1	0	0	0	0	1	0	1	1	30	23	40	40	21	46	64	45	49	24	53	30	104	108	66
ACGAAATGTAACATCGG	335	186	321	343	145	272	279	244	248	126	298	221	159	211	149	150	274	217	227	205	188	172	208	224	224	219	274	239	145	157	114	155	227	210	34	37	36	49	33	60	53	61	49	29	53	48	106	132	90
AAGGGCATGTATCATGG	11	10	13	8	1	6	4	10	11	5	10	4	19	15	10	13	5	2	8	3	13	13	26	20	5	4	7	5	8	4	1	5	8	9	7	4	2	6	2	6	9	6	3	8	4	5	19	35	27
GGTACGGGACGTAGCAA	3	0	1	0	11	5	11	6	0	0	0	2	5	8	6	6	0	0	0	0	10	3	6	11	0	0	0	0	0	0	0	0	0	0	34	25	31	39	14	42	64	36	35	28	50	26	93	99	106
GATTGCGAAGAACCTCC	16	14	14	16	7	7	15	3	14	2	9	15	21	28	17	18	17	8	12	10	18	23	15	29	10	9	7	10	7	3	10	6	12	14	50	67	73	95	28	112	105	54	81	31	72	73	228	230	179
CGTGGGGGCATGAACGG	7	4	15	29	1	19	8	13	15	10	10	20	16	27	9	19	21	14	7	9	8	7	9	8	7	11	2	13	8	22	7	12	10	16	0	0	0	0	1	0	4	0	0	1	2	0	1	0	1
GCTGATGAGGACCGACG	0	4	4	6	1	1	3	1	2	2	2	1	19	25	18	18	0	3	2	1	6	6	11	18	0	2	1	0	2	0	0	1	2	2	66	46	84	86	25	92	99	68	64	41	73	43	135	147	144
ATTCCAGTCGGATCCAA	242	154	227	279	100	215	263	199	240	138	217	173	225	208	153	151	257	172	175	148	130	118	162	157	116	167	170	135	93	92	142	138	208	212	35	25	33	38	22	53	71	68	45	27	56	54	156	136	101
GTGGAGGCTCTTCTGGT	30	6	18	31	9	19	29	19	12	6	18	28	13	8	9	6	4	0	7	1	16	13	16	15	3	21	15	16	4	10	7	4	6	8	24	19	19	27	13	26	36	37	28	18	35	26	64	43	50
TTGAAGAAATGCGAATT	0	2	0	0	0	0	0	0	1	0	0	0	2	6	0	1	0	0	0	0	8	1	5	0	0	0	0	0	0	0	0	0	0	0	23	27	31	41	28	28	43	33	21	16	34	32	61	70	51
ATTTTTTTGTCGCTTAG	851	489	719	869	387	684	570	474	624	256	503	514	539	595	449	517	509	327	558	395	352	357	435	473	304	367	322	261	448	278	259	427	581	424	45	51	53	57	58	91	71	52	59	38	47	58	219	181	157
TAGCCGGATCAGCTAGG	638	411	601	664	381	687	765	581	208	95	160	156	539	554	379	502	613	474	484	412	150	107	168	136	106	134	151	109	93	62	61	81	423	360	56	50	87	115	39	94	106	74	34	19	41	27	389	329	270
CATGCGGGTGCCTTACG	144	103	138	171	122	220	136	118	166	75	139	121	75	94	66	45	68	62	57	79	98	100	99	113	133	125	143	115	74	76	88	73	91	70	6	9	11	9	8	22	17	21	14	12	12	9	36	75	53
CCTCTCTATTCTTGAGG	0	1	4	0	2	7	0	1	0	2	1	0	8	10	4	13	3	6	3	1	9	3	9	10	1	0	0	0	0	0	0	0	3	2	26	38	37	49	24	65	53	47	43	33	38	48	138	160	93
TGAAGATAAACTGGAAA	137	75	110	105	86	106	80	77	108	74	93	115	133	118	110	108	93	56	107	69	52	33	57	66	34	31	22	30	60	50	34	55	112	77	12	16	16	16	23	27	36	15	24	16	17	25	62	68	60
TTTCAATCGGAAGGGGG	38	17	28	32	21	33	49	31	28	20	26	18	13	19	24	10	28	22	23	4	27	20	29	55	28	30	30	33	26	18	19	23	10	16	1	1	4	1	3	3	2	3	1	2	5	1	3	6	4
GCGTGTTAAGGCTGCCA	1	0	1	0	1	0	0	0	0	0	1	0	4	5	1	2	0	0	0	0	0	2	1	8	1	0	0	0	0	0	0	0	0	0	11	10	16	32	9	23	24	15	8	8	10	10	22	20	25
ATTGGCGGCGAATTTTG	367	225	307	345	251	434	360	297	478	201	387	369	237	233	135	168	203	190	185	165	276	227	368	312	244	333	302	268	207	173	184	234	203	159	14	20	16	36	26	43	36	20	35	23	41	32	82	89	62
GTTGATAGGTCTCGACC	124	66	98	131	48	115	103	93	70	58	115	68	63	82	80	66	67	64	54	51	87	80	71	79	70	81	99	82	47	61	62	75	90	58	17	17	15	33	22	32	39	33	27	14	27	21	60	72	48
GCGCTCGAATGTTGGGC	23	17	22	28	19	47	41	66	17	9	33	6	6	14	3	14	6	7	8	8	18	11	23	32	6	8	16	11	7	1	13	4	7	10	106	76	110	138	67	150	172	167	115	68	155	96	270	313	213
GTCGGTAGGAGCGCTCG	175	95	144	130	69	136	97	95	88	38	71	47	96	94	74	80	125	72	97	86	59	33	69	80	72	48	55	55	62	37	49	48	87	93	36	37	57	57	20	45	47	48	32	21	40	27	149	164	103
AGGTACTTCGGCCGGTA	21	18	26	19	7	17	23	13	36	10	25	21	24	20	18	29	17	19	10	13	12	12	28	15	18	24	23	8	16	16	14	23	37	25	14	6	20	17	12	29	42	18	23	13	25	17	55	41	38
ATCAGCTAGTTAGTGAT	47	23	45	33	31	87	73	61	37	18	25	29	87	68	66	71	37	34	37	24	76	62	91	127	29	29	29	27	27	20	9	21	42	33	150	116	177	195	149	249	255	193	203	134	186	173	437	506	361
GTCGAAGGGGAACAGCC	10	5	6	11	0	4	6	2	8	2	1	5	19	17	20	11	6	3	8	2	11	10	6	10	6	3	5	1	3	2	1	6	12	1	48	40	50	76	33	71	79	56	42	28	39	45	124	170	97
TGGTGCTGTCCGGACAT	732	424	551	598	304	609	587	401	585	273	504	533	531	639	473	508	654	352	441	426	265	242	234	314	238	251	302	221	297	207	190	291	626	491	20	19	17	16	15	28	31	12	20	14	27	29	73	115	71
ACTTTTTTTAGGTATAA	0	0	1	0	0	0	0	0	0	0	0	1	0	1	3	7	0	0	0	0	1	0	0	1	0	0	0	0	0	0	0	0	0	0	13	10	12	19	13	14	24	16	11	15	19	18	36	34	21
TCAAAAAAAAATATCAC	103	66	87	94	105	191	193	134	88	25	59	60	42	61	36	56	51	42	26	34	59	45	57	60	49	61	74	39	20	23	23	29	42	37	34	47	62	60	34	76	66	62	55	40	41	47	137	148	104
TGCAGGTAGACCTGAGG	333	197	264	309	152	283	303	302	226	161	203	189	247	290	246	202	279	202	188	214	110	90	102	155	115	105	140	107	94	97	70	91	281	222	32	19	32	44	19	55	47	38	33	19	55	37	108	102	91
TGCCGAGGCATTGTGTT	5	9	10	8	1	10	7	3	4	1	2	6	3	7	0	0	0	2	2	0	4	1	1	0	1	3	0	1	0	1	1	0	6	3	14	10	8	11	4	12	13	4	8	3	6	6	6	22	9
GAGGAGGGTTCGCAACG	0	0	1	1	0	0	0	0	0	0	1	0	2	2	1	5	1	1	0	0	0	3	1	4	0	2	0	0	0	0	0	0	4	0	23	26	30	50	21	37	42	30	31	18	28	24	89	89	75
TTGTAGTGTGATCGTAG	381	204	327	421	157	304	345	290	313	166	361	265	273	305	217	255	373	272	293	237	296	222	280	335	248	289	342	345	233	187	229	237	310	248	24	20	34	31	19	55	39	41	33	22	43	35	89	98	90
AGGCAGCTAACGGGCGG	5	1	4	2	3	10	6	10	2	3	9	3	5	3	1	2	5	2	5	4	0	3	0	3	1	0	1	1	2	1	0	1	2	3	0	0	0	0	0	1	0	0	0	0	2	0	0	1	1
AATTCAAGTTCGGCAGA	1	2	0	2	0	2	0	0	1	1	2	0	10	6	14	4	0	0	0	0	2	7	9	12	0	1	0	0	0	3	0	2	1	0	49	34	36	71	40	87	77	49	50	47	65	46	133	177	130
GAATGTGTGTAGATGTG	50	46	35	46	26	19	32	39	34	21	23	36	13	26	8	27	16	6	16	14	35	31	30	54	32	32	40	26	28	23	21	34	20	19	31	22	44	41	29	69	47	45	34	25	38	27	62	97	72
TCGGGGCCCAATTAGTC	117	34	65	71	51	102	91	91	62	33	56	59	47	63	36	41	61	37	48	47	45	35	33	35	40	32	64	35	35	27	20	33	43	31	3	3	2	10	2	6	8	6	4	1	10	9	13	9	12
CAAATCCAGAGAGTAAA	1	1	1	4	3	0	2	1	1	0	2	0	5	8	11	5	2	0	2	0	4	4	6	5	0	1	0	0	6	4	0	0	2	1	98	99	120	121	60	144	120	74	93	41	65	60	211	255	180
TTGGATCAGGATATCAA	11	3	8	7	6	15	8	9	4	8	11	12	5	5	6	2	6	3	9	6	2	0	1	2	2	1	1	2	0	0	0	0	3	7	0	2	2	0	0	1	2	0	0	0	1	2	0	1	0
TCCGAAGCGACCGTCCT	46	34	44	47	25	54	67	33	29	13	32	21	9	18	12	25	9	16	12	13	15	24	27	33	27	19	22	30	14	22	16	22	20	13	17	15	11	13	13	14	17	12	10	14	11	12	29	32	28
CGGGGCCAATCGAGGTG	19	12	17	15	2	4	22	4	9	1	10	5	17	22	11	10	24	12	24	12	4	3	3	3	4	1	6	1	3	3	3	3	7	12	3	3	2	2	4	5	6	1	1	2	3	1	10	6	3
GTCAAAAGATGTTTCTC	1	0	0	0	0	0	0	0	0	1	0	0	7	2	4	9	0	0	0	1	1	6	6	6	3	0	0	0	0	0	1	1	0	0	19	23	26	28	28	45	34	42	29	28	33	31	74	72	53
GCATAACTTTTTTAAAA	126	55	131	121	59	92	119	76	118	58	115	115	91	96	69	71	101	56	82	63	56	52	86	73	74	78	72	66	63	38	39	51	85	50	9	9	20	15	14	18	29	17	20	10	27	15	33	41	29
AGGCTGCTCCACACAGG	13	7	14	13	6	9	15	8	17	6	12	7	10	4	5	2	8	5	6	7	6	0	3	3	1	3	12	5	3	1	3	4	7	4	0	0	0	2	0	1	2	0	0	0	1	1	2	2	2
CAGCCGACTCGTGCACC	1087	593	1067	1028	488	831	979	839	646	421	721	571	630	650	419	550	691	558	548	522	193	193	247	234	219	242	332	322	292	257	289	280	497	411	54	61	60	101	51	75	92	86	50	59	71	62	169	172	137
TGACGGGTTGAGCGGCA	11	7	11	13	6	16	15	17	5	2	0	0	31	20	19	15	15	4	14	8	35	30	77	55	0	0	0	0	0	1	0	5	19	3	1	0	1	1	0	0	0	4	0	2	1	3	3	10	7
TGACTCGCGGCTGGCAG	0	0	1	0	0	1	0	0	0	0	0	1	11	6	13	5	1	0	0	0	11	11	4	13	0	0	0	0	0	0	0	0	0	0	43	57	43	67	34	89	60	43	51	39	63	63	144	118	107
ACGTCTCACCTACTACT	43	18	36	48	24	73	53	41	36	10	34	34	214	195	142	142	16	11	14	10	360	282	418	386	24	39	22	21	22	10	13	22	17	9	93	63	104	143	67	158	168	119	107	74	143	127	325	369	285
TGGGGGGACAGCGGTAA	1	0	0	1	0	0	1	1	0	0	2	0	4	6	7	8	3	0	0	0	16	10	15	5	0	2	0	0	0	0	1	0	0	0	92	80	124	127	81	131	174	111	119	65	156	105	285	342	200
TGTCGTAAGGGGTACCG	126	51	126	147	48	120	82	73	62	27	69	62	63	63	51	39	80	52	63	65	40	19	35	69	22	30	28	21	64	33	40	33	60	52	22	11	23	24	11	18	25	16	15	6	20	21	31	49	26
AGGATCGAGTTCATCAA	301	191	202	249	147	252	280	216	271	124	253	198	133	149	138	122	132	130	110	132	183	178	249	231	232	228	231	195	162	135	129	156	127	107	9	12	11	14	9	20	15	22	13	13	16	16	52	45	25
TGATCTTGTATTGACGG	0	1	1	0	0	0	0	0	0	0	1	0	0	1	0	1	0	0	0	0	0	1	1	1	0	0	0	0	0	0	0	0	0	0	16	12	8	11	9	7	11	12	10	4	7	7	25	20	11
GTCCGCTGAGCTTTACC	1	0	0	0	0	0	0	0	1	0	0	0	6	3	1	1	0	0	0	0	9	3	8	10	1	0	0	0	0	0	0	0	0	0	24	18	26	32	34	56	39	31	35	23	32	26	61	66	61
AGTAGTACTTGCGACGG	9	4	6	5	4	5	8	6	2	1	6	5	12	10	22	21	1	4	6	3	11	3	6	6	1	0	2	1	7	0	2	4	2	2	31	26	39	28	14	42	51	36	38	22	35	19	66	98	62
AGCAGGGCGGCTCAAGA	6	3	7	6	11	13	21	15	4	6	2	2	1	10	4	4	0	5	2	5	7	10	10	9	10	5	8	3	4	2	3	6	6	0	9	10	9	10	7	18	15	21	12	6	15	14	34	30	35
GTTTGACCCTGAGCTGG	4	1	1	0	0	3	1	0	3	1	1	0	17	14	6	15	2	1	0	1	15	10	22	23	2	0	0	0	5	0	1	0	0	2	72	61	89	139	64	119	152	100	92	59	129	83	210	208	136
TGGAAGGGGGCAAAGAC	14	11	3	11	5	11	13	12	12	2	9	2	8	12	5	9	20	8	2	5	5	6	3	0	4	6	2	3	8	0	2	3	6	6	18	12	20	20	12	15	26	27	15	9	20	11	39	45	33
TTGGCGCGAGCAGCGAA	1	0	0	0	0	0	0	0	3	0	0	0	0	1	1	0	0	0	0	0	1	1	0	0	0	0	0	0	0	0	0	2	0	0	3	3	3	9	2	7	8	6	13	4	6	10	6	15	4
GCGTGGAGGGCGTTGGG	1	0	0	0	1	0	0	1	1	0	0	0	10	15	17	15	0	0	0	1	23	17	23	27	1	0	0	0	0	0	0	1	0	0	66	55	61	111	50	124	117	108	95	57	120	77	211	287	204
TGCTCTACAGTGACTTC	53	18	38	42	13	46	46	33	30	14	38	26	37	34	24	27	22	30	23	19	13	19	20	29	30	13	20	22	13	13	12	24	37	24	10	11	9	5	7	10	11	7	9	6	9	7	28	28	22
GTCCGCCTGGGCTATAG	661	383	613	680	510	1029	917	662	646	279	568	484	463	456	315	368	444	348	464	327	279	260	302	306	291	312	306	272	240	227	181	263	436	371	43	34	53	67	40	65	101	50	70	38	73	52	160	181	135
GCTAGTAGAGTCGGCAA	0	1	2	0	0	3	3	2	0	2	0	0	5	7	4	4	0	1	0	0	10	9	9	9	0	1	0	0	0	0	1	0	0	1	136	146	205	219	142	269	316	189	202	173	220	163	430	483	379
GAGCGGTGTCGTTTACT	365	181	344	367	134	332	298	231	401	174	335	328	270	402	224	238	284	242	274	229	187	149	160	245	192	207	175	179	191	150	167	242	317	255	14	8	4	9	3	13	18	13	13	8	10	9	56	61	51
GTTTGGAGAGTGCATAA	0	0	0	3	0	0	0	0	0	0	2	0	1	0	0	4	0	0	0	0	0	0	0	3	0	0	0	0	0	0	0	0	0	0	19	27	18	21	20	18	34	25	20	20	20	17	49	51	46
TCGAATGTGAAAAGGCG	27	14	23	27	19	28	20	11	23	19	20	9	35	36	28	30	23	20	22	19	21	22	23	22	11	9	7	15	10	11	12	11	11	13	31	15	27	35	20	34	48	45	42	19	40	25	101	115	88
TGGTTCGTAGGCCGTTC	1	1	0	0	1	0	5	1	0	0	0	1	0	1	5	4	0	0	0	0	0	0	2	3	0	0	0	0	1	0	1	0	0	0	12	17	8	17	5	13	15	6	13	8	18	10	32	25	14
TAGGACAAGACATCGGA	4	6	6	3	6	5	5	3	7	4	5	5	1	3	6	4	2	3	3	3	1	2	0	3	1	0	2	0	1	1	1	1	1	4	0	1	0	2	1	0	2	0	0	1	2	2	3	2	7
CTGGACCCAACACTTGG	0	3	1	1	1	1	3	0	3	0	0	1	2	2	0	7	1	0	1	1	4	0	3	7	0	2	0	0	0	0	1	0	0	0	18	21	29	34	17	40	36	21	25	18	27	39	84	88	70
GCTAGCTTAGTTGGTGA	66	37	48	68	41	73	92	92	78	19	60	48	43	53	38	51	64	29	43	34	47	39	72	83	81	57	83	83	39	36	26	33	52	34	11	9	14	23	12	20	27	30	17	10	23	19	48	50	35
GGGGATATCCGCCCTTA	14	13	25	14	16	29	45	40	38	14	23	20	6	6	4	13	7	6	11	9	9	13	19	27	21	27	15	16	8	25	10	15	6	7	10	2	2	16	4	10	4	2	7	7	9	4	22	25	12
TTACAACAGTGGATGTG	1533	837	1243	1352	709	1277	1307	940	1581	804	1235	1286	831	894	676	743	910	744	859	782	840	688	821	993	989	892	975	713	638	664	498	763	906	772	21	17	26	40	29	54	64	50	33	31	34	38	189	174	163
AAAGCTCACTGACTGCC	278	119	198	293	63	151	135	96	186	63	126	145	134	153	100	129	122	82	146	99	118	94	126	144	115	118	101	91	135	65	64	103	186	96	12	17	13	14	19	28	17	13	22	7	11	8	51	58	31
TAATCATTCGCAACCGT	369	182	301	382	79	143	140	89	209	113	206	188	209	262	169	183	228	178	216	172	132	121	158	170	144	150	162	125	196	179	113	184	277	256	30	19	47	40	24	56	47	33	51	12	27	33	148	128	64
TCTGCGGATGGGAACAG	84	62	79	102	45	79	100	81	81	29	67	40	113	135	93	111	101	56	66	61	70	59	75	80	40	47	48	42	32	47	31	19	93	61	25	23	48	39	17	47	44	39	27	27	35	30	101	107	96
GGCTCCACCAAGGGGCC	301	202	291	353	133	208	190	154	295	128	249	211	211	212	136	185	215	169	216	164	144	121	156	192	167	152	157	147	145	112	102	126	152	166	49	33	49	66	27	56	63	60	51	41	75	47	103	125	87
TAATTTCGGTTATGACA	89	35	56	63	31	45	37	60	47	33	39	53	50	51	34	33	15	27	33	27	78	80	69	83	65	75	44	36	45	50	38	29	35	38	24	11	25	21	19	26	32	24	26	19	20	17	69	58	52
CGGCCGTAGTGCTCCGG	145	69	149	146	63	109	119	135	111	46	87	92	97	104	55	101	111	86	52	52	52	49	93	50	65	76	91	82	76	61	78	72	70	70	54	57	55	87	45	86	110	72	70	38	72	49	292	284	240
CTGAATGATAGAGAGAT	103	70	81	84	48	65	62	32	72	39	74	80	52	56	47	52	43	47	62	71	77	56	76	72	80	75	78	39	73	55	59	64	63	71	11	7	20	7	13	26	14	10	11	9	9	13	15	29	30
GGCAGCCGGGCCTTGAG	44	31	50	41	29	63	69	41	28	22	35	28	20	24	15	15	27	9	18	18	26	20	30	40	32	31	34	18	30	14	16	26	14	7	17	9	24	31	14	24	26	23	18	16	15	19	40	28	26
CCATAGGATAGTCGCAC	0	0	0	2	0	0	1	0	0	1	0	0	2	1	0	5	1	0	0	0	0	0	0	0	0	0	0	0	0	1	0	0	0	0	9	7	12	20	13	29	18	20	10	14	9	15	70	68	55
GGTGACATTGTCGCCAG	2	0	0	2	0	2	1	0	0	0	0	1	28	20	12	10	0	0	0	1	10	8	15	8	0	3	0	0	0	1	1	0	1	0	123	96	189	156	73	149	175	82	59	33	52	48	372	387	312
TGCAATGTTATGATTGA	757	435	598	711	342	528	554	441	551	258	485	415	527	601	446	484	547	438	501	444	281	220	244	274	314	268	273	242	262	191	171	255	541	454	70	59	91	117	61	97	115	92	85	66	72	83	284	274	256
AAATCCTTTGCTTGAGA	70	40	104	97	41	76	100	75	86	43	70	76	23	58	44	32	52	28	57	47	78	75	80	109	86	88	109	65	93	78	47	65	47	37	21	13	15	22	12	23	33	18	36	15	23	17	35	44	25
TCTTAGTGAACCCTCGC	51	44	41	41	57	85	118	121	79	32	89	51	29	62	49	41	44	30	42	24	80	63	83	80	61	83	102	107	41	43	32	42	40	35	14	12	16	15	13	28	41	38	32	14	32	31	59	54	50
CGGCTGCCCCACACAGG	0	4	4	3	2	2	5	4	6	0	3	2	3	6	4	3	4	3	6	4	0	5	3	3	4	6	8	1	12	1	2	8	4	2	1	0	0	0	1	1	0	0	0	0	1	0	1	3	1
CTATAGGGCCGCTAAAC	0	0	2	0	2	0	0	1	0	0	0	1	0	4	1	1	0	0	0	0	0	0	0	1	0	0	0	0	0	0	0	0	0	0	8	17	19	33	12	26	25	20	23	17	20	13	35	68	27
TGTGTCTCATGCACGTT	4	0	2	2	1	2	4	4	1	0	1	5	34	32	24	26	2	1	0	5	68	37	42	43	0	7	1	1	0	0	0	1	0	2	242	249	292	350	184	389	383	325	328	213	316	332	840	954	730
GTTCTAGCCCACCCCAT	73	59	57	55	46	107	85	71	66	30	68	41	92	132	82	98	90	62	71	60	53	56	79	76	50	59	65	63	63	32	47	42	68	58	4	10	7	15	3	10	18	10	10	7	6	10	59	35	45
GAGCGGACGCGCGCGAG	145	92	130	168	55	74	70	50	115	51	103	100	153	165	118	117	108	93	108	79	48	42	75	76	42	42	48	33	52	51	42	38	121	84	40	67	96	102	56	134	129	77	67	59	69	56	228	207	158
GTAACTCACCCATGTTG	6	2	1	7	4	11	8	8	4	0	5	2	2	3	2	6	2	1	1	1	4	3	5	2	6	2	3	0	0	2	2	2	2	1	17	13	13	24	14	20	10	9	18	3	17	16	28	41	24
TTCTGGAATGGGTGTAG	52	28	48	54	49	99	96	82	64	24	34	25	15	20	34	14	31	20	23	12	52	48	39	67	56	41	63	36	47	35	38	25	16	27	10	17	20	33	14	36	46	21	22	14	19	16	33	54	40
GGGTCATCGTCTATCTC	1	0	0	1	0	0	0	0	0	0	0	1	10	7	5	7	0	0	1	0	6	1	4	5	2	0	0	0	0	0	1	0	0	1	16	29	25	44	20	30	44	36	19	13	21	16	98	135	83
TTTCAAGGTTTTGTCAT	138	104	99	156	143	256	189	223	142	58	101	87	71	66	58	71	67	44	60	54	92	70	86	95	65	84	57	56	69	52	34	60	61	65	23	17	36	33	21	42	37	24	46	12	30	28	79	84	53
GTCCCTTGCTCCGTAAG	0	1	0	0	0	0	0	0	1	0	0	0	13	9	4	6	0	0	0	1	11	8	11	4	0	0	0	0	0	0	1	0	0	0	61	61	80	86	61	106	123	84	83	43	87	72	201	230	183
GCGGTAAGTGCACGTAG	75	18	53	62	62	97	98	72	83	22	76	69	67	76	49	47	66	32	57	35	81	53	85	83	38	45	54	37	31	41	33	51	48	48	8	2	9	8	4	21	18	17	17	9	10	8	47	49	34
ACAGGAACAAGGGGTTG	13	4	6	6	5	5	6	14	6	2	8	3	2	2	2	6	4	6	2	4	0	3	2	5	3	1	2	2	3	0	0	4	2	5	0	0	1	0	0	0	0	1	0	1	0	0	2	0	1
GTATGGATTCATGAACT	206	101	166	197	62	121	94	73	116	43	115	89	116	190	128	119	120	102	109	101	143	125	133	163	162	164	180	171	88	82	100	151	145	96	77	76	84	138	51	137	120	104	71	42	81	64	315	331	274
ATTTATTGTCCAACGTC	1	1	0	0	0	0	0	0	2	0	0	0	3	2	2	2	0	0	0	0	2	0	0	0	0	0	0	0	0	1	0	1	0	0	20	25	28	30	21	34	33	17	30	19	13	30	68	68	58
AGGCGGATAACGGGCGG	6	4	3	2	6	8	8	6	6	4	8	5	9	6	1	5	6	3	7	2	3	6	5	3	2	4	10	6	3	1	1	6	6	1	0	0	0	0	0	3	1	0	0	1	1	0	2	1	2
CGAAGTCGGCCATTGGG	67	37	69	60	37	114	96	105	51	30	50	39	41	52	35	28	36	32	36	33	71	43	80	84	53	46	73	54	26	26	24	33	40	35	3	9	7	6	5	8	14	4	4	3	6	12	14	12	21
GCGTTTTAGAGATTTGA	4	4	3	5	2	7	5	4	2	3	0	7	2	10	9	5	5	5	6	5	0	1	4	0	0	5	1	3	4	7	0	2	4	4	1	0	1	1	3	3	3	2	1	0	1	2	6	3	5
GCCCGAGAGTGACGGGC	1	1	0	1	0	0	0	0	0	0	1	1	4	2	2	0	0	0	0	0	2	2	1	4	3	0	2	0	0	0	0	1	0	1	11	13	11	24	10	22	32	11	19	9	18	10	27	40	24
TTCCATGAACACGCCGA	1	0	0	0	0	0	0	1	0	0	1	0	15	11	3	11	0	0	0	1	14	8	15	11	0	2	2	1	0	0	0	0	0	0	55	46	75	86	60	93	111	88	77	53	74	59	216	206	169
GCTCACACATTGATTTG	1	1	2	5	0	2	3	2	5	2	1	3	2	1	0	0	2	0	0	2	2	2	0	5	2	4	2	1	1	3	3	0	1	0	1	3	1	2	1	6	5	1	6	1	2	3	10	10	1
GACCCGAGTGGTACGAC	292	179	292	325	157	333	323	280	277	172	297	172	210	233	158	124	242	156	184	164	144	161	193	155	157	196	207	157	114	144	122	144	201	156	11	6	9	8	5	22	24	21	6	11	19	9	54	45	41
CTTCTTCTATAGGGGTA	16	8	21	19	5	23	19	9	10	2	9	12	5	16	4	11	7	0	4	4	8	4	3	9	7	8	2	3	7	7	3	5	8	10	14	4	5	17	3	14	8	10	7	5	6	4	21	15	6
CGTGGCGCTGTAAGCTC	272	143	232	236	113	179	201	156	193	87	165	148	273	227	187	160	217	167	203	177	111	99	115	101	97	109	112	102	85	92	73	80	191	176	16	8	10	21	7	20	17	17	15	6	17	10	56	57	47
GTAGACGCCCCTGACGT	1	0	0	2	0	1	0	3	1	1	0	0	7	4	1	3	0	0	0	1	10	16	23	15	0	0	0	0	0	0	0	0	1	0	87	60	86	108	62	146	169	119	100	80	125	101	196	188	126
TTGGATCCGGATATCAA	4638	2872	3979	4108	2261	3892	4118	3292	3263	2021	3545	2741	2499	2847	1945	2104	2940	2274	2327	2117	1120	1076	1382	1408	1426	1553	1911	1561	1123	1037	1026	1226	2502	2095	223	180	232	265	179	304	332	269	215	197	266	205	594	648	490
TCGGGGGTTATAGCAGA	1	0	0	0	0	1	0	0	0	0	1	0	36	53	25	22	0	0	0	0	21	15	22	42	0	0	0	0	0	0	0	0	1	1	100	79	114	157	73	130	156	121	120	66	133	95	265	361	261
ACGGTCCTGCTCCGATT	175	92	112	150	94	199	118	130	156	66	140	129	154	178	84	138	130	78	113	117	132	103	119	182	118	133	90	80	91	60	59	113	98	105	19	16	22	31	20	45	30	23	33	16	35	22	104	119	71
GGCCGTTGGTACGGCGT	128	90	99	137	76	149	148	103	94	52	84	94	79	129	71	96	124	108	115	94	112	71	80	94	79	94	116	91	61	41	37	72	123	80	7	5	14	15	13	10	20	15	10	4	9	12	54	56	39
TGTATAGAGGCGGGATT	2	0	0	3	0	0	2	1	0	1	1	0	14	20	15	9	0	0	0	1	10	6	10	13	0	2	0	2	1	1	0	0	0	0	14	15	21	27	2	32	27	23	16	8	15	22	140	162	106
CCGGGTTAAAGGTGATG	341	230	296	313	180	321	330	275	284	149	227	204	258	228	164	178	257	220	209	154	190	180	214	208	191	203	255	209	161	136	112	149	254	167	38	30	31	37	26	36	62	33	54	20	28	38	116	106	81
GAAGATAACCCCTGTAA	326	182	265	329	162	328	268	212	279	106	208	247	164	201	151	140	190	115	171	134	198	140	198	212	159	176	175	123	125	88	88	147	246	153	55	37	86	91	53	92	82	59	82	37	69	61	135	171	149
TGGCGATTTCCTGGTCG	262	173	269	281	154	284	254	195	287	113	197	247	214	260	165	204	212	171	241	174	211	180	222	257	207	237	268	192	156	144	150	168	201	206	13	16	17	8	11	19	34	21	17	9	19	11	51	64	47
CGGCTGCACCACACAGG	10	6	4	11	1	4	11	3	5	5	9	6	11	9	6	6	7	5	10	11	2	0	1	2	5	1	3	3	6	3	1	2	8	7	0	1	1	0	0	1	0	0	0	0	2	0	3	2	3
CCCTTGGCAGTCAGAGA	6	2	10	4	3	7	8	10	18	7	13	7	14	9	5	7	6	5	6	8	10	6	6	14	11	12	27	17	3	5	10	6	3	6	1	2	4	1	3	5	5	2	10	3	3	4	9	13	3
AACCGGTACCTTTGGCG	30	16	16	28	16	37	36	17	26	18	24	16	13	36	23	22	14	11	16	8	41	35	58	55	16	15	17	27	15	11	15	28	10	12	52	35	54	74	54	95	90	75	79	44	76	65	218	180	178
TAGGACAAGACGTCGGA	3570	2239	3077	3239	1941	3681	3527	2754	3160	1605	2921	2382	2239	2357	1705	1967	2502	1705	1796	1733	1461	1361	1750	1626	1661	1730	1830	1388	1675	1487	1277	1654	1854	1604	478	537	637	668	437	823	898	654	653	486	750	568	1772	1898	1535
AATTTTAAAACTTCATT	36	27	28	36	27	51	36	24	32	11	25	28	23	35	25	26	27	25	23	33	30	15	22	23	26	32	11	9	16	7	9	20	36	28	9	8	5	10	8	6	17	8	6	8	8	10	35	37	26
GGGCGAATGAGAGGCGT	8	1	10	4	6	2	4	5	3	1	2	3	1	6	6	6	1	2	5	4	0	0	0	1	0	0	0	0	0	0	0	1	1	1	10	6	14	5	3	13	8	9	6	4	5	4	38	41	32
AGAACAGCGTTTTAGCG	62	43	36	45	17	45	43	35	37	20	28	30	22	37	11	30	34	15	29	14	13	28	33	29	12	14	40	11	18	18	18	10	29	15	28	25	38	44	26	37	46	39	27	14	30	38	44	63	34
ATTGAAGGCACCTAGGT	21	8	9	23	9	15	12	14	13	3	8	11	8	18	10	14	7	10	8	8	10	4	8	8	0	5	4	0	5	3	0	7	8	10	43	37	56	67	35	66	52	41	44	14	39	52	117	119	102
ATCTTGCAATGGAATGC	1392	784	1103	1398	682	1070	1086	871	1027	425	871	814	638	788	534	530	677	513	623	456	366	309	454	449	294	358	323	270	307	246	257	279	608	506	57	43	68	96	52	87	68	88	56	38	68	58	197	234	197
GCGGAATGTAGAGCCTG	95	44	61	69	27	52	58	37	48	31	32	39	72	59	52	53	59	56	39	41	38	39	46	47	14	32	29	37	30	27	20	20	45	62	8	6	6	6	3	15	7	7	9	6	4	3	16	18	13
GGGGCGGTGTGCCAAAG	579	371	587	566	207	479	462	311	383	183	399	286	430	424	301	337	468	364	375	311	171	135	157	173	167	175	197	145	155	158	136	165	425	336	38	22	45	37	17	45	69	42	30	17	31	28	115	143	99
CGAGGTGCCCTGCCCCG	536	367	503	533	332	600	537	482	607	279	561	418	456	481	345	451	429	304	436	279	567	494	643	671	516	597	589	593	484	403	429	428	382	348	31	21	48	34	28	51	53	53	46	24	49	39	104	94	82
CAAAAGCCATCAAAGTG	219	146	182	215	126	223	170	161	195	89	124	171	115	139	123	119	103	89	127	111	116	100	98	108	124	129	91	66	83	49	47	104	132	153	48	23	29	54	28	62	56	59	40	17	45	48	103	112	94
CTGTGAGGTACAATGGC	11	18	96	50	23	63	28	37	22	20	23	17	7	4	13	4	12	5	2	0	27	25	31	34	20	26	22	30	46	24	33	8	0	2	0	0	2	1	1	1	1	1	5	3	0	1	9	6	8
AAAGTAACCGATCGACT	0	0	0	2	0	0	1	0	0	0	0	1	7	7	3	0	1	1	2	0	2	1	3	4	0	0	0	0	0	0	0	0	0	0	56	50	80	109	49	112	116	70	75	38	75	70	176	184	115
GGGCAACTCAGCGCCAT	269	166	230	291	156	277	274	200	249	141	209	256	218	223	150	148	209	171	184	168	145	145	207	185	134	158	173	131	160	110	110	143	229	173	12	9	14	20	5	27	24	23	13	12	18	19	32	61	48
GGTTGCTCTAGACGAGG	87	51	77	110	53	149	162	130	124	63	108	81	73	71	54	33	54	48	44	58	74	78	74	106	73	83	96	80	90	61	67	75	43	34	13	12	8	15	7	24	23	17	15	14	21	21	38	47	25
CAGAATGGGAAATCGAG	209	129	197	189	76	197	169	164	170	69	112	121	179	237	170	177	201	177	189	175	78	77	118	96	73	122	94	87	80	61	50	80	208	185	7	10	10	12	10	14	17	9	7	6	11	8	28	61	33
ATCGCGTAGGGCTGAAG	148	105	114	215	84	173	173	97	150	81	122	143	122	158	114	111	146	95	88	93	129	79	110	130	106	141	114	83	64	53	58	84	113	131	23	23	20	19	15	49	38	32	24	14	40	21	70	87	78
ATCGCAAGAGCCCTGGT	1	1	1	1	4	0	0	1	1	1	0	1	0	0	0	0	0	0	0	0	2	0	3	0	1	2	1	0	0	0	0	0	0	1	25	21	23	25	10	41	39	38	39	13	24	32	108	92	60
TGCGCCAAGTACAGAAG	140	77	123	106	84	130	160	117	88	70	112	107	102	93	67	121	138	104	88	98	62	84	91	111	75	95	89	78	86	55	81	84	91	88	16	8	19	20	11	21	33	24	18	10	22	16	61	102	65
CTGCGGAGTAGGGACGA	18	17	16	20	21	12	18	14	11	9	14	14	10	17	9	14	26	16	12	13	11	17	14	8	10	6	12	11	9	11	10	8	23	8	5	1	4	2	2	0	5	3	1	4	2	2	7	14	3
GCTAGCTTTGGTAAGTC	45	20	46	37	24	57	60	37	35	12	39	33	6	23	25	9	14	22	18	17	25	20	23	23	38	25	42	39	36	35	31	39	18	21	7	6	18	10	11	12	13	20	7	6	20	9	22	30	22
GGCAACACAGAGAAGTC	450	317	394	409	266	402	447	386	578	366	503	424	381	352	312	340	460	372	349	390	314	283	372	332	254	351	397	317	265	266	268	281	364	278	27	24	34	48	35	71	76	51	56	41	49	43	141	132	119
TTAGAAACCAAGTCTCT	392	208	315	375	320	584	460	386	376	170	303	319	196	195	156	157	202	111	161	113	220	174	188	256	221	195	213	155	187	123	141	190	218	178	36	27	33	61	39	58	67	37	38	31	66	45	127	138	109
ATCGATCGCAAAGTCCA	224	118	197	191	181	305	340	283	202	85	163	162	143	206	142	155	167	140	126	151	160	123	150	172	139	137	151	115	133	96	85	101	154	126	28	18	29	36	16	43	34	23	35	14	39	32	107	108	90
TAACGGATCGTTACAGT	758	391	656	710	230	458	454	302	636	326	613	511	429	481	337	352	494	415	376	373	355	247	336	365	322	334	351	277	279	242	194	264	466	428	52	44	70	56	34	71	86	69	67	35	57	79	141	131	114
TTGTGATGGTCTTGGCG	1	0	0	0	1	0	0	0	0	0	1	0	2	6	10	9	0	0	0	3	4	3	5	13	0	1	0	0	0	0	0	0	1	0	61	62	68	108	50	104	82	66	70	48	77	54	243	259	176
TCGTGGTAAGTGAATTT	13	15	13	23	9	36	19	24	11	3	17	18	16	15	10	7	10	7	10	5	12	3	5	14	10	9	11	10	10	4	6	14	17	8	10	11	17	27	11	22	13	18	15	8	17	14	34	75	26
AGAGCAAGGACCTTATC	328	192	287	378	192	478	413	388	315	189	290	263	139	160	96	121	175	124	129	133	249	183	236	280	210	225	277	221	263	217	240	301	199	130	55	55	63	100	57	87	93	85	73	61	85	80	135	179	129
ATCTGATACGACTGCGC	2	3	7	7	2	14	4	2	2	3	6	4	4	4	3	12	0	4	2	2	5	0	5	5	3	4	1	1	2	1	2	2	0	0	17	17	25	26	18	25	28	32	23	13	28	29	69	68	26
GCCATGTAGGTTCGTAG	28	23	28	39	30	34	62	33	34	16	42	21	16	15	17	29	22	10	17	9	17	20	30	31	50	31	43	29	21	16	10	24	14	16	3	6	4	4	6	6	18	7	4	6	4	10	13	17	12
CGGGGGCGCTCGAGATG	2	0	0	0	0	0	0	0	0	1	1	0	4	4	3	4	0	0	0	0	9	3	14	5	0	0	0	0	0	0	0	0	0	0	30	38	48	71	35	64	74	59	44	32	46	62	84	140	96
GTCCATTGCCGAACTCG	511	326	455	508	75	159	110	98	178	78	157	124	398	380	239	342	405	302	295	240	105	94	138	141	129	122	133	119	41	37	35	50	236	201	126	144	157	189	62	119	161	131	55	35	70	70	402	467	326
CGGAGTTGACTCCGTCC	14	1	9	7	4	7	5	11	7	6	5	4	0	4	4	3	5	4	3	3	1	1	0	0	1	0	3	1	0	0	0	0	5	7	0	0	1	1	0	1	1	0	0	1	0	2	2	0	1
CGGCTGCTCCACACAGG	8722	4976	7581	8706	3719	7077	6540	4874	8221	3591	6665	6817	6060	6521	4710	5469	5673	4149	5157	5108	5543	4763	5759	6747	7180	8000	7265	5700	6148	5094	4321	7262	5310	4418	471	425	583	718	358	760	793	624	657	389	605	594	2040	2094	1561
TTTTGCTCATGATACTA	562	343	437	540	293	585	590	467	450	219	418	372	247	303	198	251	293	237	305	251	235	207	304	349	280	323	356	277	217	211	166	220	311	249	57	37	50	82	40	55	93	74	65	40	55	49	123	143	122
TTTGGGCTACTGATGCA	0	0	1	1	0	0	0	0	0	1	0	0	27	17	10	15	0	0	0	0	23	16	26	24	0	0	0	0	1	0	0	0	0	0	44	57	48	90	39	79	102	83	78	39	90	52	182	237	124
AAGGACTATGAGGCGAG	34	20	20	35	12	15	17	18	36	4	16	26	41	52	22	50	46	48	59	31	24	14	13	16	8	6	13	14	15	6	3	14	49	35	3	2	3	7	2	4	4	4	3	8	3	3	22	14	11
CGCGACTACGCTAGGAA	274	165	256	305	166	298	282	210	291	146	255	253	229	207	169	212	169	143	194	130	225	194	218	322	163	222	227	144	177	148	102	177	205	162	6	4	5	5	6	18	2	4	4	4	10	10	34	34	34
GTAGCTCTTTAATGCTG	194	115	176	229	138	259	239	219	147	76	173	134	166	179	119	131	149	124	166	113	114	114	141	137	78	99	86	75	77	63	74	75	142	80	33	19	32	57	22	43	55	45	33	20	41	28	109	101	63
GCCTACACGGTGTGTGC	664	399	648	642	332	582	543	587	554	330	560	451	304	357	254	280	304	262	265	234	317	219	333	328	240	282	334	316	232	195	189	249	317	289	87	113	148	117	80	146	180	124	116	81	153	102	224	253	206
TACTCTCGGGGGCACAC	23	16	36	34	20	62	65	52	37	13	23	22	25	34	23	29	9	24	18	18	50	22	47	47	34	29	39	26	34	11	18	22	14	20	25	17	24	37	24	38	51	24	29	23	25	32	88	82	83
AGAATACGGGCGACATC	146	113	119	106	116	239	189	172	256	127	207	242	100	86	74	94	144	98	99	89	173	153	221	231	175	235	245	174	220	161	144	211	139	134	11	4	22	22	18	33	29	24	21	17	24	18	52	61	48
TGTAACGACGCTGAGCA	1	1	1	5	1	3	4	1	3	0	0	3	14	9	19	10	2	0	0	1	9	8	13	8	0	4	0	3	1	2	0	0	2	0	139	138	210	185	112	231	256	209	198	103	195	135	356	382	314
GCGTGGCGAAGCGGAGG	357	232	350	413	139	362	343	224	427	252	373	364	312	340	193	294	381	266	355	269	254	236	255	332	231	215	295	214	161	201	126	203	377	296	14	18	24	31	14	35	38	14	25	21	35	26	67	96	50
TTATTTATTGGCGTTTA	7	0	0	6	10	16	17	16	5	2	0	4	25	18	5	5	0	2	0	0	8	3	3	7	2	2	0	0	0	0	0	2	7	5	18	27	20	32	16	28	24	22	25	16	34	28	77	100	77
ACGTACGCAGTACGTGT	114	60	104	106	79	130	78	69	61	49	60	55	126	93	70	126	103	76	95	80	47	29	52	59	28	24	56	30	49	39	28	39	62	51	119	114	123	160	106	179	178	141	106	62	112	104	345	352	298
ATTTATCATCTGGTGCA	293	131	179	229	140	252	209	198	274	109	238	208	163	196	139	138	165	116	152	118	235	171	244	292	255	229	194	189	225	145	136	207	222	173	14	17	28	15	13	25	29	15	27	11	18	27	67	89	47
GGTAGGGCCGAGGTGTC	14	10	22	14	17	13	26	11	10	13	13	12	10	32	15	21	5	6	2	4	21	13	20	26	5	9	19	15	10	3	5	9	5	8	64	83	96	128	63	134	158	94	103	66	138	73	205	229	216
AACGTATCTGGTAAAGC	19	13	15	14	8	15	10	15	8	9	11	9	6	9	7	25	14	8	14	7	7	3	8	11	8	1	2	3	5	2	1	7	4	11	6	9	5	15	8	7	17	7	4	4	9	6	14	18	7
GGTGCATGGGGTCCCAA	1874	991	1627	2059	889	1885	1922	1593	1338	787	1582	1145	1165	1438	892	1060	1442	1203	1138	1022	642	551	808	825	749	798	1064	838	553	494	556	656	1079	982	120	89	137	179	95	172	185	174	133	62	172	128	372	391	283
CATTTTATATTGACCTC	58	35	56	80	147	254	262	196	92	46	68	69	59	47	45	54	43	16	55	25	130	86	126	136	52	75	65	61	52	33	28	48	33	29	9	14	10	16	15	15	18	13	22	15	18	14	36	39	35
TAGCATGGATAACTGCA	104	63	93	80	25	50	69	32	76	34	72	70	51	63	47	53	52	37	40	50	69	66	70	66	51	68	60	39	52	26	43	57	48	30	58	46	79	83	47	89	109	69	68	32	70	62	135	169	144
CGACGAGATCGGTCTAT	31	14	25	40	12	30	16	18	28	13	37	19	30	24	18	19	12	14	9	13	34	35	50	44	30	25	37	25	11	35	20	32	10	14	98	108	107	128	69	195	211	141	116	82	157	108	258	304	223
CTCTCGTGGAACGTAGT	101	59	83	95	48	74	80	69	67	28	106	75	71	64	61	76	60	58	81	64	76	60	70	96	68	64	68	52	69	40	50	58	74	60	31	16	25	30	23	50	40	26	20	16	33	28	97	132	91
GCGATTCACTGGCCACT	0	1	0	0	0	2	0	0	0	0	1	0	0	0	1	0	0	0	0	0	0	1	1	6	0	0	0	2	0	0	1	0	0	0	11	9	10	12	11	20	23	19	17	9	11	16	38	52	33
TATTTTATGGCCATTCT	10	14	8	3	8	13	13	17	11	3	15	10	5	6	4	2	5	0	4	1	2	3	1	3	9	9	3	0	0	1	6	1	3	6	1	0	0	7	0	0	1	0	2	0	0	1	1	0	2
CCGTGAAATAGTCTATA	4	2	1	0	4	2	2	1	0	2	1	2	1	5	3	2	1	1	2	0	1	0	0	0	4	2	0	1	0	0	0	1	0	0	5	5	6	17	4	13	6	7	2	3	8	6	14	11	22
AGGTGTTTAGCGTGGGT	212	150	182	213	152	254	306	216	267	84	223	177	195	195	149	161	166	140	160	150	170	130	160	152	146	173	137	121	136	101	93	132	231	204	28	16	34	39	24	53	47	37	39	20	33	35	101	127	112
TGGGGGTGCCGCACGCG	2	5	0	3	0	6	2	5	3	5	2	2	7	1	7	6	0	0	0	3	10	5	10	12	1	3	2	2	1	0	7	2	0	0	21	16	26	30	17	39	45	31	31	25	34	32	80	115	76
CACGAGGGCTCACGAGT	50	28	42	48	24	37	33	24	60	28	45	57	42	44	31	54	58	27	22	27	46	50	51	69	33	57	38	61	41	33	23	25	26	31	4	4	12	12	4	5	17	16	17	5	9	7	27	31	13
CAAGCGGTCCGCGGATG	6	3	8	2	0	1	1	4	2	3	3	3	12	18	14	14	2	0	0	3	16	11	11	7	1	2	0	1	2	0	0	8	4	3	18	16	23	19	13	38	30	17	15	8	25	17	67	68	62
AGTTTCTATCCTTGGAT	63	42	46	68	62	88	105	75	90	48	71	72	52	52	29	36	69	47	41	35	138	103	137	162	85	113	80	74	66	32	36	71	66	42	11	13	18	13	15	15	16	23	26	14	29	16	36	60	46
ACGCGGCCAAAAGCATC	185	116	144	152	125	203	179	128	183	83	125	126	97	113	78	80	120	79	102	88	80	81	97	95	99	85	101	74	85	41	55	84	158	82	17	23	25	23	14	31	29	25	23	18	23	23	48	76	27
GTCGCGGCACCGGCGGC	1840	1186	1844	1811	877	1636	1654	1242	1619	819	1250	1294	749	855	665	791	859	584	694	521	919	734	946	1078	782	850	866	718	804	702	670	819	885	788	55	57	65	100	56	71	73	63	67	42	66	61	143	174	139
TACCAGAAGTGCTTACT	76	36	69	77	65	122	117	86	88	35	75	92	45	55	47	53	65	41	43	41	61	45	61	67	70	62	69	35	46	33	39	75	70	49	25	15	24	35	34	44	49	35	26	27	37	45	98	97	69
TATAGTATCTGTCGACG	1	0	0	1	61	130	124	106	2	0	0	0	8	21	5	22	0	0	1	0	17	13	24	27	1	2	0	0	0	0	0	0	0	0	147	106	115	166	105	199	198	147	187	103	141	168	297	359	251
TTCGGGTCGCGGATGCC	1	0	0	1	0	0	0	0	0	0	1	0	0	2	0	3	0	0	0	0	0	2	2	1	0	0	0	0	0	0	0	0	0	0	23	29	34	51	23	61	43	36	30	14	19	23	78	86	82
GCAGGAACAAGAGGTTG	7	3	9	2	1	2	7	4	7	5	9	3	5	1	3	3	6	3	1	6	0	0	1	0	1	0	1	2	0	0	1	1	3	2	0	1	0	0	0	0	0	0	0	0	1	0	1	0	0
CACAGCGAGGGATACTG	283	171	215	260	246	424	424	365	306	154	245	246	128	148	137	148	154	123	115	129	148	172	181	156	146	153	196	188	168	118	126	171	152	112	10	16	19	17	12	17	29	19	22	11	26	14	66	68	52
ACGCATAGGGAGGCCGG	2529	1591	2297	2417	1188	2446	2415	1945	3224	1571	2827	2359	2141	2183	1578	1880	2682	2090	2090	1624	2210	1850	2691	2545	2140	2264	2753	2114	2174	1770	1651	1819	2172	1832	23	30	24	39	18	58	57	33	46	27	44	31	190	187	120
ACCGGCAAGTTGTGGCG	1	1	1	4	2	0	0	1	0	4	0	3	5	4	1	4	4	1	2	2	4	6	14	8	1	0	0	3	0	1	0	0	0	2	16	19	28	29	31	44	52	48	31	25	45	36	60	80	59
TGTGGAATTGATTTTCT	48	30	49	66	105	157	172	107	55	7	42	35	64	70	43	46	53	29	36	19	43	44	61	50	31	39	40	26	32	18	13	48	43	20	63	53	61	76	31	84	86	54	68	25	53	53	171	229	150
GTAGCGGCACATGTGGG	213	125	188	240	119	245	289	231	193	103	241	191	114	152	91	143	182	126	138	131	189	163	212	208	221	202	219	234	155	132	133	137	158	122	30	25	45	49	23	44	60	52	46	32	49	34	103	136	76
GCACGGTTGACGGCGTG	0	2	2	2	0	0	1	0	1	1	2	2	6	12	6	8	0	0	0	1	48	32	57	42	1	2	6	0	1	1	3	1	0	0	51	55	48	65	38	78	73	54	80	41	78	67	187	174	112
GCGAAGCAGAACAGACG	566	327	388	551	301	474	525	403	489	299	450	524	231	334	207	266	289	275	302	257	420	353	354	549	400	424	408	352	397	302	252	473	454	381	94	66	92	129	81	116	127	103	118	68	113	130	188	270	135
GCAGGAACAAGGAGTTG	18	8	5	16	10	10	15	8	7	5	6	3	8	12	5	4	10	9	10	9	0	0	0	0	0	0	1	1	1	1	1	0	3	3	2	1	0	0	1	1	0	0	0	0	0	1	0	0	0
GAATGAGACAGTGGGTA	344	206	307	340	154	244	238	192	277	139	245	220	264	271	227	211	244	181	194	186	125	116	153	113	123	115	138	106	80	96	69	104	200	180	59	75	79	103	71	95	128	74	67	44	71	82	189	196	151
CGCGGGTAGGTAAGTTT	5	0	3	4	1	1	2	3	2	1	1	4	2	5	5	4	0	3	1	1	6	0	5	3	1	2	5	2	0	0	0	1	1	1	17	17	14	14	13	23	28	18	11	7	15	14	43	58	34
AGATTTTCGGCCGTGTA	1125	769	885	1111	773	1291	1234	1055	1539	770	1348	1246	658	716	465	538	735	517	577	552	748	796	988	956	989	1115	1132	963	774	653	778	835	713	662	13	11	18	32	14	29	28	10	32	19	18	30	49	95	47
TGGGGCACGGTAAAGGT	24	12	15	27	19	28	41	16	27	8	22	6	16	20	10	17	13	8	17	8	24	19	22	27	16	16	18	14	5	10	4	10	7	11	36	32	35	44	29	52	65	41	35	20	54	30	108	118	92
GGCTGCTTTCGCCACGG	31	22	32	25	16	25	27	30	33	12	13	22	25	30	10	20	26	18	17	13	18	13	17	18	11	18	24	13	5	6	6	14	41	12	5	14	8	5	5	7	8	9	5	4	8	7	24	34	13
TGTGGCTTTGAGTAAGT	27	12	20	34	21	52	27	35	19	13	33	23	16	25	15	15	14	9	7	9	19	17	35	19	8	10	19	13	7	11	14	19	6	10	16	20	37	38	20	45	47	30	29	19	32	28	61	76	56
AGGGCATGAGCAGATTC	0	1	0	0	0	2	3	0	0	0	0	2	25	22	14	17	3	0	0	0	8	17	14	29	0	0	0	0	0	0	0	0	0	1	11	9	13	13	15	19	24	33	21	13	33	21	48	43	40
ACCTCGAGCTATGCACA	418	222	333	423	304	642	535	409	576	244	489	507	313	333	242	224	278	198	330	220	414	345	419	596	445	431	436	364	382	209	251	386	372	297	11	6	9	33	6	23	35	16	22	22	11	20	68	45	61
TAGGACAAGACGTCAGA	14	10	25	10	9	18	18	16	21	10	13	11	6	10	6	10	9	3	5	8	1	1	2	2	1	1	5	3	3	3	2	1	5	7	1	2	3	2	2	2	3	2	4	2	2	1	7	5	9
GAACCTGTGAGCGGTGT	118	85	135	132	132	216	269	196	127	70	109	93	99	89	57	76	62	71	65	67	90	60	73	91	53	47	73	60	55	64	68	62	70	50	43	57	63	51	38	91	82	66	58	43	75	38	135	137	118
GCATTGATCCATATGGT	149	104	136	197	112	198	192	140	187	87	172	135	177	179	133	140	172	97	134	127	131	102	146	145	85	110	118	82	84	62	68	78	148	110	9	8	17	9	9	15	23	16	11	5	22	15	63	39	34
GTGGTACATGAGTTTGA	497	261	463	438	248	418	524	419	455	237	430	326	347	358	279	284	388	338	289	329	236	201	244	253	271	324	357	264	248	203	208	270	323	262	57	38	76	86	44	97	100	98	63	37	101	61	204	227	174
AGTTAAGTGCCGGATGC	141	105	98	163	183	347	383	327	202	101	184	169	109	113	96	106	151	75	104	79	169	141	176	156	152	194	159	157	148	116	129	154	97	71	17	11	16	27	13	33	24	24	31	22	30	19	63	73	49
GAATTAAAGTCCATGCA	27	12	20	32	14	44	28	12	29	16	31	32	30	30	25	18	34	12	19	17	16	18	23	5	14	18	17	18	8	20	11	10	28	28	7	6	2	6	8	3	14	4	8	4	7	5	18	16	18
CTTACGCATACGCTCTC	255	126	238	205	97	216	259	203	204	109	203	141	209	164	140	110	180	170	144	157	120	121	131	143	153	165	139	103	106	132	68	103	152	172	8	2	6	8	5	8	12	6	6	2	6	8	32	19	14
GTGACTAGCGCTAGGTT	289	228	354	319	144	275	255	224	343	134	317	229	247	263	187	267	247	210	195	159	158	198	175	172	146	159	165	155	133	120	101	139	230	192	44	36	56	74	37	81	90	51	57	51	49	42	161	149	87
TATTACTAGAAAATCTC	1501	866	1397	1540	767	1446	1526	1185	1362	791	1213	1049	780	889	683	703	873	709	707	739	841	641	832	996	804	806	965	788	700	654	646	796	831	744	68	71	102	110	64	122	153	109	94	59	91	81	232	246	205
GCAAAGTTGCGCGGATC	2	3	0	1	0	0	0	0	1	0	6	2	10	12	6	8	3	0	0	3	13	4	8	9	1	1	1	3	3	1	0	1	2	0	10	22	39	39	18	24	42	32	31	24	31	22	84	75	56
TTGGTTGCAGCGCATCC	653	476	506	646	724	1114	1219	987	684	416	681	525	418	468	357	397	550	436	407	424	373	341	402	415	324	350	447	389	296	238	279	298	515	350	21	22	20	23	17	26	21	22	27	25	25	22	73	77	68
CACTGCCGTCGGCTCAA	3	0	2	1	2	0	2	6	3	0	1	1	4	3	5	1	6	1	2	1	2	1	10	5	6	4	0	4	2	3	5	6	0	1	9	9	14	16	9	21	18	12	10	9	8	21	27	30	19
TAGCATGGTCTACGGGA	20	13	38	18	18	70	34	26	25	11	17	7	6	21	12	6	7	6	9	16	12	11	10	14	9	13	14	6	8	15	5	13	17	4	3	3	5	6	2	7	4	5	3	3	3	5	8	12	6
CGGCTGCTCCAAACAGG	4	3	2	1	3	1	4	5	5	2	2	4	2	7	1	4	1	1	1	3	0	1	2	2	4	6	2	3	3	2	0	0	4	1	0	0	0	1	0	1	1	0	1	0	0	0	0	2	3
ACGTGAATAACACAATC	28	40	32	37	37	64	56	43	50	22	34	43	29	39	23	27	28	17	38	19	37	31	62	56	44	39	44	37	30	25	10	37	25	19	33	12	34	24	15	29	39	33	28	19	29	23	62	51	45
TCCAACGTACAGATTTA	799	461	733	700	403	779	857	597	700	417	623	501	558	534	396	494	636	485	451	409	499	439	552	605	468	627	724	590	571	566	477	549	512	424	59	68	71	92	50	116	124	90	68	54	70	67	258	294	199
ATCGGGTGCTGGCACTA	697	392	548	621	287	661	706	441	939	450	837	706	566	758	490	636	786	521	690	535	751	658	669	938	613	784	729	515	623	483	407	585	596	546	15	9	10	15	10	25	30	11	21	13	17	18	63	85	62
AAACGAGCATGTTTTAA	2	2	5	3	1	1	4	3	0	0	4	0	54	42	38	38	4	3	1	1	38	9	47	37	0	5	2	0	1	0	0	0	6	0	375	270	395	415	170	297	379	250	147	92	136	116	776	871	697
TTTCTGTATTAGACGAG	9	7	15	28	2	1	2	0	12	8	9	9	11	15	19	10	0	6	8	6	8	6	9	8	3	5	1	0	3	1	4	0	13	16	41	34	45	47	41	45	44	46	39	28	41	22	84	115	116
GTTGTTATCGCTTCGGT	80	37	71	68	29	67	68	47	58	32	82	59	30	48	20	29	26	21	17	16	59	46	80	86	43	42	77	39	53	32	45	39	62	30	18	16	20	36	11	30	46	20	26	9	38	19	70	80	49
GCTGGCGGTGCGGAACG	2	3	5	3	1	4	1	0	7	1	4	4	0	1	1	5	2	0	1	0	6	0	3	2	0	1	3	0	2	0	1	0	0	0	18	19	21	40	19	29	31	19	26	33	42	30	61	48	41
CCATATACTCCTGGGCA	571	362	536	585	285	503	442	362	455	187	374	309	418	420	298	398	427	298	336	340	158	122	174	155	142	157	153	107	190	120	123	169	415	311	52	52	67	96	32	73	99	53	55	32	47	44	199	182	135
GAGCGAACATGCATGGA	17	14	15	16	12	21	20	7	18	7	6	15	9	10	9	10	10	9	11	2	12	7	15	10	16	1	4	4	1	6	4	2	3	3	16	12	26	23	19	24	25	23	19	17	13	11	52	43	38
GGAAACACCACAAGATG	39	24	28	49	21	40	36	35	25	12	17	27	27	31	25	21	17	11	18	24	13	10	14	14	10	13	10	6	16	8	8	13	21	17	29	34	47	59	28	57	59	38	16	31	43	33	89	124	78
CTTTTTCGAAGCACCTT	5	0	1	2	0	3	4	0	1	0	4	2	0	5	2	2	0	1	3	0	7	5	9	7	0	0	6	0	0	1	0	0	1	1	44	33	53	58	36	53	62	50	57	29	43	48	112	125	116
ATCATGAAAATCCAACC	530	341	475	482	284	526	449	356	507	219	389	383	247	355	226	253	287	172	239	210	282	247	299	395	275	306	284	187	283	211	180	273	229	235	84	50	106	94	50	99	98	69	100	52	71	64	202	229	161
CGGCGTAAGCACGTAAC	45	25	35	42	32	49	41	30	53	27	31	36	15	26	9	18	12	12	14	20	48	32	52	46	30	31	48	39	24	42	29	26	35	16	4	2	6	5	4	14	9	8	6	4	2	10	21	18	14
GGGCTGTGTGCTGGTAC	411	307	440	435	228	545	501	424	442	183	427	329	445	548	442	481	579	424	447	400	241	195	264	273	246	286	295	209	239	182	184	227	474	387	65	62	60	79	34	90	116	66	82	43	79	47	254	233	186
ACCGGACTGTCCTATCG	84	45	69	63	64	85	92	104	78	52	80	59	88	86	61	85	88	60	54	58	66	69	101	88	27	45	38	53	36	32	32	39	58	34	146	140	188	190	130	276	287	229	213	162	191	167	460	457	368
GACGCTGGCGGAAAAGG	437	249	470	438	253	570	625	467	436	327	459	391	245	287	171	220	346	210	213	189	357	316	377	395	365	411	416	336	298	342	280	274	273	276	16	8	21	29	11	33	29	21	17	16	23	18	48	63	31
GAATTCGTATTCTACGA	0	0	3	0	0	0	1	1	0	1	0	0	3	0	0	0	0	0	0	0	2	2	2	2	0	0	0	0	0	0	0	0	0	0	3	4	11	11	5	21	17	11	7	4	11	12	27	27	23
TTACATACATAGGGGGC	232	131	207	232	93	207	216	199	334	145	311	228	109	108	71	101	122	114	85	66	226	184	262	284	186	198	274	189	149	162	163	189	102	94	13	8	20	17	15	32	44	32	18	12	21	29	53	34	36
TGGTGTTGGATGATCCG	130	85	99	124	113	170	151	148	110	49	118	102	167	128	99	122	142	102	132	109	82	98	97	93	57	99	82	68	46	31	45	72	111	75	20	33	38	28	18	47	46	33	22	17	35	29	102	118	77
ACCCATCTGTTTAGTTT	2	0	0	1	2	1	0	0	1	0	1	1	9	6	4	13	4	4	3	3	2	3	6	4	2	10	7	2	0	1	0	6	2	3	10	2	6	9	4	8	12	4	12	4	9	11	30	39	35
GTTAAGCGCCGGGCAAC	61	49	59	63	49	76	89	62	73	38	50	33	112	85	56	59	70	61	71	72	41	41	64	46	36	48	62	47	33	30	24	49	31	32	27	30	56	36	28	50	49	45	38	32	36	20	119	103	81
CCGGGTACGGTTATACG	29	19	29	36	14	32	28	37	24	15	20	20	53	40	36	47	19	13	13	14	43	20	39	35	16	16	23	20	37	12	16	11	20	12	80	65	94	109	66	104	119	93	74	59	65	66	247	258	174
CGGTAGGGTTGGGGCGA	0	1	4	3	1	0	0	3	5	0	4	2	19	15	12	8	0	0	0	0	15	4	23	24	2	7	1	1	3	4	1	1	5	0	66	42	54	106	41	102	129	87	94	50	102	84	245	283	211
AACTGGTCGAAAAAAGG	1	0	1	0	0	0	1	0	0	1	0	0	4	4	4	3	0	0	0	0	2	1	1	1	0	0	0	0	0	0	0	1	2	4	12	8	14	27	11	16	21	18	16	7	11	12	41	33	54
TGTCGACCCTTACACGA	0	1	0	0	0	0	0	0	1	0	0	0	11	1	4	8	0	0	0	0	4	7	5	1	1	0	0	0	0	0	0	0	0	0	11	12	25	16	11	31	22	17	13	8	23	13	48	65	32
GGTGATGCGAGAGGGAG	3	3	3	3	0	4	1	2	2	0	2	4	23	29	10	20	1	0	0	2	7	4	4	2	1	0	0	0	0	0	0	0	1	0	110	116	154	150	90	153	178	117	105	80	100	86	312	342	232
TTTACTCTTTCCCGCTC	971	477	729	917	1013	1738	1609	1271	944	407	809	843	290	366	260	286	319	226	323	260	567	447	645	678	544	681	641	434	517	377	396	501	414	283	55	34	45	51	37	76	103	54	59	28	61	49	106	160	111
AACTCCGATAATATGGC	109	81	93	91	115	222	208	200	119	81	140	105	62	59	40	45	88	66	57	61	53	62	72	74	81	81	85	84	79	63	83	66	60	74	12	10	8	10	5	18	15	16	14	15	13	10	30	40	36
TAGCCGCCGAGACAAGG	1	6	2	4	5	4	5	5	3	1	5	4	2	2	0	2	1	0	0	2	4	3	2	2	1	6	4	2	2	1	0	3	1	3	3	4	2	7	8	14	5	5	8	5	4	3	22	19	13
GTCAAGCCTATAGTAGC	985	676	949	1062	540	1220	1211	1198	1024	602	1240	822	531	625	449	492	713	541	519	508	638	562	815	707	687	805	965	746	699	648	635	572	573	457	61	59	79	76	59	90	108	86	76	49	109	65	213	235	133
ATCAGTATCTCTACTAG	0	0	0	1	0	0	0	0	1	0	0	0	8	11	7	7	0	0	0	0	5	5	3	9	0	0	0	0	0	0	0	0	0	0	28	25	22	27	10	29	36	26	29	17	30	27	83	95	75
AATTCCCGTTGGATATT	45	37	38	76	35	95	81	81	59	26	55	40	32	56	28	33	18	22	23	12	49	49	51	82	44	50	40	46	49	49	40	44	28	19	93	71	91	114	56	120	137	101	120	50	107	95	227	312	200
TGGTTGCGTCAAGGTCC	1	0	0	0	0	0	0	0	0	0	1	0	0	3	0	2	0	0	0	0	6	5	7	6	0	0	0	0	0	0	0	0	0	0	41	60	60	66	38	59	73	70	48	26	44	50	139	153	102
CGGTTTGCTGTGGTGCG	8	4	12	6	13	20	11	9	24	4	14	10	9	22	12	12	18	8	2	19	10	6	12	8	9	16	7	11	19	14	9	15	33	15	0	0	0	0	1	2	0	2	2	0	0	0	2	3	6
GTGGGTGATACCACTCC	95	60	80	86	22	55	52	51	65	33	66	63	66	81	39	47	68	44	71	72	19	12	26	22	17	21	33	16	24	36	19	24	79	79	16	7	18	18	5	22	19	7	13	7	9	12	53	45	33
TTGGATACGGATATCAA	10	7	10	10	3	7	13	11	9	9	8	8	5	5	6	2	9	10	9	12	2	0	2	1	1	0	2	0	2	1	1	2	11	9	0	0	1	1	0	1	0	1	1	1	0	0	2	1	3
CGGCGGGTGCCGGGCGT	0	0	1	0	0	0	1	0	0	0	1	0	11	9	8	3	0	0	0	0	0	3	10	13	0	2	0	1	0	0	0	0	0	0	43	34	33	35	23	68	61	51	38	33	35	27	103	101	90
GTCGAATTCGGCGCCTC	0	0	7	0	0	1	0	0	2	0	5	0	3	5	1	2	0	0	1	0	0	1	1	0	0	0	0	0	0	2	0	0	1	0	25	27	34	32	25	68	54	47	42	29	34	37	101	122	107
CTCGGAGCTATGTAGAC	17	9	4	18	11	11	20	18	15	5	9	9	8	14	13	13	3	10	8	17	8	5	4	8	12	6	11	7	7	1	11	13	14	10	9	7	3	8	8	13	11	10	5	7	10	5	30	33	17
TATCAGACGCTATGATT	6	3	7	9	8	14	7	6	3	2	10	10	12	16	9	13	4	3	4	4	17	13	30	24	12	4	6	8	10	2	3	2	6	5	40	48	42	59	41	91	75	54	57	40	61	42	198	223	149
TCGGCTTGAAATTTTGG	208	108	157	206	130	220	176	172	152	77	158	119	86	87	72	71	71	75	111	71	80	79	108	106	78	107	92	74	116	72	84	81	80	63	16	11	16	27	12	15	24	19	20	6	16	15	27	42	30
GGTTTCGTATTTGAAAC	13	10	9	12	3	14	7	5	19	2	15	13	65	58	54	45	5	4	3	4	35	37	80	84	25	14	10	10	2	5	10	12	7	7	134	121	161	192	97	243	269	181	174	120	189	166	459	473	354
GGCTCGAAGGGTGGCCC	1	0	0	1	0	0	0	0	2	0	0	0	0	4	0	1	0	0	0	0	1	0	0	6	0	0	0	0	1	0	0	0	2	0	4	5	4	10	1	9	7	5	6	1	5	3	25	13	8
TTTAGCCTGTCTATTGG	7	10	9	7	4	9	13	10	10	11	8	10	4	10	9	6	6	5	8	6	10	6	12	16	11	11	5	9	9	5	5	11	7	6	5	3	2	9	5	7	10	8	3	5	4	5	14	16	15
GTGCGTGCGCCGCGTGC	2	2	3	0	1	4	1	4	1	3	0	1	8	7	3	8	1	5	5	6	6	4	15	3	0	0	0	3	1	0	2	0	0	0	12	6	16	14	7	15	17	8	12	6	13	13	38	34	23
GTAAAACGTGATGGCCT	903	481	709	879	447	888	809	695	811	353	694	705	410	499	323	396	477	345	381	345	250	285	286	329	267	323	366	259	271	173	213	281	395	313	65	46	85	72	55	97	105	72	65	37	63	68	159	184	142
CTAGCGGCAGGTGATAC	8	10	14	11	5	12	5	15	8	6	9	9	10	10	11	10	4	1	1	1	10	8	12	6	7	2	10	7	12	4	8	8	7	4	24	24	32	50	22	35	36	41	21	19	27	27	81	80	73
ATGGTGCTGTTCAGCTT	132	72	89	102	53	95	98	67	116	43	89	78	119	109	103	119	114	65	114	77	89	66	82	120	69	95	91	68	81	30	45	97	161	119	26	14	31	36	25	43	42	42	36	11	21	19	87	83	67
TGATATAACTTGGCCTG	467	258	328	380	307	569	470	418	465	219	412	403	383	398	325	321	320	225	321	241	510	367	421	466	430	394	316	226	289	257	199	336	373	283	47	48	62	86	44	98	98	70	78	36	64	69	221	231	188
TCGTTAGCGCTTTATGA	185	101	154	197	99	248	208	139	169	69	155	110	92	112	73	95	98	82	70	89	128	96	129	174	105	126	102	97	100	73	78	137	84	62	4	10	4	10	6	5	9	3	5	6	4	4	27	14	16
CTACTTTGAGATAGCGA	1	0	5	0	0	2	1	0	1	0	1	4	1	6	10	8	3	0	1	1	11	5	10	9	1	0	1	0	0	0	0	0	0	1	43	33	39	48	29	75	67	47	65	43	56	35	98	153	122
GTTCGTAGATACCTGTC	305	191	247	322	146	334	321	253	335	163	275	258	223	235	150	187	152	151	138	170	431	350	384	551	357	514	527	401	196	121	156	213	143	134	34	34	53	57	32	72	55	51	43	22	70	50	127	142	88
TGCAGGGTGGGGGACAC	1	0	1	0	0	0	0	0	0	1	0	0	0	0	1	0	1	0	0	0	1	1	0	0	0	0	1	0	0	0	0	0	1	0	11	15	27	14	8	25	26	18	16	8	17	14	43	56	39
GGTTGGCGGAATGACGA	2	0	0	0	0	2	0	0	1	0	3	0	0	2	0	0	0	0	0	0	0	0	0	0	0	1	0	0	2	2	0	0	0	0	5	4	11	9	8	8	22	12	11	5	10	6	20	12	28
TGGGTCAGTGGACTCGC	43	28	47	43	42	96	129	97	62	48	88	70	52	61	34	53	43	38	37	40	34	31	35	50	31	54	38	42	47	44	49	43	64	39	4	10	10	13	12	19	18	24	18	6	23	12	36	51	35
TTATGGTTGGGTTCCTA	3	0	0	1	0	0	0	0	1	0	2	2	9	22	4	12	0	0	0	0	18	14	30	12	0	2	0	0	0	0	0	0	0	0	78	79	106	137	72	123	146	116	96	60	127	107	231	294	200
GTTTACCGATTCTAGTA	3	0	1	1	1	6	9	3	1	0	0	2	1	5	2	2	0	0	0	1	1	0	2	0	0	0	3	1	0	2	1	0	2	1	24	15	23	22	10	21	30	20	13	9	20	15	46	42	41
CATGTAATAACGTAGCA	118	89	135	136	147	279	250	222	164	100	113	96	109	130	75	92	83	84	74	54	68	76	79	92	43	61	49	44	45	48	43	53	75	57	41	40	68	76	32	91	86	72	55	42	76	51	168	181	127
GTTCGAATCCAGAGTGT	468	251	369	401	479	802	786	663	473	205	409	388	214	262	166	219	206	146	150	169	252	224	290	280	194	254	255	217	217	183	217	254	284	196	71	81	89	101	73	111	134	104	110	67	118	58	198	201	172
GAGAGCAGGCCCGGGGG	83	45	78	78	72	140	85	89	98	59	86	88	39	36	30	30	37	38	45	22	43	24	38	56	34	49	53	46	54	24	43	52	51	36	16	14	10	15	10	9	18	12	15	14	15	19	39	30	17
AAGGGGCGCGTCTAAGA	78	32	79	78	40	83	84	58	62	39	56	38	60	97	50	57	78	62	48	61	30	38	32	42	22	39	56	24	37	27	33	25	65	28	11	5	10	12	3	9	14	12	6	7	9	7	33	37	25
ATATTCCCCCAAATGTG	1	1	3	1	3	1	5	2	1	0	1	1	8	8	9	0	4	1	2	4	3	2	4	4	1	3	0	0	2	3	1	1	4	3	0	3	4	2	2	1	8	2	3	2	5	0	4	9	6
TAAGACAAGACGTCGGA	10	6	7	8	7	7	7	3	8	5	4	2	3	8	1	3	3	4	1	4	1	2	0	3	2	0	0	0	1	0	1	0	2	6	2	1	2	0	1	1	0	0	0	1	3	2	4	3	3
AGAAGCAGAGGCCAGAG	91	54	76	85	70	105	126	89	153	77	138	102	86	117	80	85	80	72	92	74	164	128	142	168	148	158	155	168	118	72	56	92	80	62	12	16	20	18	10	36	15	22	26	14	29	32	52	70	62
ATACCGAGGCTCGACTC	1182	661	857	1160	508	1056	896	775	587	273	521	499	630	729	540	777	777	473	680	503	443	352	411	496	473	492	370	319	415	326	232	451	1010	787	7	7	12	13	9	13	11	13	3	7	5	6	54	45	32
ATCTTTCTGGGGGAGTG	168	105	166	206	81	201	174	133	180	93	165	118	75	129	70	75	60	66	73	77	136	135	141	187	167	194	185	160	127	145	92	121	94	104	22	30	21	33	12	24	36	22	22	14	28	26	72	71	64
ACCCTGCACGAGAAGGG	77	43	55	93	52	92	83	47	120	50	106	87	76	95	51	59	61	37	54	49	70	85	98	94	58	67	60	37	82	69	53	87	67	60	39	31	55	66	53	85	104	49	65	51	68	63	158	175	101
CAGAAGGGGATAGCAGA	0	1	0	0	0	0	0	1	0	0	1	0	4	4	3	5	0	0	0	0	9	7	10	5	0	0	0	0	0	0	0	0	0	0	22	24	19	30	13	40	43	28	18	18	24	19	72	85	54
TATAGGATGGGGGTCAT	1	0	0	0	0	0	0	0	1	0	0	0	0	0	0	1	1	0	0	0	0	1	4	4	0	0	0	0	0	0	0	0	0	1	4	1	2	3	1	7	8	4	4	2	7	6	11	11	18
ATCGCAAAGAAGGGCGC	0	0	1	0	0	0	0	0	0	0	1	0	0	0	0	0	0	0	0	0	0	1	1	0	0	0	0	0	0	0	0	0	0	0	6	6	7	4	10	18	17	13	14	9	7	10	16	34	13
GCGCCCAGGTTATGGCC	85	57	82	94	63	99	135	98	108	59	91	95	87	69	52	64	52	65	82	52	110	93	126	136	111	89	108	105	71	72	41	66	76	65	33	22	28	35	20	48	61	34	33	21	50	33	89	108	63
GGTGCCACTTCTCAGGG	9	6	5	12	1	13	4	7	9	3	10	9	8	9	6	5	2	0	3	4	6	10	6	5	7	9	11	3	5	1	4	6	0	1	11	8	8	17	8	11	8	7	15	5	14	9	16	28	18
CGAGGCCACGGACCACG	0	1	4	4	1	0	7	5	1	0	3	1	7	5	1	3	1	0	1	0	8	1	6	8	0	0	0	2	4	0	1	1	1	1	9	22	25	30	8	28	41	21	11	6	24	8	60	80	44
TGAGCGTGCTCCACATT	2	0	2	0	0	0	0	1	3	0	1	0	0	0	0	0	0	0	0	0	0	6	3	0	0	2	0	1	0	0	0	0	0	0	14	10	11	14	2	13	15	10	12	5	13	18	22	29	18
TGAGCTCGAAGTTTACC	5	2	7	6	0	3	3	5	15	2	9	11	14	12	16	16	11	9	15	7	3	3	7	9	3	6	6	7	6	1	4	8	13	2	2	0	0	2	1	0	1	2	3	1	0	2	4	10	8
ATCCGGTGTAGGCGCGG	217	142	197	223	127	288	206	178	298	117	198	225	115	148	126	162	128	104	132	123	229	213	207	287	220	199	215	186	200	183	106	199	137	113	21	10	17	27	15	32	19	13	26	17	19	14	33	46	27
TACGTGTTTGCATACAA	122	76	86	141	78	106	118	89	106	55	116	113	177	158	110	169	200	120	136	132	69	32	38	69	45	51	63	44	48	50	26	41	116	93	25	16	19	33	17	49	62	35	27	12	38	16	145	141	102
GTGGCGTAGCGCGTCCA	161	81	148	171	59	130	131	75	136	100	133	105	148	152	129	148	160	116	155	148	62	66	60	89	82	64	102	51	85	55	70	103	151	143	21	21	11	32	13	16	19	22	20	10	14	24	59	61	65
TAAAGAGTGCAATTTGA	4	3	5	1	2	1	4	0	8	2	3	2	0	3	2	7	3	3	0	3	5	5	8	8	4	3	5	6	4	0	3	2	2	1	2	3	5	3	6	3	4	4	14	4	1	6	4	7	7
TCGGCTCCATATTTTGA	1	2	0	0	1	0	0	0	0	2	0	1	1	6	9	1	0	0	0	0	5	0	1	0	0	1	0	0	1	1	1	0	0	0	24	30	26	38	14	47	38	28	36	27	34	28	58	64	67
GCTCGGTGGTCAGTTGG	16	9	21	20	13	27	18	16	22	11	25	21	19	36	10	16	11	11	15	9	43	31	32	37	34	23	23	34	19	11	11	14	21	11	35	23	42	53	27	64	79	50	52	34	45	47	141	130	97
TCTTCTCATACGGGGGC	0	0	1	1	0	0	0	0	0	0	2	0	2	3	0	6	0	0	1	0	1	3	5	9	0	0	0	0	0	0	0	0	0	0	38	38	50	78	29	59	61	63	52	30	60	40	143	162	106
CCGCACGCGTTGAAGGC	0	1	1	0	0	1	1	0	1	0	1	0	8	11	10	10	1	0	0	0	11	4	11	21	0	2	0	0	0	0	0	0	0	0	72	58	80	126	58	117	89	117	62	46	71	64	232	283	184
AGCCTTGTGGTACAGCG	163	115	134	158	55	98	120	105	139	102	140	133	169	137	152	175	179	116	137	143	87	79	82	103	69	88	90	56	86	66	44	84	173	149	5	5	8	18	6	14	9	14	8	5	12	4	38	30	40
CATATTAAACAACTACT	107	61	63	130	46	83	101	77	108	53	93	79	84	96	57	77	83	60	91	52	85	70	71	93	61	70	52	52	70	43	37	70	85	74	51	29	41	41	29	52	32	27	57	25	28	45	122	185	107
GACGGGTAATCTTCTTG	0	2	1	1	1	2	3	4	2	0	2	1	4	6	8	10	0	0	0	0	14	6	25	29	4	2	3	2	0	1	2	2	0	0	52	42	48	81	50	54	84	67	47	43	81	65	186	180	137
CCCGTCTGCTTGGCTTT	1	0	0	1	0	0	0	0	0	0	2	0	51	41	29	39	0	0	0	0	10	5	29	25	0	1	0	0	0	1	0	0	0	0	97	72	89	168	81	141	141	106	124	59	120	102	300	332	243
TAATATCCTTGGCCTAG	34	17	24	26	18	35	40	33	31	24	25	34	21	21	17	18	21	15	3	9	28	12	14	29	6	15	12	13	18	9	6	13	21	11	4	4	6	10	4	6	8	10	9	3	6	8	22	25	12
ACGGAGACGTGCTCCAG	2	1	4	5	0	1	0	0	1	7	1	2	1	3	0	3	1	0	0	0	2	3	9	1	1	2	0	0	0	1	0	0	0	0	31	34	36	53	25	52	55	44	32	37	27	40	78	70	51
TTTGCGTAAATTCCAAT	10	7	8	11	8	23	17	14	15	5	26	26	14	20	14	20	6	6	6	13	25	24	15	22	8	15	13	9	5	5	13	10	12	7	20	20	22	20	25	26	54	43	36	35	49	36	57	79	82
AGCATGTGCATCGAAGT	4	0	6	17	0	0	0	0	6	0	3	3	7	1	0	0	3	1	1	1	1	6	3	1	2	3	7	0	2	4	1	0	1	2	11	4	11	14	4	10	21	5	7	7	9	3	26	27	27
CCGCGAGCTTTACCTAA	0	0	2	0	0	0	0	1	1	0	1	0	19	20	14	20	0	0	0	0	11	7	5	20	0	0	0	0	0	0	0	0	0	1	69	70	85	116	54	122	122	122	83	51	82	71	203	230	170
ATTGTGACTGCCAGTGA	9	8	11	14	21	23	30	19	21	7	27	13	8	6	9	6	8	4	6	6	9	8	13	15	8	11	6	3	18	4	8	5	1	4	6	3	3	14	5	11	11	7	10	7	7	6	14	35	17
GGCTGCCCAAAGTAGCG	1	1	0	0	1	0	0	1	2	0	0	0	0	0	0	2	0	0	0	0	0	0	0	3	0	0	1	1	0	0	0	0	1	0	23	19	28	26	19	37	27	16	20	16	32	26	60	57	38
ACGAATCTCGTGATTGG	2	2	4	1	0	5	6	3	5	4	3	1	2	7	3	1	0	0	3	0	2	3	8	1	1	3	4	4	8	2	1	5	0	0	6	14	13	23	14	20	21	19	16	13	26	8	33	68	38
GTACGCGGTCACTACTC	6	4	0	4	0	0	1	0	2	2	5	4	6	11	9	11	2	2	5	3	5	9	12	8	5	4	3	1	5	1	0	6	6	1	16	8	27	25	9	23	22	15	14	5	16	18	26	33	35
AGCAAGCTGAGGGCTGT	37	21	27	42	28	31	39	18	34	22	25	34	34	71	32	35	34	21	32	29	34	33	26	55	29	33	26	38	11	26	20	32	45	34	5	0	1	3	3	3	5	1	5	0	1	4	6	10	7
GTATACCATAATTAGCC	1	2	6	2	3	1	3	3	8	2	5	1	8	5	6	2	0	0	0	1	10	2	10	15	2	4	0	3	5	7	2	0	0	0	30	34	53	46	20	58	55	68	80	35	68	34	180	144	102
AACAATTCTTTGGTTTG	112	60	59	95	66	161	74	92	143	43	101	89	76	115	73	96	80	51	113	79	92	106	90	120	100	110	97	75	78	70	53	104	93	66	11	18	23	25	12	21	31	16	20	11	16	26	91	121	59
ACGGCACGGCCGGGCAC	461	287	505	487	226	398	462	342	435	284	449	401	389	355	279	315	322	220	243	235	283	273	347	395	319	348	362	280	210	276	212	220	351	237	19	16	29	36	12	22	50	34	21	18	27	17	95	79	67
CAGTACCATCGTCTACC	48	16	16	39	45	95	111	76	41	28	59	49	20	43	15	23	23	18	21	18	36	21	23	30	36	20	26	24	28	24	24	31	26	21	5	10	19	16	10	18	20	21	8	8	19	14	52	44	26
ATGGTACCGAAGGGGGG	36	13	27	29	14	29	30	20	40	16	25	44	47	64	41	55	34	15	14	16	46	42	57	78	14	15	23	23	25	20	16	34	19	16	75	64	59	87	53	110	100	91	80	59	80	94	250	248	191
ACACGTAGACGTGGATG	1	0	0	0	0	1	1	0	0	0	0	1	22	18	6	19	0	0	0	0	4	3	3	5	0	1	0	0	0	0	0	0	0	0	57	73	84	108	57	108	109	84	55	45	65	54	221	233	146
ATAATTGCCGACGGTGT	0	0	0	4	0	0	0	0	0	1	1	0	0	1	1	2	0	0	0	0	3	2	3	3	0	1	0	0	0	0	0	0	0	0	11	13	16	23	9	19	30	15	20	8	17	18	55	40	37
ACGATCATGATCGCGAC	111	66	110	119	114	146	174	140	148	63	103	90	125	86	41	61	91	71	68	61	52	41	66	56	53	62	92	67	53	41	52	44	67	53	25	15	21	35	10	35	47	24	29	15	21	21	72	61	41
TCGCTCATAGATGGCAC	0	2	1	1	1	0	1	0	2	1	1	1	4	11	1	10	0	1	0	0	2	14	9	6	0	5	0	0	1	0	1	0	1	0	22	24	52	47	21	60	57	35	39	28	43	48	123	166	96
AGGCGGCTAACGGGCGG	2158	1320	1890	2023	1439	2510	2761	2257	2170	1370	2096	1720	1125	1166	836	1039	1403	1096	1073	1099	1590	1380	1922	2036	1728	2059	2504	2171	1353	1369	1190	1311	1103	851	61	57	48	71	40	85	95	50	62	45	58	53	187	162	124
CAAGTCTTAGACGACCG	2055	1222	1745	1997	1187	2068	2070	1910	2426	1184	2342	2043	1919	2162	1478	1658	1928	1384	1673	1249	1740	1528	2034	1745	1712	1781	1603	1473	1441	1145	1163	1378	1688	1352	37	12	25	32	27	44	31	32	29	15	29	32	141	158	120
CTGACAACTAATGTATG	608	318	457	564	301	551	440	376	557	228	438	437	276	389	280	264	342	228	326	226	377	322	367	449	369	402	341	287	358	221	228	372	391	315	36	25	43	48	29	47	45	26	30	19	32	40	102	118	101
TGTGTCGCGATAGACTC	101	46	66	81	59	103	98	72	83	49	58	72	42	47	49	63	41	29	49	36	62	29	47	70	43	75	61	31	47	51	39	51	43	36	15	8	18	19	12	19	35	17	8	11	19	19	56	44	47
GCACTGCCGGACTCTGG	170	105	161	177	158	333	359	297	246	107	220	199	178	204	117	154	217	211	200	158	244	150	204	204	190	206	262	210	178	153	132	147	168	93	34	15	31	39	12	33	45	42	37	28	40	28	97	110	86
CCAATTCTTTGTGAACA	498	271	402	413	306	728	687	544	536	317	517	502	231	226	186	210	305	210	235	183	275	232	331	319	287	388	331	240	283	239	220	243	242	207	16	10	24	15	12	33	38	11	17	12	20	20	47	65	36
AGGTGGCTAACGGGCGG	7	3	3	3	5	4	5	8	9	1	2	5	1	0	2	2	1	2	1	8	2	2	2	6	3	4	4	4	0	0	1	3	2	2	0	0	0	0	0	0	0	0	0	0	0	0	0	0	0
TATCACAGGACTTCGTC	28	19	36	34	32	76	66	71	45	37	53	34	13	23	10	17	25	11	21	11	93	75	87	105	41	99	66	66	27	48	24	41	21	10	24	36	25	33	24	44	56	46	35	25	53	51	63	64	61
TGATTATAAGCTAATTG	33	10	9	21	9	14	24	28	30	10	26	18	30	31	20	25	24	21	23	14	17	14	18	16	19	16	13	9	16	6	12	4	21	19	11	11	14	19	8	22	16	15	16	7	18	14	46	43	30
CGAGTTACAAGCTTCAG	0	0	1	0	1	2	0	0	0	0	1	0	5	3	5	4	0	1	0	0	1	5	7	3	0	0	1	1	0	0	0	0	0	0	46	28	48	64	41	76	67	55	42	36	45	40	151	134	134
AGGTCGAGGTTTCCATC	745	468	655	889	415	727	686	512	693	383	585	530	389	479	357	415	505	327	411	349	277	235	306	312	251	269	330	230	320	314	281	382	543	401	14	5	13	12	5	19	20	10	10	11	6	6	43	30	49
CGGCTGCTCCACACAGA	61	39	33	37	20	30	48	30	52	28	37	36	22	19	24	25	26	12	20	30	2	2	4	4	6	6	4	3	7	5	5	4	22	21	3	2	6	3	2	4	5	3	3	2	3	2	13	10	11
TAAACATGACCTCCCCC	1	4	1	2	1	5	5	3	3	2	2	2	16	23	9	10	0	0	0	0	21	18	18	18	2	1	1	1	3	1	1	2	2	2	46	51	53	85	26	76	86	76	66	46	65	61	158	214	159
GAAAAGTTACGGTATGG	1	0	0	3	3	2	0	0	0	1	0	2	1	1	0	1	0	0	1	1	2	3	3	1	2	1	0	0	0	1	0	0	0	0	10	6	8	5	2	8	9	9	6	4	8	4	23	15	5
CGCTTGAGCTCCGGCAA	41	31	32	27	20	27	22	17	13	9	12	18	41	32	18	28	27	18	26	13	19	10	15	10	8	17	18	18	6	9	7	9	28	13	5	3	6	11	3	8	12	6	3	3	4	1	26	29	15
GAGTGAGTGGTGGGGCC	89	40	72	73	34	67	64	47	89	41	76	64	60	54	32	52	57	38	40	44	56	63	70	66	44	55	59	46	45	45	43	52	36	39	48	43	47	85	33	61	64	72	63	26	62	48	113	123	67
CAGCGTATCGTGATTCG	3	6	4	20	6	11	16	17	6	4	14	8	12	16	4	14	14	7	10	11	5	0	10	8	4	2	8	6	4	2	8	9	10	11	6	15	18	26	7	20	25	27	15	17	21	11	38	58	43
GTAACTGTTCCCTCTTT	1	1	0	0	0	0	0	0	1	1	0	0	7	8	9	12	0	0	0	1	19	7	17	22	0	0	2	0	0	0	0	0	0	0	62	48	76	89	43	101	100	91	63	42	84	58	205	213	141
GCGAGGAGACCATCAAA	143	75	113	150	84	176	200	141	181	88	171	159	80	107	74	82	148	70	93	66	158	99	129	194	158	134	223	168	103	124	86	104	62	76	5	6	6	6	4	12	13	9	13	4	11	4	17	22	22
GCTTGAGTCGAAACGGT	0	1	0	0	0	0	0	0	0	0	0	1	2	5	5	0	0	0	0	0	0	0	1	2	0	0	0	0	0	0	0	0	0	0	22	14	20	31	13	26	33	35	21	18	26	13	55	51	44
ACGCATAGGGAGGACGG	17	8	15	12	11	16	11	18	20	8	15	13	19	16	12	21	33	16	21	13	7	4	2	5	5	7	7	2	7	6	2	2	16	17	0	0	0	0	0	0	0	0	0	0	0	0	0	2	0
CTATGTGGGAGCTTCCG	3	0	0	2	0	0	0	0	0	2	2	1	4	4	3	2	3	0	1	0	5	0	1	1	1	0	2	0	0	0	1	1	2	0	13	10	25	27	12	20	30	21	19	10	35	14	32	38	26
TAGGACAAGACGTCGAA	17	13	8	4	11	8	10	7	10	4	7	12	5	5	11	8	10	3	10	4	3	2	2	1	1	0	2	1	5	4	3	1	9	6	2	0	3	2	2	2	0	1	0	0	2	1	12	5	13
GTATGGGCCCTACGCGT	12	8	10	29	14	29	24	14	5	9	17	12	10	10	1	9	4	8	9	4	9	6	3	23	16	14	17	11	8	10	7	6	5	11	5	4	5	9	1	6	7	2	4	6	3	6	6	9	16
ACGAGAGATAGTTGAGA	0	0	0	2	1	1	0	0	0	0	2	0	0	0	0	0	0	0	0	0	0	0	1	0	0	1	1	0	0	0	0	0	0	0	32	36	44	52	21	52	65	50	45	24	48	32	112	77	78
CTCCTAGTGCTAGAGTA	0	2	3	1	0	1	1	3	1	2	3	1	2	3	3	2	0	0	0	1	7	2	5	10	3	2	1	2	3	0	1	7	0	0	16	12	16	22	17	19	33	31	15	19	13	33	52	36	37
TATCGTAATGTCGTTGC	160	66	138	136	158	261	265	209	175	83	172	143	102	159	100	102	130	95	141	82	172	148	140	194	141	143	137	110	89	72	60	79	128	117	11	7	16	17	12	38	27	19	26	5	14	17	68	87	43
GAACCGGAAGTACCGGT	23	31	17	26	17	29	40	30	41	19	39	25	23	33	26	40	39	23	19	20	31	22	36	20	15	18	35	15	18	13	15	16	14	11	21	5	11	25	12	23	16	17	18	9	11	9	28	43	30
AACCTTGGGTCGGATGG	123	61	141	136	88	200	148	147	147	85	147	139	111	113	72	87	104	69	56	92	133	130	129	184	112	134	150	141	98	107	83	85	84	91	7	13	9	16	9	23	20	16	11	9	12	9	42	50	29
AATGGCCACATGGAAAC	19	6	15	20	7	17	9	13	13	4	11	6	11	7	16	11	7	9	16	3	4	10	7	7	6	7	9	10	5	5	6	7	13	9	2	2	4	5	0	1	2	3	1	3	6	1	6	8	11
ATCGAGGATTCATCTTA	108	72	80	116	80	161	147	106	193	90	167	142	55	110	41	60	60	38	51	40	140	139	151	212	132	178	160	122	108	98	92	127	57	39	39	44	59	73	48	84	105	79	85	52	90	66	145	162	130
CGGCTGCTCCACGCAGG	3	5	3	3	2	1	7	5	2	7	3	3	25	16	14	16	20	17	16	21	13	7	13	4	7	5	19	8	13	3	9	12	19	13	0	0	1	0	0	0	0	0	0	0	0	1	4	3	9
AGGGCAGTGGTGGAGTA	185	112	149	201	153	265	263	220	251	145	226	178	118	93	82	89	117	98	88	89	198	175	179	190	160	192	224	169	163	131	122	167	121	90	36	22	42	36	23	36	51	37	46	36	50	25	77	62	52
GGAGGTGAAGCGTATGG	89	60	45	72	39	84	80	54	95	32	62	74	48	68	25	42	38	26	43	40	53	62	77	78	85	75	109	64	64	44	54	77	58	31	9	13	13	12	14	21	13	13	11	5	10	15	41	43	29
GAACGCGTAGATTAAGG	118	69	65	157	86	182	172	133	151	86	146	101	89	98	77	84	80	57	72	68	78	86	78	115	100	75	102	82	85	79	62	65	90	78	28	26	25	50	20	42	47	36	42	22	38	41	57	70	53
AGCACGAATGAGAGAGA	75	41	51	59	24	47	66	24	43	48	58	54	72	63	41	66	69	58	79	80	49	47	52	66	46	69	76	48	46	45	32	36	77	67	34	14	33	27	20	38	42	31	22	19	26	18	73	90	53
TACTGGGAATTCTCCAG	187	109	166	172	80	205	160	129	127	53	110	121	112	121	68	119	131	93	116	103	64	59	44	78	53	53	64	36	68	70	39	72	154	118	15	11	14	13	12	24	25	13	10	4	10	8	46	35	24
CCGAGCATACCCTTCTT	3	5	0	2	10	10	11	13	1	1	2	4	49	54	26	48	2	0	0	3	117	100	177	195	4	13	10	7	3	4	1	3	1	6	13	9	17	19	8	22	20	13	20	2	16	13	48	51	28
TTCGCTATATGTCCAAC	469	281	356	459	611	924	885	703	504	241	468	415	229	256	161	228	246	216	223	194	286	229	319	365	326	330	351	304	206	135	174	218	235	171	45	43	36	51	25	46	88	49	45	24	54	43	102	130	95
ACTTGGAATGATATTGT	1	4	2	5	6	10	2	10	4	1	3	8	36	48	37	36	2	1	0	0	39	41	96	74	1	8	1	7	8	2	0	3	0	1	272	255	311	336	228	434	498	416	410	242	383	345	895	975	758
GATGCGAGCGCTCTAGG	4	6	0	9	4	2	5	1	5	2	7	1	9	16	9	5	4	3	1	5	9	12	13	12	4	4	2	1	0	2	0	1	2	2	7	7	5	5	7	23	15	16	4	3	6	2	27	46	26
AAGGGATGTGAGAAAGT	1	0	0	0	0	0	0	0	0	1	0	0	2	1	3	1	0	0	0	0	3	0	1	0	0	0	0	0	1	0	0	0	0	0	10	3	15	18	10	18	8	10	11	9	15	8	23	40	24
ACGCATAGAGAGGCCGG	4	8	7	8	10	5	8	4	11	11	5	8	6	4	3	3	6	5	5	4	2	3	3	2	3	3	2	2	2	1	0	2	6	4	0	0	0	0	0	0	0	0	0	0	1	0	0	0	1
TTTGGTCCCCATATTTC	12	1	5	13	19	28	36	16	6	5	6	9	304	305	202	235	1	5	12	4	1160	732	949	1305	7	7	6	3	5	9	0	4	4	7	53	49	58	99	46	80	66	48	62	38	45	57	169	188	141
TTTTTGACGCATTGGCG	525	303	459	496	549	808	749	670	1192	492	950	908	354	297	222	250	327	232	295	241	822	594	893	797	701	792	892	713	820	580	650	811	312	223	11	7	7	19	21	29	25	18	19	13	22	15	46	59	44
GACGTATCTCACTCCTC	0	0	1	0	0	3	0	0	0	0	1	0	1	7	5	5	0	0	0	0	6	4	13	7	1	1	1	0	0	0	1	0	0	0	33	28	47	68	32	58	59	52	47	42	42	64	122	114	79
TTGAAGTCGTACGAGAA	2752	1656	2169	2675	2246	3768	3540	2689	3177	1553	2763	2670	2518	2752	2092	2475	2808	1755	2404	1868	3595	3150	3769	4293	3860	4151	3968	3040	3609	2493	2457	3562	2790	2196	98	82	119	142	83	158	184	135	131	77	101	111	557	499	434
GGCTATCCTATTTTGAC	19	20	16	13	18	15	24	19	31	9	24	19	15	9	14	12	3	4	5	5	30	12	20	29	12	12	10	23	12	12	21	14	10	3	14	21	33	29	12	36	26	21	25	18	23	22	60	47	38
ATTTAGGGGCCACGTAC	517	290	448	523	283	690	606	432	557	251	491	485	227	309	155	214	309	187	233	231	301	273	388	451	307	417	479	334	298	220	258	326	211	242	25	24	32	27	21	34	30	25	27	11	32	31	75	75	57
TTGCGTCTGAGGTGCGT	113	62	124	142	53	144	141	120	168	107	181	153	121	135	77	97	132	91	114	99	133	113	146	138	181	144	128	139	132	123	92	134	92	70	28	14	25	50	24	45	43	47	41	26	33	33	81	111	88
ATGAAGTCGTACGAGAA	4	4	5	3	8	8	5	4	7	8	6	3	7	1	3	2	3	2	5	6	5	6	6	2	5	7	2	1	1	2	5	4	4	2	0	0	0	0	0	0	0	0	0	0	1	0	3	1	1
TTTGATGGTGCGAAGAA	0	1	0	0	0	2	1	1	0	1	0	0	29	22	13	10	1	2	0	0	18	22	26	25	0	0	3	0	2	0	0	0	0	1	101	77	90	146	78	136	165	121	126	68	132	123	284	383	271
GTAGAACATGTGTACAT	44	17	47	61	24	46	57	32	50	21	42	60	65	105	71	50	26	27	30	23	67	47	68	102	31	28	30	33	41	36	18	25	18	12	121	79	120	164	79	188	211	165	137	80	142	100	405	500	342
TGATGCCCACGGAGGTC	3	0	4	3	3	1	1	3	2	0	2	5	9	3	4	6	6	5	3	8	2	5	7	6	0	0	2	0	0	1	0	1	3	0	15	10	16	28	6	25	43	23	18	17	30	11	49	38	30
GCGCAACCAAGCTTGGG	354	240	322	506	236	501	544	479	445	237	575	352	202	300	220	222	309	261	262	221	477	351	442	564	480	511	632	490	308	344	307	441	313	249	12	14	26	32	13	30	31	25	34	6	35	22	58	89	57
GGTAGTTTTAAGGCCGA	0	1	2	1	51	104	111	68	0	0	2	3	2	1	0	7	0	1	0	0	5	2	3	3	1	0	0	0	0	1	0	0	0	0	32	16	19	31	22	39	34	24	29	17	33	18	59	73	49
TTCTCCAACCCTGTCTC	40	14	20	40	27	48	29	41	34	11	30	28	58	78	37	54	16	29	24	20	39	43	40	52	31	41	27	32	23	18	16	37	22	14	229	182	230	291	194	315	307	222	205	113	214	200	598	732	443
CCCGGCGGATATAAGAG	4	2	1	6	5	5	10	3	4	3	4	3	6	11	7	9	2	4	0	0	10	11	15	9	4	6	13	8	9	4	3	7	0	0	32	24	39	31	23	46	62	26	45	15	45	27	88	94	88
ACTCGCGGGTGATTACA	16	9	26	18	7	17	18	12	12	20	15	11	13	8	7	17	7	7	4	10	3	12	9	9	9	9	8	5	11	4	8	10	6	9	30	24	30	32	31	35	45	34	21	28	16	24	81	68	51
GGTTGGCCGTAGTCCCC	695	427	572	607	464	903	870	763	307	131	261	215	609	620	410	497	597	424	447	462	165	145	173	184	193	178	184	140	141	90	95	165	599	428	6	7	9	10	10	13	15	11	5	9	1	20	72	72	57
TATCGTTCGAGTGTAGT	140	78	131	125	78	135	116	103	139	63	162	114	91	93	89	65	90	82	78	85	84	87	127	120	92	95	108	82	68	70	41	79	107	81	27	31	29	31	16	27	55	41	31	17	32	21	60	81	64
TGTGGCGAGTCCACCGC	1	3	5	2	1	0	0	0	2	5	1	1	40	31	15	31	1	0	0	0	92	66	116	122	1	1	2	3	1	1	0	2	0	2	66	70	100	105	45	109	130	93	82	51	90	78	257	294	181
TTCTATGGATAGCCGCC	15	10	13	26	9	23	18	12	31	15	24	24	14	16	12	16	19	13	33	17	26	28	30	36	33	33	41	22	30	19	22	20	19	7	21	18	20	21	17	31	27	17	33	23	25	22	55	61	43
CGAGCAGGGTTGGGACC	6	5	7	7	4	8	12	7	16	8	15	5	10	11	5	8	6	7	10	4	10	7	7	14	5	8	6	0	4	9	9	10	5	4	11	11	13	27	22	25	30	32	20	15	39	14	64	84	56
ACCTATATCACATGCCC	6	3	8	4	1	8	2	5	6	4	6	8	9	8	10	11	2	1	8	7	13	6	16	14	2	6	9	1	3	3	2	0	1	1	96	84	104	128	80	122	118	88	111	65	123	107	218	293	183
CGTAAAGCATGGGGGTA	0	0	2	0	0	0	0	0	0	0	0	2	10	13	2	11	0	0	1	0	8	12	18	13	0	0	0	0	0	0	0	0	0	0	67	32	65	81	52	94	108	76	52	39	87	56	166	143	133
TGAACTGAAACCATAAG	163	88	97	162	144	239	256	187	236	92	204	202	68	70	44	72	74	47	77	63	78	84	106	127	118	115	122	66	99	98	78	115	69	39	15	33	30	28	24	61	58	32	39	12	35	30	82	78	69
GCAAATCGAATTCAAGG	0	0	0	1	0	0	0	0	0	0	1	0	2	2	2	3	1	0	0	0	5	3	3	6	2	1	0	0	0	2	0	0	0	0	16	12	19	28	11	28	34	25	22	20	24	31	36	43	32
TAGGAGAAGACGTCGGA	2	2	2	2	3	4	1	0	3	2	3	1	2	4	3	9	7	2	6	6	1	0	2	0	1	0	0	0	1	2	1	0	7	3	0	0	0	2	1	1	0	0	0	1	0	0	1	2	2
CAATTCATGAATCGGCC	110	77	133	135	85	155	120	117	164	87	125	160	161	156	77	120	139	96	149	113	83	89	108	154	70	95	80	73	107	95	89	97	92	76	33	30	38	46	30	54	65	40	34	28	58	37	77	114	89
CTGTATCACATTTGTCC	201	133	160	236	215	421	390	290	260	105	225	221	123	121	76	97	79	67	86	75	151	137	149	219	166	157	149	122	132	99	85	175	107	81	15	14	31	26	8	19	29	20	18	17	28	15	69	57	45
TAGATTGCTTGGCCTGC	3	0	3	1	0	8	10	0	7	0	2	5	4	3	2	3	6	3	3	0	2	1	2	1	2	1	2	0	0	0	0	1	0	0	0	1	0	1	0	0	1	0	2	1	0	0	4	4	0
ATCACGAAGTGAGGCTC	94	59	77	85	56	83	71	53	89	29	80	63	92	77	45	73	87	60	86	53	47	55	76	67	58	60	42	50	51	32	29	57	70	68	26	24	24	29	16	27	24	23	23	13	17	18	55	67	53
TGCTTGGGGGCCGGCCG	0	0	0	1	1	1	0	0	0	0	1	0	14	20	13	17	0	0	1	0	13	11	21	15	0	0	1	0	0	1	0	0	0	0	42	18	31	61	33	75	80	56	42	19	52	40	164	198	141
AATCAGTTTATAACATC	1	0	1	0	0	1	0	0	0	1	1	0	10	4	5	7	0	0	0	0	5	1	3	3	2	1	0	0	0	0	0	0	0	0	34	45	47	68	30	73	60	42	51	24	56	55	130	182	120
ATTGCCTATATCTGTCA	8	1	2	7	41	83	98	66	2	4	10	5	11	13	6	10	8	6	8	4	7	1	6	2	3	1	1	3	4	3	2	2	2	1	50	36	53	77	57	102	91	55	73	28	77	67	144	186	128
GAGATGTCCATGATTCA	0	0	1	0	0	0	0	0	0	0	0	1	0	2	0	1	0	1	1	0	0	1	1	6	0	0	0	0	0	0	0	0	0	0	13	25	19	24	14	11	14	15	16	6	17	16	18	24	19
ACCGTGGGGGCCGGGCA	156	99	128	177	109	245	226	187	251	126	252	214	132	156	181	117	162	108	161	109	182	171	186	219	185	229	221	178	183	163	156	179	163	116	36	19	18	37	16	53	36	30	34	22	40	35	92	106	92
GTTGCGGCACTATGCCC	9	1	9	4	6	16	12	4	6	3	10	3	16	11	13	13	20	6	4	6	12	3	8	11	9	4	14	8	8	5	10	6	10	20	5	4	3	6	2	9	6	4	3	1	8	5	9	17	26
CGGAGTCAGGGCCGTAG	144	79	117	108	93	180	129	140	202	102	153	153	135	122	103	94	128	68	106	90	121	120	143	133	114	182	178	127	106	101	109	123	111	82	19	15	11	23	16	40	29	22	15	16	18	28	87	81	61
CGCGCTAAGAGATTTTA	11	8	5	7	2	2	13	5	14	2	7	16	1	15	11	9	1	6	2	3	6	18	3	7	9	5	13	6	3	8	6	1	5	1	25	9	13	10	6	15	16	15	14	8	12	15	52	20	34
AGACTATTCCGTGATAT	283	182	267	297	221	387	407	341	435	244	439	366	255	238	212	223	257	203	205	190	363	299	474	393	304	411	445	359	328	272	275	311	238	205	42	40	36	58	36	72	81	48	55	39	58	53	145	169	111
CGGCTGCTCCACTCAGG	1	1	3	0	3	4	1	0	3	2	2	1	5	7	9	5	11	3	16	9	5	4	4	3	3	4	6	1	5	5	2	2	8	12	0	0	0	1	0	1	0	0	0	0	1	0	1	4	2
ACGCGGGGAGCCTGGAA	8	1	6	12	3	10	1	3	8	6	3	5	8	8	7	3	1	4	0	0	4	3	3	8	0	2	2	0	11	7	1	1	1	1	69	53	69	67	36	64	84	81	63	31	44	53	162	185	173
TAAACTGTCTCGACAAT	1	1	0	1	0	1	0	0	1	1	1	2	8	0	1	6	0	0	0	1	3	2	1	0	0	3	0	0	0	1	0	1	0	1	6	5	6	17	7	3	11	12	8	7	11	13	23	34	29
AGCTATCACGCATATCT	26	9	20	18	11	21	10	13	33	7	33	20	38	47	38	38	4	1	7	9	47	35	32	48	28	24	13	18	17	7	12	14	17	4	87	73	79	132	50	139	142	101	102	53	100	101	290	319	280
TTTAACTTTGGATCTAG	64	36	42	83	34	71	63	49	66	33	50	53	12	42	20	26	31	16	23	17	35	30	39	45	18	36	25	28	36	27	29	44	27	15	18	19	21	21	22	29	21	17	17	13	15	13	52	68	43
GGCGTCTCGCGCGGGTA	1	2	0	4	3	3	5	5	2	1	1	3	1	3	0	2	3	1	0	1	4	1	0	8	1	0	3	2	2	0	2	1	3	0	1	1	0	13	2	5	2	3	2	1	2	2	15	16	12
TGGTCTAAGGAGAAGGA	1387	863	1108	1398	1348	2638	2677	2033	2067	893	1638	1560	1465	1553	1182	1212	1261	890	1106	985	1524	1369	1682	2182	1357	1585	1652	1055	1007	815	771	1063	1121	849	97	83	111	129	78	135	184	97	126	93	112	107	411	465	351
TTGAAGGCACTTAACTG	88	39	70	94	75	165	138	119	67	37	65	61	29	44	41	31	41	23	33	27	65	34	49	35	44	55	40	38	98	56	58	97	43	36	34	22	36	39	20	53	45	24	20	13	35	24	87	106	86
TATGTATTTTTGTAAAC	153	93	100	129	102	196	147	124	234	110	168	161	120	136	87	102	107	64	65	46	125	134	143	212	134	116	122	94	121	84	89	143	93	73	50	58	65	81	49	106	116	58	83	45	79	77	209	233	182
TTGCCTTGGCAATCGAC	53	24	32	50	14	30	35	24	47	32	54	40	29	31	24	20	19	15	22	17	34	32	37	47	40	31	45	37	37	25	18	26	20	9	112	116	141	151	112	195	208	154	119	87	134	117	400	429	318
CTCAACAAGTTTCTGTA	6	3	4	2	3	4	1	0	8	2	6	5	27	40	22	21	0	1	1	2	33	43	24	38	0	7	1	0	3	2	0	0	2	4	256	234	287	350	240	408	399	297	315	207	334	329	785	889	732
GTCGCAAGCGAGAGGGG	2	6	1	7	3	11	11	3	7	6	4	1	17	14	14	10	0	1	0	0	16	16	26	18	3	2	3	0	2	3	1	3	2	1	12	25	28	27	16	40	35	27	33	13	30	20	64	81	61
GCTCTACAGTAAACGTT	1	0	0	0	0	0	0	0	0	0	0	1	0	0	1	3	0	0	2	1	3	4	4	3	0	0	0	1	0	0	0	0	0	0	11	13	11	14	3	21	27	19	16	7	19	9	36	57	25
ATGCTTAGGGCTGGCAG	69	32	62	54	89	138	151	117	104	28	76	73	39	40	32	35	45	24	21	39	51	43	54	50	52	45	40	40	31	35	28	43	35	30	38	32	41	26	22	54	41	40	47	29	41	26	95	87	63
GCGAGAAATGGGCGTTG	575	345	515	582	317	537	507	432	502	188	401	304	368	400	243	301	349	226	299	253	219	159	235	308	187	256	257	223	178	135	173	177	456	281	6	3	13	13	5	8	10	6	2	8	9	7	29	48	35
TTGCATCTTATGCTAGC	2	1	2	0	1	3	2	3	1	2	1	3	8	9	4	7	1	0	0	4	6	7	6	4	4	5	9	3	1	3	2	2	2	1	14	13	25	22	12	28	25	30	23	13	25	23	73	75	54
AAGCGTGGACTGGAATA	5	3	2	5	2	4	2	0	7	4	7	4	11	5	9	8	1	0	2	2	9	9	9	9	8	3	2	3	2	4	2	0	2	2	33	28	38	28	23	44	52	37	50	37	33	28	77	91	80
TGCTGGAAAGTTTACGG	9	2	0	2	0	2	3	0	3	1	10	11	21	25	17	27	17	16	31	10	9	8	6	25	9	6	10	5	8	2	3	9	16	2	12	14	19	16	16	19	27	15	32	12	19	20	58	45	35
TGGTATAAGGAGAAGGA	4	4	5	6	6	12	6	7	10	3	7	6	6	4	0	5	5	4	4	5	1	2	2	1	3	2	1	0	3	0	0	2	4	2	0	0	0	1	1	0	2	0	1	0	0	0	1	0	1
AGGGTCCACTGTAGATG	10	7	9	14	3	9	10	9	15	6	6	6	9	11	5	10	1	5	9	8	10	12	1	8	10	3	6	8	8	12	3	9	9	3	2	3	3	8	0	8	7	14	3	1	3	3	16	18	16
TACGATCCATGTGGCGG	29	14	21	25	31	90	79	76	26	7	30	12	13	16	7	8	7	15	15	11	10	2	8	7	3	10	16	11	8	15	23	10	6	11	16	12	15	30	10	14	30	21	10	6	25	8	41	26	35
TCACTAACCAGATATGG	530	319	488	491	277	540	517	387	758	365	601	670	458	469	382	369	545	338	442	384	640	471	584	690	651	669	710	498	330	343	305	405	328	275	36	32	54	69	37	78	98	62	52	38	48	48	139	158	124
ACAAGGCATCAAATATG	124	69	148	132	83	212	163	103	187	81	146	156	79	97	74	96	57	38	47	37	250	178	206	200	142	128	143	76	170	140	114	188	65	45	28	27	24	45	19	49	55	31	45	17	29	26	62	74	54
AAGATTTACGCGTTAAC	1	1	9	1	0	0	3	0	0	0	2	3	16	8	10	12	0	2	2	0	6	9	8	15	0	2	0	0	0	0	0	0	2	2	137	131	209	209	82	177	186	127	81	49	59	68	389	441	331
ACCAACAGGTTGTCGCG	435	205	393	364	227	446	409	349	511	346	592	435	216	268	168	191	218	198	161	157	310	251	364	330	308	335	442	335	290	240	226	310	149	152	84	73	121	141	63	136	140	114	131	83	128	97	216	212	145
GGGACCGGGGACCCCAT	16	6	9	31	12	37	25	12	22	12	20	21	3	13	11	10	7	8	7	2	30	24	25	28	19	13	17	11	9	12	3	12	11	5	2	3	8	6	4	7	11	4	3	6	5	3	8	10	9
ATGGTAGCATTACATAA	1123	623	865	1107	1564	2968	3003	2205	1564	716	1379	1338	668	708	523	654	627	487	680	552	947	807	1105	1121	1010	1127	1053	764	949	796	690	996	549	382	137	112	141	187	129	188	206	142	179	105	149	175	362	410	295
GTTTGTCAGCGACATTA	556	321	454	523	319	665	692	615	756	361	768	536	471	517	407	458	623	443	501	384	500	405	504	562	431	456	570	413	381	402	323	406	532	399	67	70	73	102	48	83	123	83	93	57	88	73	263	267	219
AAGGAACTTGGGTTGTA	281	129	215	278	154	241	258	218	276	157	279	220	170	235	133	160	240	180	173	175	156	123	156	156	117	156	173	100	110	95	72	150	196	142	13	9	19	19	10	23	20	24	30	7	8	19	62	66	46
GGATTACTTTGTCATTC	55	27	37	46	27	47	58	39	36	26	46	42	29	30	26	28	21	11	16	21	17	27	44	55	37	43	52	32	37	37	26	44	48	42	8	4	5	5	1	7	2	11	10	2	6	3	9	7	12
TAGCGGACATACGGATG	13	14	6	11	2	12	15	4	8	1	9	5	6	2	3	1	4	7	6	4	2	4	5	4	3	2	1	1	1	1	2	0	3	2	5	3	6	3	7	3	3	6	3	1	1	2	9	9	2
ATCCAAACCGAATAGGA	120	70	110	103	113	161	126	109	209	89	157	165	64	80	51	85	65	47	68	59	151	121	135	169	123	118	112	99	139	58	70	119	121	74	19	13	16	25	22	24	21	16	24	15	25	21	56	64	51
TGTCGCGGGGCGGGGGC	33	14	19	19	25	60	48	44	21	13	17	24	18	15	9	17	7	14	14	11	7	9	6	22	5	9	12	4	10	8	10	22	6	6	31	34	40	45	21	37	52	44	21	22	30	28	106	104	56
TCCGAATTGAAGTACAG	1	0	1	0	0	0	1	0	1	0	3	0	2	0	2	1	0	0	0	0	4	2	1	4	0	0	1	1	3	0	0	0	0	0	13	35	26	28	14	52	44	29	28	13	27	22	51	68	39
TAGCGTACAGGTGCTTG	4	2	2	0	1	1	5	5	2	0	9	1	5	16	10	5	4	2	3	2	4	7	5	6	3	10	1	1	2	3	3	2	3	6	30	18	31	34	14	31	52	25	23	18	34	24	72	94	76
GCGAGTTAGCCGCGTTC	0	0	1	0	0	0	0	1	0	0	1	0	7	10	8	5	0	0	0	1	3	1	7	6	0	0	0	0	0	0	0	0	0	0	23	21	37	46	9	41	41	31	29	14	29	16	89	86	66
CAGCTAGAAGCTCTGAA	11	1	4	10	6	8	10	3	3	7	10	5	4	6	11	7	6	7	10	7	14	8	9	12	5	5	4	9	3	2	3	4	6	4	11	5	5	7	8	12	9	5	10	6	8	3	16	22	22
TATCACTAGTGGATACT	2	0	0	2	0	1	0	1	0	1	1	0	2	0	2	1	0	0	1	0	1	1	4	3	0	0	0	0	0	0	0	0	0	0	19	21	29	34	13	23	34	12	32	6	23	17	75	84	44
CCCGCGAAAGATGGTAA	66	39	59	75	54	89	106	51	102	50	101	85	29	52	42	48	37	37	35	19	64	50	73	78	49	58	69	51	35	47	32	45	42	34	49	48	63	58	39	69	72	55	62	50	63	62	140	126	115
TAAGACATGTAGAAGTG	20	7	17	18	16	21	22	19	17	8	23	31	13	22	14	21	11	2	9	8	25	22	24	18	12	13	29	16	17	18	11	16	4	8	66	39	65	84	60	89	92	81	74	51	71	60	152	157	116
CCCGGCGTCAAGACGCC	34	27	23	30	33	73	77	58	63	36	56	45	12	21	12	10	21	18	18	18	57	59	61	83	60	95	90	50	76	49	50	52	18	22	19	11	29	21	14	47	34	26	25	13	42	27	50	47	50
TGCCCTCGTACAGTTTC	38	19	48	45	14	39	27	11	35	28	22	33	13	22	15	17	26	7	11	8	16	23	20	44	19	24	29	12	16	40	24	28	14	13	14	19	18	26	10	14	14	14	9	16	20	9	33	44	22
GGATTTCCGGTGGTGAT	516	340	505	525	431	787	689	507	764	350	522	566	336	357	308	338	428	285	310	270	482	400	542	510	430	466	471	404	375	351	311	349	296	328	92	70	84	121	60	127	119	117	112	54	108	66	233	223	187
GGGTGTAGCCTGTTGGG	0	0	0	1	1	0	0	0	1	0	0	0	1	0	0	0	0	1	0	0	2	1	3	2	0	0	0	0	0	0	0	0	0	0	3	7	6	9	4	11	3	9	7	2	5	1	9	10	12
AGAACAAGAAGCATCGA	0	1	0	0	0	0	0	2	0	1	0	1	1	0	0	3	0	0	0	0	1	1	3	0	2	0	0	1	1	1	0	4	0	0	12	9	14	14	11	26	24	28	22	14	16	14	52	65	33
GGGATGCCCGGCCGACG	6	3	6	3	3	3	2	5	6	3	6	2	4	15	2	11	9	7	8	5	1	1	3	5	7	3	4	9	6	0	1	3	5	7	5	4	9	13	4	7	11	7	4	3	9	4	20	30	9
CAAAGGCGGACTTCGAT	398	250	338	379	253	411	371	309	444	280	326	357	414	384	334	408	405	307	439	400	293	251	321	344	231	294	339	251	235	240	181	310	357	321	15	8	8	25	7	13	18	14	9	7	14	10	64	58	40
CAACCACGTGTTTAACT	278	140	222	279	219	446	348	308	406	186	340	330	180	200	162	190	191	129	141	127	277	261	261	294	241	298	252	177	254	152	183	281	188	188	18	12	16	11	12	23	31	25	22	7	22	13	53	62	43
TAGCATTCGACGAATAG	18	5	12	9	15	29	34	16	15	15	10	8	9	13	5	15	2	4	5	1	21	15	24	13	12	6	3	12	11	4	11	7	10	4	66	53	83	74	43	101	78	73	65	48	65	65	179	199	146
GGAACTCCCTACCGGGA	8	0	1	6	2	4	2	6	4	3	4	6	17	21	11	16	0	1	3	1	2	4	5	9	1	2	0	3	2	0	0	4	0	3	14	22	33	28	17	30	30	31	19	10	14	23	59	78	62
ACGAACTTATATAGCCG	51	33	33	40	21	50	44	39	84	46	85	92	22	37	30	32	39	22	40	34	54	59	81	56	61	73	73	70	53	43	51	53	22	39	18	18	35	39	22	39	61	51	39	41	57	24	92	114	76
GGGGGGTTTGGAAGAGG	0	0	2	1	3	0	1	4	1	1	2	2	0	2	1	1	2	0	1	1	7	2	7	1	1	7	0	6	1	1	1	0	0	0	8	6	9	22	6	26	30	29	23	11	17	21	31	50	30
TACGTACCGCACAACCT	20	11	10	20	35	76	64	50	36	13	28	21	31	46	29	32	39	38	31	21	34	19	29	23	28	44	17	30	18	17	19	14	16	11	20	7	18	27	19	32	31	32	19	14	23	21	71	81	87
GGGGCATCTTCGCCGCA	642	365	631	767	355	820	805	566	695	305	598	478	406	564	364	375	497	370	523	367	353	324	447	511	383	490	415	339	320	302	302	359	522	445	16	11	30	34	14	24	31	19	14	11	11	22	95	85	50
GTGGTGGGCGTGCGTAT	9	9	9	23	5	26	23	15	23	9	24	17	144	161	133	151	16	13	10	10	141	111	181	202	10	14	14	21	11	10	8	8	17	17	466	412	547	749	426	804	868	693	643	427	823	562	1731	2031	1506
GTTTATATGGGTCAATC	69	51	64	102	44	105	100	85	86	35	86	70	52	50	43	71	42	53	33	31	31	22	24	40	49	31	44	38	26	31	27	29	49	46	81	65	101	137	50	127	121	90	74	45	86	68	212	272	179
TTTTTACACGACACGGC	22	9	16	10	9	13	11	13	19	12	33	17	8	7	12	13	12	12	7	9	39	34	49	63	38	30	44	25	21	16	23	12	21	18	25	19	31	31	23	27	50	33	37	18	30	28	53	67	56
TCTTGTGCTCCTTATTG	734	449	637	777	437	809	702	596	971	390	744	749	704	811	581	574	826	516	645	605	382	355	449	500	318	385	463	341	345	294	243	378	724	582	40	34	35	54	23	69	51	18	51	15	41	35	131	155	82
GAGGGCCAGCCTCAACC	3	0	4	0	0	0	1	0	2	3	4	1	12	17	8	11	0	0	0	2	20	18	29	26	0	0	5	2	2	2	0	1	1	0	53	53	64	90	49	92	94	86	63	41	104	66	268	278	175
TGTACTCCCTCGATGCC	2	1	8	12	8	6	5	6	8	6	6	4	0	0	1	0	1	1	0	0	2	4	2	3	0	5	5	2	3	1	7	0	6	0	35	34	36	50	20	46	54	47	32	29	50	26	99	131	123
GTCGTGTGAGCGGTATT	0	0	0	1	0	0	0	0	0	1	0	0	0	5	1	4	0	0	0	0	2	1	3	6	0	0	0	0	0	0	0	0	0	0	18	20	16	20	9	23	29	18	12	15	17	13	40	50	33
TAGGAGAGGCACGTAAG	0	1	0	0	1	0	0	1	2	0	0	0	17	18	11	10	0	0	0	0	9	7	13	9	1	1	1	0	0	0	0	0	0	0	64	68	89	99	67	115	128	86	102	62	82	85	181	232	124
CTCTCTCCCATCTTATG	11	1	1	8	5	7	1	5	16	7	10	9	8	13	17	9	10	3	8	4	19	16	23	23	7	11	9	7	13	7	5	13	15	6	8	10	14	16	11	12	12	8	23	10	12	18	26	32	22
TCATCGAGCGATTATTG	138	92	141	134	133	254	212	159	226	77	144	158	86	55	72	44	81	50	54	52	127	109	127	157	133	120	112	90	115	77	52	82	59	43	57	41	53	73	34	76	64	69	54	41	56	44	100	95	83
GCTTTATGCGACATTAT	2611	1413	1975	2516	1381	2352	2062	1554	4088	1831	3305	3467	1981	2331	1662	1810	1849	1458	1735	1544	3088	2540	3190	3507	2841	2902	2833	2290	2577	1992	1767	2727	2040	1572	52	38	47	65	39	93	76	53	58	45	69	53	275	323	248
GGATTGCGTGATCGGGG	1	2	0	0	1	0	1	1	0	2	0	1	2	9	3	6	8	3	6	4	3	6	6	8	0	0	1	0	0	0	0	0	0	6	22	20	38	30	14	28	44	31	31	13	41	24	80	96	59
GTGTCCAGGCCTGTACT	74	53	81	69	34	110	98	75	122	71	99	111	83	90	62	85	61	51	76	54	73	69	82	64	53	90	81	86	45	53	48	54	34	30	516	439	606	754	390	879	838	694	661	443	785	594	1765	1784	1335
TGCAGCTCATTTATTGT	3	1	1	1	0	4	4	0	1	3	3	2	18	10	13	8	0	0	4	3	9	5	7	5	0	4	1	5	3	1	3	2	0	0	15	12	10	19	3	16	29	26	21	14	19	12	38	46	37
AGAGCATTGCCTAGTCG	181	96	126	165	175	334	310	293	301	107	194	230	90	137	119	112	102	83	111	74	253	232	248	288	212	201	186	169	200	150	123	200	141	129	52	54	82	81	53	111	109	68	82	48	69	72	226	271	187
GAGCAACCCATATGTAA	0	1	0	1	0	0	0	0	0	0	2	0	0	0	1	0	0	0	0	0	0	2	5	5	0	0	0	0	2	0	1	0	0	0	8	6	6	5	4	5	6	11	5	3	4	3	9	12	5
ATTCCTTGTGACCCAGC	33	25	38	22	47	76	93	64	52	25	66	47	31	29	27	18	28	22	30	22	47	35	49	55	36	48	69	44	36	42	33	28	26	23	8	5	10	5	7	16	8	3	7	6	9	10	21	26	22
GCTAGTTTGTGGCCGGA	2	0	2	0	0	8	1	2	1	1	0	4	24	11	11	11	1	0	3	2	15	13	34	33	2	1	1	6	1	1	0	4	1	0	117	110	163	175	114	219	250	182	170	107	180	161	434	464	390
TACGAGGTGAGATGCGG	0	1	0	0	0	1	0	3	0	0	1	1	4	2	3	1	0	1	0	0	5	0	6	19	0	0	1	0	0	0	0	0	0	0	21	11	33	17	12	23	32	17	12	15	19	14	48	46	37
CAGCCGTTGCCACCAGA	75	37	51	70	78	131	191	152	101	75	118	84	39	38	19	31	26	21	43	33	71	58	95	72	77	79	98	77	87	82	83	85	46	19	28	22	32	41	38	48	59	35	41	29	35	41	69	76	57
GTCTTTTGACTGCCGGG	1691	1059	1523	1880	359	599	571	439	1982	840	1583	1397	978	1201	792	850	1095	746	939	728	721	590	838	852	777	852	864	718	920	763	750	933	980	660	19	21	19	34	16	33	26	16	16	10	26	13	112	110	87
ACAGACTAATAAGTATA	7	1	4	6	2	7	9	1	12	4	8	15	1	1	2	0	0	0	1	2	0	0	5	2	0	1	6	0	4	1	2	1	2	0	0	1	0	1	0	0	0	3	2	1	1	0	0	0	0
TATCTAATGAGTGTTGA	25	12	33	17	25	43	29	18	45	14	19	25	8	11	13	13	7	10	12	2	19	12	22	34	28	34	9	17	7	18	9	29	17	6	26	17	17	22	11	32	19	15	20	12	14	20	41	37	39
ATGAAGGGTCGACGACG	11	2	11	9	3	5	12	8	13	9	22	15	12	13	17	23	19	6	9	7	19	11	10	13	26	16	18	20	16	15	10	11	7	5	9	3	6	13	3	11	8	5	7	7	14	11	43	38	24
TATTATGCCGGATAGAG	53	26	45	30	39	88	66	63	87	40	53	61	39	53	42	34	33	16	39	24	70	58	86	84	64	52	53	34	37	25	28	41	30	33	97	101	101	148	69	157	165	153	153	80	132	114	263	310	220
TCGTAGGCAGCATTCGG	1	0	0	0	0	0	0	0	0	0	2	0	2	3	1	8	0	0	0	0	1	4	1	1	0	0	0	0	0	0	0	0	0	0	38	29	35	61	32	47	76	43	49	37	55	36	103	141	86
ACCGGATGGGAGGTCCG	3	0	1	1	1	2	0	2	5	2	0	0	11	24	9	17	2	1	2	0	22	17	23	27	0	3	0	0	0	6	0	0	0	1	94	78	123	99	63	145	122	133	109	85	111	91	273	302	218
TGATGCTCCCTAGTGAA	0	0	1	0	0	0	0	0	1	0	0	0	6	3	3	0	0	0	0	0	7	6	7	7	0	0	0	0	0	0	0	0	0	0	19	41	36	50	26	48	53	38	26	22	40	28	76	94	68
GGTTGTGATGAACTTAC	15	5	17	12	17	27	30	33	18	13	24	9	12	6	13	6	5	2	5	0	20	16	28	16	10	19	17	14	7	10	4	17	2	1	69	84	83	140	51	118	129	88	93	51	114	70	210	249	152
GTATTTCACCAATCTGG	212	125	181	220	147	272	245	195	361	144	297	272	171	227	142	121	238	143	166	141	272	204	275	333	241	291	278	216	196	176	154	211	114	103	23	14	27	26	10	26	45	28	28	16	22	25	84	110	63
AACTCCGCGACGCTTAC	124	81	124	144	68	180	145	114	183	92	150	170	92	91	46	73	108	90	95	88	135	91	153	173	118	141	140	108	203	145	127	217	85	82	15	6	19	22	11	10	13	15	15	11	10	13	44	52	39
GCATGCCCACGAACGGT	0	1	0	0	1	2	0	0	0	1	0	0	5	1	2	7	0	0	0	1	3	3	6	3	0	4	1	0	0	0	1	0	0	0	36	21	38	43	23	38	47	34	28	15	35	19	86	67	63
TAGGGGAGATTTAGTGG	1	0	0	0	0	0	0	0	0	0	0	1	2	5	1	0	0	0	0	0	3	4	2	10	0	0	0	0	0	0	0	0	0	0	21	18	23	26	16	30	31	22	20	13	25	15	63	60	61
CGTATGACTATTCGCTT	126	80	99	145	150	312	330	243	255	135	302	191	86	85	73	63	69	60	88	47	138	109	151	147	142	149	145	144	143	95	107	114	75	66	7	7	13	9	9	17	15	12	17	4	25	14	42	51	36
GTATGCGATTAATAGCG	277	141	259	311	100	163	183	128	356	148	284	261	211	209	136	176	268	148	198	139	85	86	129	127	93	137	134	106	170	109	163	148	193	154	10	8	7	10	6	10	22	10	7	6	9	5	44	34	27
CCTGTAGCACGGGGGCA	2	0	0	0	0	2	1	1	2	0	0	1	8	19	2	6	0	1	0	0	7	15	19	20	0	0	0	0	0	0	0	0	1	0	39	31	42	52	28	73	49	41	46	41	51	35	113	118	102
ACACAATTCTACAGGTG	289	194	284	298	322	582	545	353	459	166	293	252	244	261	189	280	299	151	237	189	319	293	260	334	281	335	359	198	206	150	134	152	224	186	10	9	9	16	6	17	19	17	12	3	17	8	52	48	35
AGCATGACCGACCGAGC	35	23	29	38	3	3	3	6	2	4	1	1	18	17	12	11	21	10	12	15	2	3	4	1	2	4	1	0	0	0	3	1	14	11	1	2	4	2	2	5	6	3	5	3	0	2	4	14	2
TGCCCATGTGCAATGGG	0	0	1	2	0	0	0	0	0	1	1	0	6	10	7	7	0	0	1	0	1	2	1	8	0	0	0	0	0	0	0	1	0	0	22	17	29	43	12	28	30	28	21	14	23	14	64	80	49
GATTTATGCGACATTAT	6	3	2	6	1	6	10	4	11	12	12	9	7	2	4	4	6	7	3	6	4	3	1	1	1	1	1	2	1	0	2	4	7	6	0	0	0	0	0	0	0	0	1	0	0	1	1	0	1
ACGTATTGTACGGCAGC	1	0	0	0	0	0	0	0	1	0	0	1	7	9	6	5	2	0	1	1	8	6	8	11	2	5	9	3	1	3	3	3	0	2	42	46	61	60	39	105	84	87	57	46	100	61	165	153	115
GTGATCACAACTGTGGT	30	24	37	35	25	39	50	30	71	13	60	60	19	30	8	22	15	14	14	12	40	28	67	51	25	22	30	23	41	20	18	20	10	7	89	86	116	125	69	171	152	108	120	74	142	110	214	222	173
ACTGAGGACAACTTGTG	1	0	0	0	1	0	0	0	0	1	0	0	7	5	6	4	0	0	0	0	12	3	15	14	1	1	0	0	0	0	0	0	0	0	70	55	86	82	38	101	102	83	75	49	62	60	180	190	126
CGGTTCGAAAATTTTGA	2	0	2	0	3	0	2	1	1	1	2	0	0	4	0	0	0	0	0	0	2	0	0	0	0	1	1	0	0	1	0	0	0	0	9	4	9	19	9	13	9	11	10	4	7	8	19	17	15
TCTGAAATCCGGTGGTA	0	0	0	1	0	0	0	0	1	0	0	0	2	3	1	4	0	0	0	0	1	0	0	1	0	1	0	0	0	0	0	2	0	0	21	17	40	33	25	43	38	23	23	8	17	19	61	69	46
AGCAGCGTCACACCCAC	329	193	317	288	222	385	452	317	501	275	475	382	207	203	133	145	160	153	145	129	197	158	219	290	192	203	228	230	232	289	203	233	155	140	30	37	39	53	20	36	52	42	41	30	42	38	99	122	91
ACCCAAAAGATGGACAG	139	71	121	141	84	183	160	156	266	113	216	221	96	77	71	82	89	54	71	52	160	144	145	204	135	170	147	136	163	105	101	157	98	85	18	20	22	19	12	24	32	19	26	15	29	23	36	41	49
GTGCGGGGGGAGTTACC	0	0	1	1	0	0	0	0	1	1	0	0	3	10	7	4	1	2	1	0	1	0	5	4	4	0	0	1	0	0	0	0	0	1	2	2	10	7	4	17	19	20	10	4	15	10	40	41	28
ACTCGAAACTATTCTTG	0	0	2	1	0	0	0	0	6	0	0	1	3	5	2	2	0	0	1	0	0	7	4	9	0	0	0	0	0	0	0	1	0	0	5	5	9	28	7	11	18	12	20	8	9	14	26	41	22
ATGACCACCAGGATACT	56	25	60	45	39	72	55	70	107	34	94	60	22	24	21	14	23	12	19	17	69	45	48	87	68	72	47	56	60	39	35	74	32	23	8	7	11	5	5	16	14	14	18	4	8	6	22	22	22
CATTTATACGATTGTGT	2	1	3	0	2	1	4	0	0	1	0	2	4	4	1	7	3	2	1	0	2	2	2	0	0	6	0	1	0	0	1	1	1	0	11	4	7	11	4	13	8	5	11	4	7	2	18	24	11
TTGCGCTAGATACAGTC	130	67	98	138	44	95	104	42	113	49	83	76	60	78	65	46	90	76	67	62	105	66	108	72	75	100	114	68	55	56	52	39	94	56	6	9	9	14	5	10	17	9	3	6	11	4	20	24	34
TCTGCTCAACGGGGGCA	0	1	0	0	1	3	0	0	0	0	1	1	1	5	1	1	0	0	0	1	1	2	1	3	1	2	1	1	1	0	1	0	0	0	11	9	21	26	9	20	23	12	10	8	9	20	49	47	37
GGGTGACACTGTAGATA	42	33	35	59	80	158	174	82	96	56	89	77	41	20	35	39	32	25	31	23	63	65	54	61	69	50	65	48	67	51	49	63	15	13	14	18	23	25	16	31	34	42	28	20	29	23	74	66	35
CCGTTGAATTTCTACCT	2	0	0	0	0	0	0	0	2	0	2	0	9	12	4	3	0	0	0	0	15	9	15	17	0	0	0	0	0	0	0	0	0	0	8	4	4	8	11	10	10	6	11	4	11	3	11	25	17
AAAAATAGAACATTTGC	165	91	155	174	143	284	248	248	337	241	318	266	62	83	54	62	95	57	57	73	247	198	237	305	286	310	331	240	290	250	205	263	98	87	9	10	7	11	3	10	20	15	12	9	16	13	23	27	19
TGTATCCTCGTGTTTTC	85	48	71	92	37	79	79	66	62	54	61	62	39	58	29	46	56	57	72	45	70	66	93	98	83	85	89	69	32	26	27	54	53	45	11	7	14	10	9	15	17	15	14	2	11	12	17	37	14
CGTGCTAAGCTTAGATA	1	0	1	0	0	0	0	0	1	0	0	1	1	0	0	0	0	0	0	0	0	0	1	0	0	1	0	1	3	2	0	0	0	0	17	15	15	21	6	15	21	13	10	11	16	12	23	27	19
CACATAAAGTTGCTCGG	1	0	7	0	0	4	3	3	0	4	3	1	0	2	6	9	0	0	0	0	10	3	10	8	1	3	1	2	1	2	1	1	0	0	51	44	67	86	38	74	72	84	52	37	57	48	138	140	100
TTAGAGGTGGGGGAAGG	3	5	9	9	2	4	11	4	3	5	3	4	1	1	0	2	3	1	3	1	3	1	0	4	0	3	2	0	2	1	3	3	3	0	0	0	1	1	1	2	0	0	0	0	2	0	2	2	2
AGGGTATCACCCCTTAG	35	26	32	35	62	79	59	106	39	20	31	37	26	15	18	30	22	8	15	13	29	20	37	48	27	22	22	18	38	31	10	23	13	15	89	69	89	143	62	122	138	77	63	56	63	66	243	241	199
GCCTACCTGGAGGGCAA	3	5	5	4	5	3	11	4	11	3	5	7	2	8	4	7	0	0	3	1	11	12	15	9	4	4	1	15	3	0	4	2	3	3	68	48	67	94	53	98	117	84	71	42	66	78	164	168	136
TCAGGAAGAGCGTAGGG	0	0	0	1	0	0	0	0	1	0	0	0	11	19	13	23	0	0	0	0	39	19	40	55	0	0	0	1	0	0	0	0	0	0	28	43	37	65	38	53	61	42	44	25	52	50	142	165	121
ACGCAGCGGTGACAACC	25	17	28	20	26	95	79	45	31	24	28	36	21	29	31	23	24	20	21	19	48	32	51	29	27	39	27	19	23	19	13	14	24	6	38	40	50	50	34	56	53	44	58	21	50	46	71	115	87
TAGACTACTCGTATACA	15	19	25	23	10	30	17	19	24	12	23	22	28	24	21	23	21	12	6	13	47	22	50	45	29	15	19	19	25	20	27	28	8	13	33	27	32	52	22	56	58	40	36	14	23	22	121	149	101
AAGGGCGCTATGCGCCG	20	11	10	15	4	8	3	5	25	8	10	13	5	5	3	2	6	3	3	1	12	12	10	16	7	9	15	11	10	5	8	10	3	5	10	8	8	16	6	13	18	13	8	5	6	7	28	30	16
TGCGCAGTTGCTGGACA	389	246	345	362	253	369	346	281	640	298	517	457	302	263	205	225	335	191	253	203	325	275	407	409	371	389	352	280	356	224	242	300	269	208	39	21	43	42	19	56	52	44	47	24	32	31	108	102	79
GTCGTCCTAGTAGCTTA	0	1	0	1	0	0	0	0	1	1	0	1	1	7	0	1	0	0	0	0	5	7	8	10	1	0	0	0	0	0	0	0	1	0	11	9	13	34	16	28	41	26	15	10	24	23	71	61	61
TCCTCTGGGGAAAGTAG	216	115	127	226	174	290	257	241	343	154	339	315	118	159	121	110	182	94	128	105	294	252	298	370	261	288	319	271	250	236	227	280	154	136	12	18	26	32	16	25	35	21	27	14	20	23	79	87	69
CTTTGTCTGTTGCGGAA	2	1	0	0	0	2	1	0	0	1	1	0	0	2	0	3	0	0	0	0	1	3	3	3	2	0	1	0	1	0	1	0	0	0	9	6	8	7	5	4	12	8	6	3	4	8	22	21	21
TTCCTGCGATGCTCGTA	1	0	1	0	1	1	0	2	0	0	1	2	8	3	3	6	1	4	5	5	1	1	1	0	2	1	2	0	1	1	1	2	5	6	0	2	0	0	0	1	1	0	1	0	0	0	6	2	5
CAATCTATTCCGTCGTT	0	2	0	0	5	2	0	2	0	1	4	0	0	0	1	1	0	0	0	0	0	1	0	1	0	2	1	0	1	2	1	0	0	0	6	5	3	5	8	11	5	5	7	5	10	4	21	19	27
TTAAATTAAGCCCTGAG	9	5	6	7	2	11	10	3	19	9	13	13	6	15	3	7	5	1	1	4	15	15	14	17	10	4	3	6	3	5	2	13	3	1	33	26	60	74	32	68	59	46	73	35	54	56	97	100	88
GAGCTTTCAATATCGAA	8	1	2	5	1	0	3	2	2	7	3	4	3	9	7	10	3	2	1	0	4	2	10	9	1	1	6	1	1	1	1	2	1	0	18	12	10	23	7	16	30	24	19	8	17	15	25	24	31
GAAGTCAGCTCGAGCGG	34	25	46	34	14	37	38	37	32	26	27	34	31	30	21	32	31	22	22	30	21	19	25	45	19	30	36	18	24	26	6	26	34	18	19	23	16	20	13	17	27	30	13	5	16	18	52	69	51
TTTTTAATGATAGATTG	21	8	9	31	24	25	30	35	23	10	23	40	31	38	13	22	20	24	16	16	25	33	17	54	20	36	25	17	29	8	12	25	14	18	14	28	33	33	24	15	19	26	32	16	18	21	67	92	55
GTCATGTGCCGTTGCTA	89	34	73	103	60	122	127	79	120	49	91	93	62	54	36	38	54	38	49	49	69	50	79	81	64	82	99	47	67	63	38	71	56	37	4	4	8	10	4	7	10	8	3	8	4	13	33	36	19
TGGCACAGTAGTTTTAC	50	34	28	50	41	40	69	40	87	49	81	85	31	29	28	37	38	35	37	26	56	48	54	86	76	51	54	38	53	43	50	49	49	21	10	7	14	20	17	19	23	20	18	11	15	12	39	42	44
CGGCTGATCCACACAGG	11	5	14	11	1	17	13	9	11	6	12	11	11	10	10	11	18	9	9	22	5	6	7	5	10	6	7	2	3	3	3	9	16	10	1	1	1	0	2	2	4	2	0	0	2	1	2	6	4
CTGGAGATGGCGAGGGC	27	14	34	38	8	10	33	19	46	27	32	43	9	10	16	19	8	11	17	14	12	15	15	17	11	26	24	18	12	15	17	18	28	7	7	5	11	7	3	4	16	4	5	4	9	12	12	16	14
TGGGCCCCCCTTAAGTA	63	55	62	86	64	130	98	85	178	71	145	131	60	63	37	71	78	71	60	42	118	111	140	165	117	129	179	150	121	85	78	106	54	56	16	19	37	35	28	45	60	32	40	15	46	30	92	92	90
CTAGTAATGAGTCGCGC	39	17	45	41	60	113	117	102	66	49	57	68	33	46	33	30	23	29	41	28	62	74	73	82	58	67	100	64	48	44	36	47	33	22	6	10	14	23	12	28	26	17	12	10	14	12	40	51	36
CGTTCTCAACTAAGAAC	48	27	37	52	42	87	70	59	75	34	38	42	25	33	16	22	15	22	23	21	29	36	36	43	37	34	37	17	38	32	24	35	19	13	36	36	53	72	30	77	65	38	37	24	53	35	119	138	115
TGTATAAATCAGTAGAC	1	0	4	1	0	7	0	0	1	1	1	0	30	28	31	25	0	1	0	2	9	6	33	10	2	4	2	0	0	0	1	1	0	1	276	242	350	374	164	298	337	247	116	84	150	104	878	809	674
TAAGGTCCCCCTAGATG	1	0	3	3	3	3	2	3	4	3	4	2	0	0	3	1	0	0	3	1	5	4	5	1	2	2	1	3	0	4	3	2	0	0	5	3	2	14	1	5	6	3	4	5	6	3	11	5	5
TAGCATTTGGTGGTAGT	822	430	688	704	879	1769	2033	1587	1363	755	1331	1097	416	419	318	409	492	430	419	362	888	742	922	1034	964	1015	1232	847	712	662	628	738	381	327	89	76	90	138	73	121	145	139	101	85	138	105	226	266	191
CTCACCCGTTTTATACG	1	0	0	1	0	1	0	0	0	1	0	0	0	3	2	3	0	0	0	0	0	1	2	0	0	0	0	0	0	1	0	0	0	0	15	10	12	24	14	18	24	23	19	6	15	8	44	54	26
TTTGAATTAGAGTAACT	0	0	1	0	0	0	0	0	1	0	0	1	5	3	6	6	0	0	2	0	0	4	2	2	0	0	0	0	1	1	0	0	0	0	7	3	9	10	9	18	17	8	10	4	13	14	29	30	28
TCTTGCGCTTGAAACTT	60	31	38	62	79	171	147	99	123	40	94	117	23	33	28	45	34	29	33	39	81	92	113	115	122	104	114	63	71	35	57	89	45	29	9	11	8	7	9	23	16	12	14	8	13	8	17	32	25
CACATGGTATTCACCAT	6	0	6	4	0	0	1	0	6	0	13	5	29	33	21	23	14	11	21	20	1	6	11	12	5	7	6	2	12	0	0	2	1	7	36	29	30	32	20	39	34	42	32	13	31	32	77	71	70
GCGTTAACAATAAGTGG	34	19	19	33	21	34	32	19	36	19	45	37	24	27	19	16	25	12	13	12	27	14	15	26	30	18	29	23	23	30	16	29	27	23	11	10	12	14	11	18	23	21	11	6	11	11	48	54	31
CGGCTGCTCCACACGGG	4	1	2	6	0	3	5	1	2	4	3	6	4	5	6	1	7	1	4	4	15	4	5	0	7	5	11	4	9	10	2	5	4	8	0	0	0	1	0	1	0	0	0	2	0	0	0	0	3
TTTGGCTGCCTTGATCA	15	6	8	17	11	31	17	7	21	15	18	18	20	28	25	25	34	11	14	12	24	17	22	12	18	26	20	14	16	15	11	20	27	17	3	5	7	3	2	7	3	3	11	3	4	2	23	20	9
AGTCGGTAACCTGATTA	130	60	116	79	138	295	335	270	235	130	211	161	63	84	52	62	105	62	72	54	169	129	172	235	134	166	196	153	149	133	142	169	75	66	10	7	17	13	10	32	25	17	12	15	12	19	49	68	41
GATTACGAGAGGGCCAA	32	23	32	48	23	34	39	26	67	34	55	54	29	43	37	23	18	30	32	23	45	35	47	39	31	33	44	49	30	26	15	29	17	17	57	28	55	63	27	72	65	48	59	41	56	40	105	116	56
CTGATTGCCTTGCGTTA	1	5	10	1	1	4	2	2	10	0	10	5	7	8	4	2	0	0	1	0	10	8	5	22	8	1	3	6	3	10	1	1	0	0	38	29	34	51	23	50	65	47	35	9	27	32	91	113	84
GGCGATAACATAGGTTC	17	3	6	7	5	7	4	3	10	6	10	13	36	37	20	29	5	8	7	5	8	14	9	11	8	5	6	2	16	2	11	5	3	1	89	54	80	129	59	115	121	90	93	50	81	53	251	284	217
AAGCGAGGAGGCGAACT	2	1	0	0	0	1	0	0	1	1	2	0	5	1	2	3	3	0	0	0	1	0	0	1	2	3	1	1	0	0	0	3	0	0	10	6	6	8	5	8	3	4	4	9	9	11	14	16	12
ACGTGTTGCGAGATACG	2173	1209	1731	2033	2914	5181	4944	4219	3965	1992	3221	3084	1476	1564	1188	1223	1621	1190	1559	1157	2323	1887	2353	2521	2103	2432	2119	1955	2787	2203	1865	2724	1555	1421	14	14	16	24	11	36	28	30	18	13	17	24	108	122	112
ACAAACGGCCTAGACGT	0	1	0	6	1	2	0	1	1	3	5	1	2	2	0	3	0	1	1	1	3	7	9	2	3	0	1	0	1	1	0	1	2	0	37	28	31	24	17	60	54	37	39	12	39	19	100	96	67
GATCAGAGGATTTTGAG	0	0	1	0	0	0	0	0	0	0	0	2	42	31	18	29	0	2	1	0	21	22	44	31	0	6	1	0	0	0	0	0	1	0	114	116	144	177	89	174	236	166	166	99	199	180	254	325	258
GGGGTAAGTGAGGGCCG	84	61	92	100	87	162	126	100	175	65	123	107	55	73	42	81	54	53	68	38	65	66	64	87	74	88	100	58	62	63	58	53	46	36	48	45	43	77	44	57	67	67	48	28	64	41	107	119	81
ATTTAGATTCCGGGTCT	0	0	4	0	2	12	1	1	6	1	2	0	3	1	2	4	1	0	0	0	1	8	4	7	4	3	1	1	1	1	0	0	1	0	26	26	18	31	12	50	37	28	32	11	25	17	106	103	74
TAGGCGGAGCGAATGCC	5	7	0	4	1	5	2	0	3	4	3	6	3	3	2	2	0	0	1	1	0	1	6	3	1	3	0	1	1	2	0	2	0	0	16	15	8	8	8	19	13	4	15	12	9	5	23	22	11
TCATGTAGAAGTTTTAA	37	22	43	46	49	124	100	87	81	29	55	59	21	36	18	20	21	16	20	16	70	61	93	84	41	57	41	25	49	20	22	38	32	15	31	19	31	39	18	35	47	20	32	17	36	26	71	101	69
GAGTGGTCCTCTTTAAG	58	30	42	46	47	89	82	48	69	31	59	80	43	68	31	41	39	26	30	23	51	47	59	51	47	68	49	30	35	48	55	41	53	18	18	8	17	26	17	24	18	18	17	6	20	13	46	45	35
AGCTTCACACCCCCACT	4	3	0	1	0	2	2	0	6	5	5	1	7	13	21	10	2	1	6	2	22	17	28	33	5	5	3	4	9	5	3	5	0	0	60	73	73	91	50	114	110	70	109	62	105	90	181	180	140
TCGGCGAGCATAGAATT	13	6	8	8	2	14	9	7	16	8	12	14	9	13	10	12	5	4	1	2	16	20	20	19	16	7	2	17	9	6	7	6	1	5	54	36	44	53	38	62	61	35	61	17	50	58	86	86	66
AGAGCGGCCTTAGCTAC	201	129	208	193	155	346	267	229	454	237	343	320	171	175	132	122	225	142	160	126	149	142	172	194	175	163	187	178	133	175	157	171	144	111	33	23	22	35	19	44	53	40	35	33	31	25	87	94	70
CGTGGCTCCTTTTACCA	11	5	5	12	7	8	19	4	17	7	13	7	8	19	12	13	4	4	5	4	16	11	13	19	8	14	5	5	8	4	5	9	6	1	37	28	46	48	25	35	35	30	39	17	40	34	66	83	55
TTCATTTGGTAAGATTA	88	40	61	97	55	117	104	84	86	45	67	85	70	67	63	58	76	47	64	51	60	35	56	60	51	48	67	33	32	42	43	52	63	56	28	19	18	42	15	20	30	19	16	13	21	14	55	60	64
CTATACACCGAAGGACT	3	0	0	1	0	0	3	1	1	0	0	2	25	17	14	8	3	0	0	1	10	9	10	13	0	2	0	0	0	0	0	0	0	0	129	137	168	196	69	174	153	95	70	41	64	61	388	445	336
AGGCCACGATGCCTCAA	198	71	139	154	127	183	195	122	349	167	274	285	188	190	138	136	183	131	179	151	153	166	181	219	199	208	228	154	150	123	124	149	95	128	34	34	26	51	29	52	44	42	45	27	54	35	103	124	94
ATGAGAGCGGCTTGGTT	3	5	1	2	6	18	7	2	5	1	6	1	2	0	5	3	3	2	3	5	2	2	4	1	5	1	1	0	3	3	6	2	3	3	16	15	25	23	11	19	18	18	11	6	17	9	61	51	47
AAAGATAGGAAGGTCGG	31	17	39	27	21	54	46	28	37	9	27	27	27	38	22	12	27	14	27	21	32	27	42	38	32	37	48	48	21	25	25	24	36	23	1	2	1	0	3	3	1	3	0	0	1	1	8	5	7
TTCGCACAGCTAATATT	10	3	18	16	12	39	21	31	19	10	15	18	15	10	17	14	9	8	7	6	15	10	22	17	9	10	14	7	8	14	7	3	4	0	39	26	39	51	10	41	36	27	35	30	35	29	82	61	81
GTAGGGCGCAACATCGA	106	78	118	130	129	250	301	232	140	65	178	116	137	118	82	108	161	115	117	82	134	92	129	176	142	157	197	136	108	87	85	94	101	88	10	10	6	7	7	16	15	11	8	2	5	12	27	24	24
TGCTTATGCTGATAGTC	36	15	41	39	38	86	68	55	59	23	66	53	45	34	37	34	27	19	25	22	37	42	42	69	39	35	39	33	26	30	39	20	16	17	62	20	43	45	31	56	70	48	58	19	36	43	102	125	106
TGCGGTATACTGTGGAG	2	2	7	3	7	15	9	17	8	4	8	5	8	10	0	2	1	0	4	1	8	4	2	4	7	4	9	4	2	1	5	5	11	2	14	10	15	22	11	19	27	21	17	9	25	14	49	50	34
CGGGTTTGTTTAAGCTG	0	0	0	2	0	1	0	0	1	0	1	0	0	1	2	2	1	0	0	0	2	3	6	9	2	2	4	1	0	0	0	0	3	0	14	17	15	23	14	28	22	16	11	6	18	19	34	42	41
ATTTTATAAACGTCAGT	83	59	62	101	128	165	156	134	172	84	123	111	52	50	50	54	48	33	41	37	139	136	148	189	106	125	112	70	94	76	61	105	56	37	87	67	86	113	63	113	95	70	106	60	84	84	212	209	160
GTTCTAGGGCGGAAATC	17	10	11	24	8	17	25	13	9	6	27	22	24	10	8	15	4	3	11	7	4	7	5	10	2	8	7	7	7	4	4	2	11	7	39	30	42	39	23	55	55	45	32	14	32	18	83	100	62
TGTCTTCCAGGTATTCA	3	1	3	3	0	5	3	6	1	3	1	2	51	29	41	19	4	1	3	0	20	7	24	40	0	1	0	0	0	0	0	2	0	5	63	93	102	153	67	106	136	108	42	31	45	52	369	441	324
TGGCCGTGTCTTCGTGT	68	30	51	53	74	114	120	90	100	48	94	74	89	108	71	76	109	49	83	57	75	83	112	96	100	93	110	93	87	46	57	79	112	78	34	21	42	32	19	31	41	25	36	23	35	24	116	126	111
GGGATGTTTCGAGGAAG	0	0	0	1	0	0	0	2	1	0	2	1	1	4	1	5	0	0	0	1	4	4	4	15	1	1	1	0	0	7	0	2	0	0	4	6	5	2	4	5	10	5	5	1	4	7	16	14	16
TGAGAACTCCTACAGCA	13	9	4	11	6	14	6	6	14	4	21	24	14	20	9	20	14	18	9	4	33	21	37	41	9	19	16	15	12	20	9	12	15	6	112	114	136	157	106	157	183	184	154	93	137	113	355	403	279
TTAAGGGATCAATTTTA	4	3	3	12	3	12	13	4	8	4	10	3	2	7	1	6	4	0	2	3	11	6	6	10	8	9	6	4	5	13	2	15	0	0	4	4	3	7	2	8	7	8	4	1	9	6	7	2	3
GTAGACTTATAGGCTTC	1	0	0	0	1	2	0	1	1	1	0	0	3	1	3	4	0	0	0	1	2	7	10	8	3	0	1	0	0	0	0	0	1	0	15	13	23	23	19	39	37	19	33	12	27	27	53	77	40
CATGGAAGTGTTACGAG	0	0	7	0	1	1	0	0	3	1	1	1	1	5	5	2	0	1	0	0	6	1	4	2	1	0	0	0	0	1	0	0	0	0	19	12	13	14	12	18	15	9	5	10	12	7	26	37	17
CTAGAGTATCGGGGTCC	68	36	82	90	57	134	162	164	168	78	133	137	32	55	36	33	38	31	32	24	56	34	35	70	62	44	48	56	60	48	46	66	36	57	15	22	21	28	18	32	41	22	27	24	23	18	67	69	44
TGGCGTGCACGGCCCTG	72	50	60	68	42	104	77	73	137	92	120	148	78	134	97	87	67	56	50	63	146	86	139	129	100	106	119	93	89	66	76	81	59	68	45	38	45	73	34	66	62	57	60	55	66	47	129	139	103
AATATCAGTGGATTTAC	153	76	108	147	200	313	287	235	302	150	239	278	86	114	94	112	157	67	166	90	126	133	163	162	180	241	164	151	174	136	92	123	132	121	0	1	0	1	1	0	1	2	0	0	2	2	11	7	3
AGCTCAGAGTCCTTTGC	39	23	26	43	25	55	43	41	63	44	76	64	33	17	29	23	17	27	14	9	39	25	51	57	33	42	48	52	32	22	26	32	14	17	90	74	108	112	80	146	144	106	103	93	127	93	267	292	222
GTGACATTATCCCGCTG	87	55	127	92	131	249	220	165	181	62	155	124	90	88	63	69	96	92	99	46	64	55	85	76	90	82	80	71	71	63	83	72	92	49	24	15	29	35	8	38	29	23	25	20	23	16	74	71	60
GGTCAGGTAAAAAGCCT	9	1	2	7	3	6	6	5	7	4	14	16	13	20	26	22	6	4	7	5	22	10	20	30	5	17	17	8	9	13	12	16	8	3	11	8	13	19	10	23	30	26	18	10	17	17	64	65	58
GTGTAGAACGCGGGCCT	20	17	12	20	27	49	31	23	35	21	22	21	10	23	21	19	21	20	23	7	6	12	8	22	16	9	27	6	9	11	12	16	9	18	17	19	17	23	15	29	35	27	18	13	11	26	47	63	77
TTGGTCCATTTTAACTC	92	57	75	118	26	48	64	69	88	45	93	94	34	57	50	41	81	47	54	43	56	42	64	91	65	68	84	54	44	34	70	48	66	71	22	18	22	31	12	18	26	21	9	13	11	25	41	64	42
GAAGTTTTGTGACGACA	2	0	2	0	2	5	2	1	3	1	3	0	1	5	0	4	0	1	0	0	4	0	1	3	0	3	3	1	1	2	1	1	2	0	0	1	0	0	0	0	0	0	0	0	0	0	6	1	3
ACGGATGTATCCGCGCA	248	129	224	216	229	428	404	298	386	178	284	248	105	181	110	123	148	113	161	148	226	211	269	295	229	281	275	204	230	170	143	227	190	129	14	10	17	24	10	28	26	30	21	6	9	19	59	58	47
CGCAGTCCGAGACTGGG	142	73	107	132	97	200	179	143	235	105	158	204	88	75	57	79	65	37	52	31	94	80	111	116	137	136	109	106	120	78	115	104	44	38	14	16	19	23	11	18	15	18	17	13	17	14	50	22	35
AGGTCAGCACAACAAGA	161	85	174	196	103	185	216	183	230	105	228	178	101	213	110	89	118	123	112	106	241	165	151	208	198	190	205	155	145	122	90	183	132	95	7	7	10	16	5	6	21	14	7	6	6	7	19	30	12
TCGCGCGCAGTAAGCCG	113	61	77	98	69	105	101	76	264	134	253	182	80	94	66	97	98	57	68	87	118	106	123	133	148	129	150	118	128	84	109	127	67	71	16	15	24	27	13	21	42	30	33	15	26	37	44	52	64
GTCCCGGTCCGTCGCAG	0	0	2	0	0	0	0	0	0	1	0	1	2	0	4	0	2	0	0	0	0	6	3	2	0	0	0	0	0	0	0	0	0	0	12	12	18	27	16	25	16	15	15	7	21	19	53	54	35
GAGGTTTCCCGTGAAGG	8	9	9	10	7	19	19	13	22	4	31	15	41	33	25	22	3	2	2	4	38	25	42	47	24	35	36	25	16	11	17	17	7	6	95	84	108	125	64	148	151	129	120	79	140	89	342	346	220
GTGCAAGGTCGGCGGTG	30	12	28	21	21	33	38	27	42	26	52	27	27	36	14	29	24	18	12	17	57	33	51	70	49	46	47	47	45	36	28	31	26	11	53	48	84	72	49	92	127	58	63	53	72	41	149	169	157
CACGACTTCTCGCAAGA	194	107	161	217	175	431	410	274	395	202	382	340	145	180	111	127	148	134	154	149	239	192	255	290	248	226	338	258	261	204	138	229	136	107	37	43	58	69	37	70	78	58	59	32	71	60	164	211	155
AATAGCACGAGGGCGGG	2	0	0	1	0	3	3	3	2	2	0	1	8	6	7	14	0	0	0	2	15	4	17	10	0	0	0	0	2	1	1	2	1	0	36	27	25	33	20	50	46	23	47	25	37	34	86	113	67
AGGCTAGTGCGGGCAAA	38	32	33	43	47	57	67	61	78	45	56	67	27	46	21	39	28	15	12	15	21	18	23	25	18	17	24	9	22	28	18	20	19	15	10	7	16	18	14	35	30	20	13	6	18	11	53	45	20
CAAGAATTGATAGTCTA	25	8	10	22	15	31	27	13	49	22	24	30	38	51	29	31	33	15	19	17	40	34	56	46	24	22	27	12	31	20	19	22	9	16	36	28	39	55	35	63	62	39	52	26	51	47	144	165	130
CTCAAGATCTAGTTGCG	14	8	12	11	8	17	14	9	18	8	24	22	14	6	10	12	7	3	11	12	18	13	24	21	13	19	10	17	15	8	12	13	6	0	38	33	44	53	36	62	52	57	36	28	41	39	111	106	90
GTCGTGCTGAGAGGGCA	1	3	1	2	2	0	1	1	5	1	5	4	50	62	59	43	0	2	0	2	60	44	71	72	0	4	1	1	0	0	4	4	0	0	263	230	361	389	209	484	416	334	387	252	371	295	895	1002	657
GTTCAGAACCCTGAGAG	1	1	3	4	1	1	1	0	4	1	2	7	12	11	16	17	6	6	3	3	5	6	6	9	0	5	1	3	2	1	0	2	7	1	37	37	46	74	30	79	90	58	44	27	58	48	165	137	83
CGTTCTCCATCAAATAA	8	6	6	8	12	18	13	13	28	9	13	26	12	16	27	11	5	1	1	1	35	24	38	49	14	22	21	26	18	13	12	12	9	1	37	44	60	54	32	85	69	60	87	39	66	81	193	201	144
GAGCTTGTGGGGGAGCC	169	93	99	195	86	173	167	132	170	80	131	107	103	136	70	67	114	53	82	120	112	86	90	132	100	100	131	99	68	78	57	75	97	141	2	0	1	2	2	3	1	2	0	1	2	3	3	5	9
GCGCATTTTGATACTAA	9	2	1	16	5	5	7	11	12	11	16	9	11	11	4	6	3	5	0	1	9	9	19	15	9	10	10	13	6	5	7	7	7	0	26	32	46	55	33	72	60	48	48	24	40	48	125	121	92
TTACCTCAGTGGATACT	131	61	92	108	297	560	450	370	181	97	158	161	57	82	54	58	47	44	107	65	102	98	111	108	92	119	77	76	117	67	78	113	69	53	50	29	44	53	24	40	43	31	37	29	41	42	91	141	86
GTGGCCGGAGCTGGCGA	47	32	37	41	24	57	41	31	127	62	80	91	43	67	27	64	56	55	46	34	49	62	73	72	57	59	96	76	82	70	61	68	43	34	17	10	14	18	15	24	34	28	20	11	26	20	44	57	44
TGCTCCTGCGATTGTTC	1	2	1	0	1	2	2	6	6	1	1	1	5	9	8	6	0	1	0	0	4	3	3	1	1	0	0	3	2	0	2	4	2	3	38	25	28	52	28	52	37	43	38	23	33	40	111	143	104
GGTTTTTCTTACTTGTA	8	4	15	5	18	27	19	15	21	10	9	17	25	23	16	17	1	0	4	0	18	13	26	10	9	12	9	11	3	4	4	4	1	0	102	124	159	178	100	220	219	162	171	90	179	122	315	390	264
CTTTGTCCGTGACAAGG	25	19	36	34	25	66	57	44	51	22	29	48	72	82	67	79	43	23	21	23	87	79	85	79	55	50	43	34	54	41	45	54	18	39	233	218	252	378	162	307	307	269	203	124	223	220	798	833	607
GCAGGATCCTGTGACAT	110	66	111	127	53	102	112	89	113	80	167	70	60	59	51	71	86	95	69	55	35	41	58	67	38	48	82	82	62	57	58	63	115	60	17	14	20	20	17	22	34	22	7	9	15	12	38	36	36
AGAGTAGCCGTATGACC	31	22	18	26	11	41	51	44	76	47	69	78	11	29	16	19	14	1	21	11	33	33	37	44	22	43	42	43	53	22	29	45	16	14	35	24	34	23	31	49	71	45	65	31	45	37	96	116	79
TAGCGTCCAGAGCATAG	10	7	5	3	11	17	19	10	5	6	6	6	9	12	19	14	6	5	9	6	9	15	15	6	14	13	17	1	8	4	11	9	16	2	5	8	14	9	6	11	11	9	3	2	9	5	43	32	34
TATCTGTATATGGCTTG	0	1	0	2	0	1	0	0	0	2	0	1	0	0	2	0	0	0	0	0	1	0	3	1	0	0	1	0	1	0	0	0	0	0	12	19	17	26	15	31	31	22	24	11	18	18	47	64	53
TCTTGAGTGGCAATGAA	659	416	549	743	550	1071	871	721	652	301	533	480	538	573	365	505	531	404	499	379	152	104	132	175	115	148	120	91	199	171	167	253	493	365	17	10	16	18	8	19	23	7	14	3	9	6	91	70	49
TTGTTTCGTACCGGGAG	155	103	147	165	174	279	300	194	322	126	234	235	98	118	66	90	92	56	65	52	93	69	128	108	107	110	119	105	140	103	106	124	92	59	21	20	41	32	23	27	31	23	23	19	26	25	84	90	54
TAAGCGTGTTTTAGCGG	2	0	1	7	4	2	1	1	5	0	6	4	3	1	0	2	0	2	2	2	1	2	0	0	4	2	0	0	0	0	2	5	2	0	6	5	16	14	12	20	17	12	8	6	17	6	12	16	18
TCCTACGCAGGTATCAG	6	4	5	7	2	2	11	3	9	7	11	8	8	4	0	3	4	4	7	7	17	7	9	5	3	6	15	8	3	7	3	3	1	1	0	3	4	5	3	9	7	3	2	3	0	4	18	12	15
TGACAATTGCTAGCCGC	15	15	15	16	7	30	24	21	22	16	24	22	27	22	12	13	11	8	10	6	22	11	34	30	19	33	33	26	18	12	11	11	6	4	14	10	18	22	8	22	30	31	12	10	14	9	85	65	54
ACTGGGGATGATACCGG	0	1	0	2	0	0	0	3	0	2	0	1	0	2	3	1	0	0	0	0	0	1	0	1	0	0	0	0	1	0	0	0	1	1	15	23	18	28	12	37	40	25	22	12	19	22	85	70	64
TAGGGGCAGTCGCGAGG	0	0	0	1	0	2	0	1	0	0	0	1	26	30	22	25	0	0	0	0	10	15	30	23	0	2	0	0	0	0	1	2	1	0	43	48	49	72	26	71	84	49	50	21	46	39	204	186	159
AGATTCAGTGATTGAAC	1434	809	1264	1372	2492	4630	5188	4295	4397	2581	4313	3373	819	890	634	665	786	820	694	719	2490	2152	2626	2964	2334	2889	3140	2611	2621	2541	2462	2709	820	688	37	45	46	57	43	99	115	79	74	57	82	78	217	223	155
AGAGCATATCCAAAATA	394	221	311	338	240	446	375	303	502	220	418	415	259	275	246	216	263	171	266	196	359	287	404	474	330	358	311	220	312	227	184	339	212	235	6	5	7	5	3	6	18	12	10	1	7	5	37	50	35
TTACAGAAGTATCTCCA	20	15	16	20	194	377	373	283	52	26	36	44	15	10	9	9	13	8	10	6	23	29	39	41	29	31	44	32	38	30	26	37	9	4	14	24	26	32	19	19	41	37	30	25	24	23	54	70	42
TGTATCGGATGACAGGT	1	0	3	2	0	1	0	1	2	2	4	0	1	0	1	0	0	0	0	0	2	2	4	9	1	2	3	3	0	0	0	2	0	0	20	21	22	30	12	26	33	26	28	9	22	26	71	77	52
GGGAGTGGCGAGAGGCC	2	0	2	1	2	4	6	6	0	3	4	1	26	33	26	22	0	0	0	0	34	27	34	38	3	2	0	2	0	0	0	0	2	2	199	195	244	321	190	345	368	290	231	160	239	214	523	560	398
TTGACTGGCTTAGGGAA	1	0	0	1	0	0	0	0	2	0	1	0	4	5	9	12	1	1	0	0	6	7	6	12	0	0	0	0	0	0	0	0	0	0	29	21	47	55	26	54	47	40	33	22	26	28	118	96	89
TATAGCAGCCTATAAAT	0	2	1	2	0	0	0	0	10	0	2	1	2	6	0	6	0	0	0	0	2	3	1	7	0	0	0	1	0	1	1	0	0	3	23	15	25	33	17	32	46	26	31	14	24	29	46	77	26
GGCGCCGCACACGGAGA	0	0	1	1	0	4	0	2	1	0	4	0	2	7	2	3	0	1	1	0	9	4	12	6	0	1	0	0	1	1	0	2	1	0	27	26	35	43	30	57	65	55	48	41	52	34	78	78	60
AGTAACCGATGTAAGTG	2	0	0	1	1	1	0	1	4	0	0	1	1	0	1	2	0	0	0	0	3	2	2	0	0	0	0	0	0	0	0	0	0	0	17	16	27	18	11	21	18	15	16	4	14	13	37	36	37
GCGGCGGTGTAGCGCTA	1	1	0	1	0	5	0	0	0	3	2	0	1	1	2	6	2	0	2	2	4	6	6	3	0	1	0	3	4	0	8	1	0	0	14	11	17	21	10	18	12	14	13	11	16	20	34	54	27
TCCTCTATGGAGGACCT	208	144	189	208	110	241	202	160	358	175	300	271	217	265	162	206	241	182	175	170	184	153	203	190	189	178	169	142	131	149	115	166	201	190	56	60	72	93	37	94	104	75	65	46	69	38	184	223	159
AGGCGGCTAACGAGCGG	10	11	6	5	7	16	12	6	13	8	8	11	3	1	2	2	3	5	4	2	0	1	1	4	3	2	2	1	2	0	2	2	4	4	0	1	0	0	0	0	1	0	0	0	0	0	0	0	0
ATAGTCAAGGACGTGAG	5	4	3	5	11	16	17	8	9	4	4	4	0	3	3	9	4	3	2	0	8	1	7	7	2	1	2	2	13	4	5	5	2	0	20	21	23	24	12	21	28	11	13	11	21	17	21	38	35
AAGTGATGTTCGTTCGA	8	2	6	0	2	17	7	5	6	2	11	7	6	1	1	1	1	6	2	0	3	6	0	1	2	4	4	2	9	3	5	4	3	2	9	10	17	18	12	21	26	13	9	9	9	11	25	20	30
TGCCGGATTTTTTCAAT	2	2	11	5	8	11	7	7	9	6	12	2	0	1	0	2	0	0	0	0	3	3	5	7	3	5	2	6	9	9	5	4	1	0	18	12	14	23	15	23	17	16	11	7	18	20	51	54	43
GAGATTAAAATAGGGAG	563	324	419	487	665	1250	1063	842	903	388	681	693	288	321	242	221	300	221	281	242	617	536	620	721	570	693	586	412	466	342	316	461	263	241	54	35	29	64	27	54	54	26	38	27	37	30	95	104	59
AGGGGCCATGGTTCACA	82	54	83	92	36	95	107	83	164	91	177	135	104	113	77	89	103	87	115	64	47	41	63	69	58	57	80	55	89	78	64	70	84	73	6	8	13	17	11	19	21	21	6	8	19	10	46	48	31
CCGATCTCGAGATGGCC	22	17	15	18	17	69	71	46	39	21	45	36	22	21	17	14	5	9	19	11	23	22	14	18	24	34	33	15	18	23	19	15	8	11	24	27	35	42	21	39	54	24	43	15	32	41	112	125	86
CAGGCTGCGGCAATCCG	17	7	24	8	21	32	29	35	29	14	19	24	12	11	21	13	2	4	1	4	44	23	39	54	14	21	23	19	25	13	12	12	10	8	165	122	220	277	136	269	285	216	149	126	192	142	531	560	428
GGAGCGAGGTGATGATA	1	0	3	0	1	7	0	3	1	2	2	3	2	3	2	6	0	0	0	0	1	4	3	5	5	1	2	2	3	1	4	3	0	0	14	16	23	21	15	20	25	17	14	21	31	19	30	37	26
TGGCGGGATTGCGATTA	3	5	5	2	3	4	1	2	2	1	2	3	0	0	1	1	0	0	0	1	13	5	10	1	2	4	1	1	8	1	5	10	0	0	0	1	2	1	0	2	0	1	2	0	0	0	2	0	2
TTAAATGTGTATATTCT	13	13	16	12	18	37	35	16	27	14	33	31	38	45	31	28	12	5	22	8	33	33	43	68	15	17	20	19	29	7	8	17	9	12	69	71	70	109	62	114	99	75	84	39	102	82	222	283	159
GGCGGCACGCTATAGGC	37	33	56	52	51	86	82	71	102	53	124	62	32	28	31	32	29	28	28	20	57	52	55	72	58	77	92	85	36	74	52	56	51	26	8	10	15	14	4	6	19	11	8	9	18	14	28	33	32
CACAATGTTCACATATG	64	38	69	71	81	161	144	136	158	61	150	108	35	66	39	42	48	30	46	15	98	81	81	106	96	106	83	70	67	42	76	73	39	30	54	47	56	93	53	90	84	51	75	31	75	63	172	215	145
CATGGGTCTGTGGGAGT	20	13	19	12	7	26	28	27	38	19	48	25	16	7	18	15	9	10	19	12	42	46	49	58	55	39	64	58	28	31	34	40	11	11	7	8	2	2	4	2	3	2	2	6	11	2	1	12	2
GCCCATATGCAATACCG	161	97	130	152	162	315	254	246	397	172	351	291	222	209	130	156	192	132	188	125	192	188	237	195	145	223	212	180	160	134	141	176	130	116	42	41	50	73	37	67	80	50	76	31	77	49	128	176	116
ATGACTTCAAGGCAGGT	1	0	0	0	0	1	2	0	0	0	3	0	0	0	0	2	0	0	0	0	2	0	1	2	0	0	0	0	0	0	0	0	0	0	19	23	26	31	9	38	32	28	37	17	29	20	58	74	45
TTGGCGGGGCGGCCCGT	2	0	2	0	0	0	0	0	0	1	2	0	0	3	3	2	0	0	0	0	1	0	0	3	0	0	0	0	0	0	0	0	3	2	24	11	31	24	14	22	29	19	15	9	11	19	43	47	26
CTCACTGGTGCGTGTGT	17	6	8	17	13	21	18	21	34	16	31	22	19	26	10	11	7	15	26	11	30	23	41	33	24	31	32	35	23	19	17	28	10	11	23	21	18	19	16	41	31	17	18	22	29	22	46	67	52
GGTCATCTGGAGCGTCG	57	45	73	58	13	39	28	34	51	21	40	33	37	46	38	41	37	40	43	26	34	36	33	41	33	34	28	27	28	22	27	37	28	19	11	7	9	8	4	6	11	5	9	4	4	1	10	16	9
TCCTTCTCTTCAGCTTT	0	0	0	1	0	0	0	0	1	0	1	0	0	0	2	1	0	0	0	0	0	3	3	3	0	0	0	0	0	0	0	0	0	0	15	17	23	29	14	33	30	21	25	9	35	31	63	67	47
CTGTCGTCGAGATGTGC	3	2	11	4	7	22	22	9	8	9	8	2	48	47	37	45	3	6	11	5	190	122	159	206	9	8	12	3	4	7	9	11	5	6	37	52	59	67	40	76	74	80	62	22	58	39	134	150	138
CGACTCTGTCTCTCAGG	0	1	0	0	0	0	0	0	0	1	0	0	0	0	0	0	0	0	0	0	0	2	1	0	0	0	0	0	0	1	0	0	0	0	1	2	3	1	0	3	3	2	3	1	7	4	6	12	4
TGAGCAGGTATGACGGG	5	5	9	7	14	37	26	39	21	13	16	12	22	29	14	16	3	2	3	1	37	19	44	39	5	20	16	16	11	13	4	14	4	2	52	52	70	68	43	101	132	89	86	47	103	71	221	206	145
GTGTCGGGGAATGGCGG	0	1	2	1	2	2	4	0	1	2	0	2	3	3	2	0	0	0	0	0	3	1	0	3	2	4	2	0	2	1	3	0	0	0	6	16	22	23	14	21	16	14	20	10	19	14	33	28	23
ATCGGTGCGGGCTTTGG	2	3	2	6	4	4	6	9	9	3	11	8	2	0	3	4	3	6	3	7	3	5	0	0	3	5	1	3	2	7	3	0	1	2	0	1	0	0	0	0	0	2	0	0	1	0	0	1	1
TGAAAGTTATGGTACAT	33	27	31	43	31	93	66	51	59	24	43	51	28	46	48	25	15	3	13	9	58	47	49	65	51	40	38	35	50	26	17	50	22	7	41	28	38	56	28	52	45	40	36	16	29	24	102	96	86
TTAGCGTGGGTCTAGGT	2	0	0	2	0	0	4	0	2	1	0	0	21	16	9	19	0	1	0	4	3	1	1	9	0	0	3	0	1	0	0	0	0	0	36	22	31	68	21	41	49	42	43	8	33	31	94	119	78
TATGCGTACGAAATATT	3	0	7	5	1	9	4	1	8	2	6	10	5	3	4	2	0	2	1	3	3	3	9	8	9	3	10	3	3	5	2	4	0	0	29	24	30	45	12	37	34	27	31	20	34	27	56	68	51
GTGGCAAGCGGATTGCG	249	128	215	231	341	594	664	590	571	335	580	497	201	240	109	184	214	154	169	184	199	153	248	269	186	231	297	280	288	276	310	291	214	168	15	14	19	27	9	32	23	22	24	12	32	22	41	39	38
GGGTGCCCCGTCCTTTT	236	177	241	291	194	354	339	329	414	225	350	338	234	217	146	184	224	191	208	137	330	269	424	383	273	315	385	278	241	213	229	238	186	151	49	36	53	67	29	51	54	52	34	37	39	32	132	115	105
ATCCGTGAGGGCGTTAC	0	0	1	0	0	0	0	0	1	0	0	1	13	17	14	18	0	0	0	0	12	9	9	17	0	1	0	1	0	0	0	0	2	0	71	76	65	105	58	102	131	93	82	42	93	52	242	262	189
GTAACGCCGTACTAGTA	47	24	54	64	37	59	77	44	99	41	76	80	32	30	16	31	46	24	32	19	34	47	49	56	47	69	51	37	44	33	40	38	32	22	12	14	13	32	12	20	14	15	10	13	14	14	28	45	41
TGTCTCACCTGCAGCTC	3	1	0	2	4	11	5	4	3	2	3	6	1	1	1	1	1	2	6	0	7	2	2	5	3	4	1	2	1	0	1	1	2	2	3	4	1	3	1	7	4	0	3	2	4	5	9	3	9
ATTTTAATTCGGGGCGA	181	88	128	164	221	358	287	241	348	141	210	265	100	97	86	81	111	70	104	76	179	168	181	206	162	239	170	134	165	144	157	178	113	75	30	25	45	33	29	38	48	31	25	14	40	37	101	99	64
TGTGTTCGCTTGCGGTT	199	90	159	142	59	130	85	83	131	65	101	80	84	73	55	83	75	99	64	67	54	69	79	66	54	83	50	65	36	30	38	61	88	81	5	7	7	9	1	5	11	10	3	3	1	3	22	21	10
CATCAGTACCAATGGCC	0	1	0	2	1	1	4	1	2	3	2	1	6	6	6	5	1	0	1	1	14	10	5	8	0	2	0	0	1	3	0	1	1	0	5	5	7	11	5	13	18	21	19	8	10	8	21	29	15
CCACCAATTCGGTGCAG	1	0	0	0	0	0	0	0	2	0	1	0	2	7	2	0	0	0	0	0	0	4	3	3	1	0	0	0	0	1	1	0	0	0	23	29	34	29	28	39	65	25	43	19	22	29	94	110	62
CGGGTCGCTGAGGCGGG	18	6	21	21	11	35	29	18	57	14	29	48	12	23	11	13	16	9	17	8	36	32	42	50	39	37	26	24	26	21	28	28	13	3	14	6	6	3	5	13	12	4	8	7	2	13	17	27	17
GAACCGCTGAGAATCAA	62	26	49	63	93	153	147	100	116	68	115	99	50	59	38	47	56	58	59	40	104	68	98	91	95	121	124	98	79	65	72	69	44	53	12	6	9	6	9	8	16	13	8	6	8	7	28	28	16
CAGGGTGGATGGTCTCA	39	13	26	33	35	70	74	58	118	56	97	94	23	18	12	11	13	22	17	19	88	62	67	113	96	94	112	72	56	63	47	87	19	17	11	18	21	20	7	30	33	32	34	14	27	22	43	44	32
TTGCTGGGGACAATATT	95	61	95	93	93	217	181	185	274	103	273	146	67	77	49	66	61	55	59	51	136	120	177	179	117	154	182	170	142	96	100	114	48	39	27	19	23	48	14	26	39	30	38	17	42	19	68	86	62
ATAAGGCGGTCTCGACA	10	6	10	4	7	13	21	18	28	12	12	21	5	14	9	15	18	7	12	18	4	19	15	17	23	27	14	10	8	17	7	8	12	10	14	12	29	14	18	18	20	26	22	14	23	16	20	40	38
GGGTCGGTTTTGTACAA	637	387	539	664	331	792	735	639	1511	776	1532	1103	647	761	406	462	395	305	372	328	1508	1266	1907	1986	700	764	886	802	893	716	776	805	500	429	18	12	13	23	9	33	26	16	14	16	27	13	104	112	65
TGATACTGTCTATTTTG	2	1	1	1	0	1	0	2	2	2	2	2	9	15	7	7	4	3	3	2	6	11	11	26	2	0	3	0	0	0	1	0	1	3	51	47	62	63	34	85	84	53	57	20	71	53	150	147	113
CAATGAGCTTTGTAAAG	165	115	187	203	140	201	238	170	219	106	217	198	91	94	59	71	79	50	57	59	71	74	141	130	94	71	92	56	96	70	86	106	125	66	35	25	28	54	14	20	45	43	33	12	28	10	54	61	54
TGTTCTTGGCGACAATC	74	50	93	83	147	405	297	215	227	106	162	182	38	45	37	44	39	33	28	17	104	91	109	168	141	153	165	106	132	116	91	125	38	27	9	2	14	15	2	11	13	3	9	5	10	5	19	33	19
AGCGTGAGGCGTCTAGT	124	54	106	100	84	157	136	122	128	70	105	107	68	47	46	63	68	55	51	65	104	102	107	127	95	101	160	137	85	87	75	107	104	83	2	8	5	10	0	9	11	15	2	3	1	4	14	13	10
TAGTATCCCATGCGTCC	21	14	14	22	17	38	38	37	35	12	38	34	21	43	26	22	25	19	20	7	44	26	21	47	26	24	29	29	20	18	18	22	23	7	24	21	27	35	10	36	44	22	20	19	22	19	68	91	63
TCCGTTTCCTCGCGCAC	0	1	2	0	2	0	1	2	8	3	2	1	0	0	2	4	0	0	0	0	1	3	4	0	0	3	0	0	1	1	2	0	0	1	17	4	21	23	13	22	17	20	23	17	15	10	52	48	40
TGCGATAGGGGGGATGG	3	2	3	3	2	3	5	3	10	5	1	1	6	4	9	2	5	0	2	0	1	7	5	18	3	3	1	8	2	6	6	2	0	0	5	2	3	5	1	6	8	2	7	1	2	7	11	13	7
CCTGCTGGAGGGCTACT	0	3	0	1	0	1	0	1	2	1	5	6	4	10	8	8	0	1	0	0	10	16	10	22	1	3	2	1	4	4	2	0	0	0	47	49	73	68	57	115	101	88	86	49	105	79	219	226	165
CATGCCCTCCGCCAGTG	108	71	133	128	273	584	444	374	556	199	390	412	125	165	97	103	133	79	129	101	315	269	346	398	311	392	329	249	386	254	252	364	111	130	1	4	4	14	0	2	5	6	4	4	9	3	34	58	26
GGTACGGAGACTTTCGA	27	15	19	13	24	56	49	48	65	26	51	35	25	21	28	15	16	19	10	6	46	32	54	65	31	33	34	37	40	34	23	38	7	8	46	39	47	52	28	57	61	37	52	34	57	50	110	128	92
GTTCGACAATGGGATGG	43	23	43	48	53	108	135	104	108	50	126	93	29	38	22	26	36	32	27	24	34	29	44	27	48	46	54	44	38	37	43	37	62	26	12	15	27	38	13	26	26	23	27	14	42	13	69	71	35
CGAGACACCGGCTTGGG	20	13	22	22	13	38	30	32	69	34	63	39	35	32	21	30	22	13	16	26	57	36	73	66	49	59	46	57	49	36	37	40	15	13	33	23	51	47	27	54	68	51	55	32	55	34	126	111	121
TGCGGGAAGAACTGCGG	1	4	2	2	1	2	6	2	6	4	6	2	4	5	3	1	1	2	0	1	0	3	2	3	0	1	2	1	2	3	2	5	1	0	11	15	20	31	7	16	25	16	28	11	12	21	40	48	30
CGGGGGGTCGCGTGGGT	8	8	6	11	9	31	26	25	25	19	32	26	7	6	12	12	10	3	4	0	36	24	30	36	26	27	38	37	19	18	15	24	8	3	11	12	5	11	8	12	18	6	11	12	17	11	37	55	28
CGAAGAGGGCCGTAGGC	1	2	2	1	1	1	1	2	3	1	10	1	0	1	0	6	0	0	1	0	2	5	3	9	0	3	0	1	2	0	6	1	0	0	32	57	45	59	32	65	74	62	52	49	52	51	104	84	85
AAAACGAGTATGACGCG	5	5	12	3	2	10	7	9	19	10	19	17	8	25	8	16	12	4	2	9	20	15	22	27	14	13	14	5	14	12	9	5	14	1	32	27	43	49	35	57	59	66	46	34	42	43	126	112	102
GCTGTATCCAGATATGG	14	8	5	12	14	17	18	16	26	10	33	33	11	22	13	14	15	10	10	17	26	9	15	15	12	12	16	14	12	7	7	20	14	13	4	8	6	7	4	6	17	11	11	2	10	6	16	23	21
ATCCGGCTTTTCCGGTA	729	488	628	717	785	1209	1244	934	1739	779	1332	1244	337	375	281	325	302	261	312	221	433	367	442	388	361	521	409	372	535	417	367	496	337	277	155	162	162	194	130	202	237	167	177	99	156	141	337	378	283
GCGTACCCCAAGTGGCC	33	18	27	44	44	82	107	101	111	76	100	118	17	37	24	37	29	16	12	17	55	57	49	74	52	70	96	84	74	65	46	50	27	17	15	10	10	19	13	22	31	30	26	14	31	15	54	84	42
TCTTCCAAATTGAGATA	1	0	0	1	0	1	0	0	1	3	0	1	32	34	33	27	5	1	4	1	15	20	36	31	0	0	0	0	0	0	0	0	5	0	60	46	56	67	46	110	123	72	90	62	92	72	189	214	158
GGCTGTCGAGGCCACTT	1	0	0	0	0	0	0	0	0	0	1	0	0	0	0	1	0	0	0	0	0	0	0	0	1	0	0	0	0	0	0	0	0	0	7	6	7	9	4	10	3	9	6	2	3	4	17	10	6
AGATTCAGTGATTGAGC	4	2	0	1	2	3	5	5	7	3	2	2	6	3	2	3	2	1	3	1	4	3	5	7	3	6	5	1	6	3	9	8	1	3	0	0	0	1	0	0	1	0	0	0	0	0	0	1	0
CCAGGGCTCCCCGGCTT	0	2	0	1	1	0	3	1	4	2	8	1	5	2	5	7	2	0	0	0	7	11	5	3	1	0	6	1	0	4	1	1	0	1	34	15	43	50	20	34	57	38	31	31	58	38	91	124	56
AAACAAGTGGTAGCGCT	0	0	0	2	0	0	0	1	0	0	3	1	2	0	4	1	1	0	0	0	3	1	2	3	0	0	2	1	0	0	0	1	0	0	54	36	44	72	38	70	63	39	62	31	61	63	91	117	73
ACACAAGTTGCTTGAAG	1	0	1	2	2	1	0	2	3	2	1	2	2	4	10	1	0	1	3	1	3	4	5	4	1	0	1	0	1	3	0	2	1	5	1	4	5	4	1	4	1	3	6	1	1	4	6	13	10
GTAAGAGTCCCTCCAGG	27	15	20	27	33	51	51	35	62	24	54	45	34	21	16	24	10	20	9	15	21	23	20	25	32	23	24	16	25	23	25	26	24	26	21	24	17	42	19	32	39	27	27	12	24	20	77	123	71
GTCGGAACCACCGACAG	110	55	111	99	74	150	114	123	384	171	312	326	251	208	169	210	138	108	156	131	290	291	351	308	185	259	228	156	209	159	149	192	128	107	17	17	20	26	11	41	36	21	31	21	35	21	90	86	62
AAAAAAAGGTCGGGAGA	0	0	0	1	1	0	1	0	0	1	0	0	1	4	4	5	0	0	0	0	3	3	1	3	1	0	0	0	0	2	1	0	0	0	38	38	41	59	28	46	57	44	30	25	23	26	84	97	74
AGCGTACTATGTCGCGG	19	10	22	11	12	34	31	21	28	28	33	30	16	18	7	22	14	15	17	12	36	11	47	52	15	28	39	23	16	19	21	19	8	16	7	6	8	8	4	11	15	13	8	3	14	6	20	33	13
TAACTCGGTACCAAAGA	244	162	276	231	518	1104	980	717	888	458	674	702	198	263	167	220	206	113	129	120	576	537	620	692	425	442	443	338	483	401	318	448	200	140	26	27	31	43	35	64	60	55	44	27	49	36	109	133	94
TATTGTATTGCAGCCGT	0	1	1	1	1	1	1	1	1	2	2	0	7	5	2	2	2	5	1	1	7	6	8	10	4	6	3	3	5	3	1	4	1	1	44	52	56	56	42	74	63	36	69	35	34	53	120	140	88
TGGCTAGACATTTCTCG	7	2	0	7	3	5	11	9	5	4	5	5	0	3	1	1	3	0	5	2	6	3	6	4	8	7	7	5	3	4	5	0	2	2	1	0	2	1	0	1	3	2	3	3	1	0	3	5	2
GTTTTCTTGATTGATGT	15	8	12	12	4	10	8	7	44	14	26	30	12	28	12	9	5	7	14	10	21	10	13	23	22	18	18	11	14	10	10	24	5	19	22	29	34	37	22	30	49	30	28	19	39	33	53	79	52
CCGACGCGTGCTGAAAG	0	1	0	1	0	0	0	0	3	1	0	0	8	5	0	4	2	0	2	2	10	6	8	12	2	1	1	1	0	0	0	1	0	1	27	18	16	29	19	36	41	18	26	10	34	17	39	62	33
GAGCTTGGAACCGGCCA	0	0	3	4	2	2	5	4	3	5	3	1	3	4	1	5	2	1	0	1	5	0	4	1	1	1	0	2	0	1	1	0	0	0	13	5	20	33	10	30	34	26	20	14	28	28	37	45	32
AGCGGCAGAAGTTTGTT	9	8	15	7	9	6	5	12	16	6	6	6	9	11	9	6	15	3	4	6	10	7	8	5	6	6	7	7	33	6	9	19	12	9	0	1	2	2	1	2	5	1	0	0	4	1	10	8	7
GATGAAGGCACGCATTT	20	6	19	22	31	42	36	26	40	23	42	27	21	32	12	22	22	13	11	11	43	41	47	37	35	48	33	30	22	49	22	24	19	14	33	22	32	46	17	45	33	33	44	13	35	33	94	79	71
TCGAAGGTGTCGGAGAT	144	77	97	163	178	355	279	210	345	109	247	240	148	134	106	144	147	90	128	121	225	186	215	260	231	283	262	193	222	160	170	257	148	119	17	9	8	25	11	18	10	14	22	9	6	14	48	68	45
ACGCTGCCGGGGGCTCA	27	14	15	23	34	97	117	59	72	28	49	54	23	34	17	21	18	19	15	15	44	45	67	67	37	48	63	29	41	43	26	51	14	13	5	6	6	11	5	10	9	10	8	6	9	5	21	31	19
TGCATCGTAGGTATTCG	63	45	74	93	54	96	77	84	210	85	183	164	55	79	44	68	70	45	68	43	119	118	109	146	130	141	107	99	121	90	82	121	66	52	12	11	10	18	9	24	26	16	12	7	14	15	56	67	44
TATGGTTTGTAGTCTGT	137	73	95	137	246	371	408	323	378	174	300	279	68	69	82	69	55	51	69	42	168	101	143	136	147	132	147	140	184	131	128	145	58	46	25	32	31	41	18	34	46	29	42	17	34	42	48	77	63
CTACCCCCAGTAGGATT	6	4	8	4	2	2	6	2	31	7	11	13	19	19	13	10	5	8	11	8	17	15	20	20	8	15	13	17	9	12	11	16	3	4	42	38	65	62	30	89	68	57	66	38	74	49	123	148	115
TGAAACTACGGAGAGTA	0	1	1	0	3	6	3	3	0	1	3	2	12	9	4	6	0	0	0	0	1	0	2	5	0	1	1	0	0	0	0	0	0	0	10	6	9	10	2	17	15	11	12	5	10	11	30	25	25
GCGAGTGGGAAGGCCGT	0	0	0	2	0	1	1	0	0	2	0	0	4	2	4	5	0	0	0	0	2	1	2	5	3	2	1	2	0	2	2	0	0	0	13	21	33	32	14	36	21	16	11	13	34	24	63	61	45
GTTTTATACGTGACTGA	2	1	1	1	1	2	4	4	6	4	3	7	1	0	0	0	1	0	0	0	3	4	6	6	10	4	7	4	3	7	1	3	0	0	5	11	7	12	9	20	19	7	13	10	14	10	18	16	16
CTGAGAGTAAATTAGAG	0	0	1	2	0	1	1	0	3	0	0	3	2	0	2	4	0	0	0	0	5	1	7	1	0	0	2	1	1	0	3	0	2	1	21	20	16	28	12	26	24	18	19	9	19	17	26	48	36
GAATTGTTTATTGTCGC	3	1	0	1	6	10	3	2	4	2	2	3	4	10	5	3	0	0	0	3	5	2	4	8	2	0	1	0	2	1	1	1	2	1	16	17	17	27	13	27	27	20	16	9	29	18	35	43	57
TGTTGTTCGAAAGGAGG	0	0	1	1	0	1	2	3	1	0	0	3	0	0	1	1	0	0	1	1	0	1	0	0	1	0	0	0	1	0	0	2	2	2	12	4	9	12	7	12	2	7	9	8	12	8	22	27	12
ACAGGTACTTTTAAAGA	32	16	12	21	16	45	32	33	65	33	61	53	48	33	29	29	30	11	30	20	25	45	39	29	37	45	40	38	40	17	35	28	17	17	10	10	9	13	9	22	11	10	10	10	19	8	32	24	18
GTTCGGGAAAAATCCTT	4	2	4	8	6	9	4	10	5	9	23	9	9	36	10	28	3	4	5	8	19	16	20	18	14	6	13	8	8	8	4	9	5	2	61	37	33	62	28	54	63	58	47	33	60	51	124	109	90
TGTCTCTCTCGGGGCTC	55	32	41	48	21	58	40	45	67	23	77	73	39	45	29	33	47	28	29	26	84	62	63	78	51	86	91	49	58	22	35	37	44	40	12	11	15	21	6	10	12	11	14	2	7	16	32	48	19
TGAGCAGATGAGCACGG	1	0	0	0	1	0	2	0	0	0	0	3	5	4	3	5	0	0	1	0	6	5	9	2	0	0	4	0	2	0	1	0	0	0	28	14	35	22	26	26	48	42	33	29	25	33	68	99	50
GTCTGGGGCCAGTAGGT	9	8	5	14	16	29	37	35	29	14	28	17	20	21	7	9	18	1	3	7	20	19	30	20	16	27	22	17	13	14	24	16	8	9	25	32	20	50	13	30	39	34	34	22	39	24	77	77	57
GTGGGTAAGGTACATAC	26	26	33	48	9	27	26	22	127	59	101	90	17	19	16	12	21	14	12	10	33	30	51	79	42	40	43	34	50	49	47	51	23	12	309	191	300	427	182	422	492	401	358	210	455	314	794	913	659
GGTCACCATCAAATGTG	1	0	0	1	0	2	2	2	1	2	0	1	5	4	2	7	0	0	0	0	8	1	11	2	0	0	0	2	1	0	3	0	0	0	39	39	52	59	45	67	84	62	63	26	90	57	117	122	95
ATCGGCACCCATGTAAA	9	6	4	8	5	7	14	5	13	3	12	20	4	11	4	8	4	3	2	4	4	6	9	12	11	10	4	6	11	12	2	9	8	9	6	8	14	11	8	14	8	14	12	1	11	6	22	27	19
CGTCATGCATCTCAAGG	0	0	1	0	0	1	0	0	0	0	2	0	6	3	0	3	0	0	0	0	2	0	0	0	0	1	0	0	0	0	0	0	0	0	22	14	39	24	13	26	26	30	32	13	30	19	57	84	37
TCTACGCACCTTCGGTA	232	129	213	200	435	810	717	587	1043	481	899	919	174	163	109	101	186	95	139	131	825	739	775	944	929	947	887	576	817	648	535	859	134	114	6	3	7	10	0	21	16	24	11	10	13	7	61	47	27
TGTTTGCTACTTGCCGG	17	8	8	6	7	9	15	10	30	13	18	15	12	12	7	6	6	10	11	4	13	8	17	17	14	14	10	9	10	11	16	13	3	2	39	34	57	45	24	53	48	36	40	23	26	33	114	94	83
CCCAGTGCTCGGGCCGA	497	293	510	453	337	666	662	499	496	264	414	398	304	367	257	326	340	305	249	253	230	210	280	304	260	276	373	236	191	170	121	205	206	176	130	117	170	195	87	116	128	118	45	42	60	62	356	450	324
GGGTGATGAAATGGATG	41	23	45	48	84	178	139	103	117	40	78	86	20	24	11	26	23	15	21	18	58	63	94	77	54	55	60	49	77	44	37	56	35	11	12	22	28	23	8	26	23	14	14	14	13	20	67	54	42
GTCGGCACCTGGACAAA	0	0	1	1	0	1	5	0	1	2	1	1	3	2	2	3	0	1	1	3	6	0	5	3	0	0	2	2	2	2	2	5	2	0	13	9	9	19	4	17	18	12	10	11	24	9	60	55	36
ATCACTTTATCTTCAGT	0	0	1	0	0	0	0	0	0	0	0	1	0	0	0	0	0	0	0	0	4	0	0	1	0	0	0	0	0	0	0	0	0	0	12	6	8	15	7	8	6	8	9	3	5	3	25	20	13
CGATTGCCGTTGTGTAT	1	0	0	0	0	0	0	0	0	1	0	1	27	15	33	26	0	0	1	0	7	4	11	9	0	0	0	0	0	0	1	0	0	1	57	60	80	121	42	101	93	70	82	31	81	69	170	188	143
TAGGTATCCAATTACTC	0	0	0	1	0	0	0	0	0	0	0	2	3	2	2	0	0	0	0	0	2	3	8	2	0	0	0	0	1	0	0	0	0	0	12	8	12	24	10	22	29	11	19	13	19	18	47	33	44
GCTCATTGGTGCAGCCC	23	11	30	40	17	24	40	22	51	21	64	54	39	54	31	39	26	23	14	17	40	31	57	55	45	52	62	31	66	68	46	88	19	12	51	40	47	72	33	54	65	49	35	32	36	43	138	210	122
GTCGATGCTGGCCCTTA	64	48	60	66	70	183	144	148	230	116	184	147	41	62	38	57	58	45	48	35	171	139	121	195	164	197	202	160	138	86	130	150	32	52	15	11	9	24	18	21	16	22	13	8	25	16	37	53	40
TGTGGTACTACCACCTA	87	46	73	71	162	334	271	199	275	120	216	239	39	47	27	39	38	15	35	45	158	127	133	172	159	196	167	98	155	98	92	135	36	22	8	6	6	14	7	14	17	6	8	9	7	13	12	20	9
GTGCCGCCGCGAGAAGG	0	0	0	2	1	0	2	1	1	1	2	0	0	0	1	1	0	0	0	0	1	8	2	1	0	1	0	0	4	0	0	1	0	1	44	48	66	84	43	102	127	62	62	44	77	57	176	161	123
TCTTGGCCGGGTACGGG	0	0	0	3	0	1	2	0	2	1	3	0	6	3	2	3	0	1	1	0	3	9	8	10	0	0	2	1	4	0	1	3	0	0	28	18	27	29	11	21	31	17	21	16	24	25	76	91	65
GATCCCTGATGAAAAGT	3	1	0	6	3	20	10	10	10	2	7	11	10	13	18	16	1	1	1	2	23	16	25	21	3	4	4	6	4	5	4	4	4	1	85	70	135	111	79	130	158	120	106	92	112	105	297	314	280
TCGTGGACCGGGAGACA	2	1	1	2	0	0	2	0	5	0	2	5	1	3	2	2	3	0	1	0	10	4	6	3	0	0	0	0	2	0	3	2	2	0	19	13	13	25	9	18	28	31	9	9	24	17	50	67	38
TCGGCAACATGGCTATT	0	1	0	0	0	1	0	0	1	2	0	0	3	2	5	1	0	0	0	0	2	0	7	9	0	1	0	0	0	0	0	0	0	0	46	37	44	60	28	58	49	35	63	34	69	51	62	94	66
ATGGATCCGGATATCAA	7	3	4	8	3	8	8	2	8	3	7	10	4	2	4	2	0	4	5	3	0	2	1	1	0	1	0	0	0	1	1	1	1	3	0	0	1	1	0	1	1	0	0	0	0	0	1	1	0
ACGTGGAATATGATGTC	1	1	0	0	3	1	1	0	0	0	0	7	1	4	0	3	1	0	2	2	4	3	4	5	0	3	1	0	1	1	1	1	0	3	9	12	16	21	8	16	31	12	19	8	24	13	54	53	35
CTGGCTGCATTTGGACG	511	260	384	396	659	1278	1252	1028	1183	600	1204	995	332	312	273	311	344	225	331	223	706	657	737	704	702	694	818	683	619	454	469	642	295	239	72	49	76	83	51	97	89	83	83	29	77	90	218	219	174
TCGATGGCCGAGATGTA	0	0	1	3	3	5	4	1	3	0	0	2	4	3	2	2	0	3	1	4	0	0	1	1	1	0	0	2	0	2	0	0	0	0	3	1	2	4	5	2	0	1	1	0	3	4	14	13	5
TTATGACATTGTAACTT	19	9	22	22	28	65	50	59	59	24	60	78	11	26	10	12	16	14	12	10	35	36	33	30	39	31	35	28	40	21	32	37	18	9	27	8	15	23	13	12	17	20	31	16	20	14	26	38	27
TATTTTGTTCGGCCCCG	0	0	2	0	3	1	5	0	3	1	0	0	6	4	7	7	0	0	0	0	4	7	2	10	0	2	0	0	0	0	0	0	0	2	33	15	40	38	18	46	35	23	35	18	32	24	69	43	52
CATGTAGAGCATAGGTA	0	3	2	3	295	592	685	477	12	8	5	10	11	29	25	35	1	5	6	11	30	24	30	26	7	27	18	19	6	7	3	4	6	3	19	16	40	24	32	54	53	35	29	32	50	38	81	87	86
AGGGGTTGCCTGTGGAG	0	0	1	0	0	1	0	1	2	0	0	0	7	7	6	7	0	0	0	0	3	1	2	3	0	0	0	0	0	0	0	0	0	0	50	34	61	79	31	63	78	60	43	25	59	39	149	192	122
CTCTATGTGACATTGAG	1	0	0	0	0	0	0	0	2	0	1	1	31	20	17	26	1	0	0	0	21	13	14	7	0	3	1	0	0	0	1	0	0	0	121	127	132	161	115	194	179	153	175	94	174	152	294	305	297
TTTTTTGACACTTTAGC	3	4	3	5	16	36	42	34	12	16	12	13	0	5	3	5	1	1	1	1	13	0	2	2	6	0	5	4	8	2	7	5	3	5	0	0	0	1	1	0	1	1	1	0	1	0	0	0	1
TCCGATGCGATGGGCCC	15	6	12	15	12	36	35	34	33	24	42	40	10	12	14	16	10	6	4	9	21	16	24	24	34	32	46	37	26	19	20	24	10	4	5	5	12	12	6	12	14	9	6	6	16	6	28	23	28
ACAATTTGGAAAAACCA	0	0	0	2	0	0	0	0	1	0	1	4	13	11	12	7	0	0	0	1	2	5	9	3	2	2	2	1	1	0	0	2	0	0	24	22	33	38	20	32	36	34	40	23	35	40	97	106	59
GCGGTACTAATAATGGT	4	8	8	15	8	23	28	17	37	12	22	23	7	6	7	11	1	5	1	4	11	11	12	21	18	27	30	26	28	18	19	22	1	1	4	8	13	11	4	10	18	9	6	8	15	9	25	18	22
CGAAGCAGGCATTCGGC	29	13	33	28	76	107	126	95	88	71	93	93	31	30	26	31	26	12	17	12	73	69	91	80	61	74	104	57	58	63	53	59	14	6	108	100	131	159	90	181	208	154	150	109	170	138	261	261	226
TTGCAATCCGGCCCCTG	24	5	12	14	20	43	46	28	62	31	48	44	6	17	2	8	23	15	7	6	38	24	43	47	20	40	38	61	65	59	61	55	12	7	4	6	8	5	6	6	3	8	5	6	7	5	16	15	23
TAGCACTACATTGGGGG	0	0	0	1	0	0	1	0	0	0	1	1	11	7	5	1	0	0	0	0	5	6	7	5	0	1	0	1	0	0	0	0	0	0	41	23	33	64	20	61	56	45	30	16	51	36	110	131	89
AAAGTAGCTGCTGATTT	32	14	26	50	25	27	44	27	100	39	94	77	30	46	29	26	29	28	32	28	32	33	43	41	33	37	24	29	50	40	37	49	14	23	24	18	38	33	18	27	37	29	23	16	35	21	80	100	75
GCAGACTAATAAGTATA	407	278	430	432	538	1042	928	751	1658	717	1171	1368	152	197	119	145	164	100	159	135	697	564	703	831	666	752	834	491	748	507	521	882	122	114	93	89	108	131	69	135	130	84	130	65	123	112	187	240	180
TGCCCGTCGGCTTCCCA	46	45	67	55	89	151	119	116	163	56	137	100	27	47	27	39	35	29	25	27	62	42	52	46	47	35	62	33	52	51	44	63	36	29	10	15	31	19	13	30	26	9	21	4	15	12	42	42	33
CTGCTGAAGATGTAAAT	186	104	133	173	244	589	475	370	679	258	555	619	115	103	61	94	86	74	79	67	604	429	550	704	577	604	491	398	443	350	258	519	108	83	15	11	9	21	10	14	22	18	20	8	17	15	42	55	45
CCTGCTGTAGCTCTGAA	7	1	1	2	2	6	6	8	13	6	10	21	1	6	4	2	2	3	1	0	10	7	14	12	13	12	9	4	6	6	1	10	7	2	8	18	11	13	11	23	41	21	26	7	17	12	45	41	23
TCATTGTGTCCATCATT	8	3	6	17	25	26	30	23	32	15	31	27	6	12	16	8	7	6	9	6	21	19	16	31	14	28	13	18	24	19	13	27	10	8	36	34	41	51	34	60	58	37	56	26	43	42	113	127	106
CTCTTGCACTCCCGGGT	2	1	1	0	1	2	7	1	3	1	2	2	3	1	5	1	2	3	0	4	2	3	1	0	3	3	0	0	3	5	2	3	0	0	4	2	5	9	0	4	6	10	3	2	6	1	18	12	11
TGAAAAATTTTGCACGT	1	0	0	2	0	0	0	0	4	0	2	5	11	5	8	4	4	0	0	1	9	5	15	7	1	5	3	0	1	2	0	0	0	0	61	53	76	81	64	90	88	73	85	62	82	84	193	202	182
TGGGCGGCCAAAAAGGG	0	1	0	0	2	5	4	0	1	0	3	0	11	15	10	16	0	0	0	0	15	11	21	24	1	0	0	0	1	1	2	0	0	0	98	88	119	126	73	140	125	137	111	65	110	92	260	299	225
CCCTGCGACTCGCCATT	27	14	27	29	16	27	28	20	113	44	94	67	30	61	53	57	21	17	33	17	85	83	124	150	69	90	89	57	71	47	41	72	13	16	176	116	162	193	113	222	202	171	184	97	209	181	333	392	270
TACTTTCGTGTCTATCC	0	1	0	0	0	10	2	0	1	0	0	1	4	0	0	2	1	0	2	1	2	0	3	6	0	3	0	0	0	0	0	0	0	0	4	8	7	6	9	16	14	9	5	2	10	5	26	32	17
TTAGTGAGTAGTAATAC	0	0	0	1	0	0	1	0	1	0	2	0	1	7	2	12	0	0	0	0	2	4	3	8	0	0	2	0	0	1	0	0	0	0	28	35	26	31	31	40	35	18	29	18	29	30	42	51	48
GAATAAGTCAGGGCCCA	1	2	4	1	1	8	0	2	4	2	8	8	8	5	4	8	4	0	2	0	3	11	2	7	1	4	3	6	10	7	1	1	1	0	14	12	11	19	12	22	22	18	23	10	8	11	60	52	51
ACTACGGAGGGCGCCAG	0	1	0	1	0	0	1	0	2	0	1	2	4	6	7	4	0	0	0	2	3	6	7	11	0	0	1	0	0	0	0	0	0	0	32	25	37	36	24	31	39	29	24	31	28	20	48	58	44
TGGGTAGCTCGGGGGGT	0	1	0	0	0	4	3	0	3	2	0	1	8	10	8	1	0	0	1	0	7	3	3	6	3	0	1	1	0	0	2	0	0	0	14	9	20	19	15	31	38	25	16	15	32	26	79	87	57
ATCCCTTGTAAGCAACC	0	0	0	1	0	0	0	0	0	2	0	0	1	1	0	0	0	0	0	0	1	1	1	0	0	0	1	0	1	1	0	0	0	0	33	22	43	34	18	49	48	28	30	21	36	28	90	96	76
GTGATTTCTCCGTCCTT	64	38	39	49	63	145	143	120	278	155	274	236	12	30	20	26	19	8	14	16	140	114	157	112	130	129	215	133	184	140	179	183	20	11	31	22	24	40	15	53	64	54	54	27	49	46	116	109	78
GATCAGCCACGCATCTG	8	9	5	6	6	25	9	11	21	13	18	28	15	5	8	9	5	7	4	14	17	23	11	20	10	12	12	14	11	3	11	16	1	7	3	7	4	5	5	6	9	6	12	2	5	3	21	19	15
ATGCTTTTAAGAGTCTT	0	0	2	0	1	1	0	2	1	0	0	2	5	0	1	1	0	1	0	0	3	7	11	7	0	2	2	0	4	0	2	1	0	0	34	16	62	38	29	69	53	35	42	26	58	24	113	161	108
CGATGTAGTCTCAGGGA	415	243	293	389	602	1194	1064	896	2053	818	1795	1656	509	629	353	413	497	350	446	282	1230	1049	1075	1651	1301	1529	1209	911	1332	958	856	1210	450	372	3	10	10	10	5	9	12	4	12	4	24	5	66	58	27
CAGTGCGGATCGAGACC	0	1	0	0	1	4	0	0	1	0	3	0	1	7	1	4	0	0	0	0	7	8	6	8	0	1	1	0	0	0	0	0	0	0	36	41	33	60	40	66	70	58	46	37	49	38	113	107	81
ATAGCTTTACACCCGCA	0	2	0	2	1	5	4	1	4	1	4	8	1	3	5	1	0	0	0	1	19	20	25	14	10	8	13	6	6	2	1	5	3	0	36	28	36	45	31	58	79	36	68	27	57	35	89	74	95
ATGTATGTACCGTTTGC	23	10	18	30	15	18	26	17	114	37	102	70	23	45	20	29	15	19	17	19	100	98	88	148	84	102	86	82	61	33	26	39	16	17	55	62	71	101	50	110	133	78	93	58	93	76	227	223	172
AATACGAATGTAGTTGG	81	41	57	76	77	138	118	105	291	159	291	250	33	48	27	46	29	26	32	33	265	222	253	318	273	359	268	228	285	234	173	270	40	45	13	15	18	18	17	27	22	23	19	9	22	25	41	50	31
TGACTTACGTGCTACGC	3	6	6	9	10	28	23	18	17	8	11	13	8	9	2	2	7	3	1	4	4	10	6	8	11	17	10	12	3	6	10	8	5	2	16	12	16	28	12	31	28	20	9	8	19	10	52	45	30
ACATCACTATGTATACA	20	19	35	14	61	72	78	64	68	38	71	76	7	13	4	15	4	6	4	4	41	31	29	28	33	37	35	29	22	23	16	40	2	8	21	29	39	38	23	53	29	25	25	17	24	38	52	56	60
AAACCAAGCCTATTGCG	1	0	2	0	2	1	1	0	2	1	7	0	1	5	4	5	0	0	0	0	5	5	7	1	2	1	1	1	4	2	0	0	0	0	17	14	17	24	21	27	34	18	20	10	17	24	58	76	46
CAGAATTCTTAATTGTA	15	22	17	19	24	56	35	20	56	35	45	44	11	14	11	11	10	3	17	8	77	28	70	42	39	57	49	23	47	33	28	34	20	17	10	9	7	11	6	13	13	7	5	7	8	7	25	28	31
GTCCGCGGTATGCTATT	0	0	0	1	0	0	0	0	0	1	0	0	13	13	14	5	1	0	0	0	2	3	5	8	0	0	0	0	0	0	0	0	0	0	17	20	17	32	20	37	31	11	16	9	16	18	62	103	58
GGTGAGTGGCTCGGAGG	0	1	1	0	0	0	2	0	1	0	1	1	0	3	1	1	0	0	0	0	0	1	1	0	0	0	0	0	0	0	0	0	0	3	0	2	5	3	3	9	5	6	2	5	1	1	6	9	7
GGAAAGCTTGGCCAGAG	2	0	0	0	0	1	0	0	5	1	2	2	16	12	7	6	0	2	5	1	5	2	7	4	0	0	0	0	1	2	0	1	1	1	51	71	94	86	77	105	120	75	65	53	93	90	173	203	192
GTAAACTCTGTGAGATA	1	0	0	0	0	0	0	0	2	0	2	0	8	15	8	10	1	0	1	0	7	4	3	5	0	1	0	0	0	1	0	0	0	0	62	64	76	102	54	102	148	79	66	46	73	68	223	284	165
TGCTTGGCTCAATGATA	42	30	25	45	20	85	71	25	117	45	114	100	33	41	15	27	15	9	25	19	36	51	37	68	26	44	49	65	57	62	52	89	19	12	39	23	38	59	16	33	51	35	31	15	29	34	110	115	104
CACAGTATAATATTTAT	0	0	1	2	0	0	0	0	1	1	3	3	4	3	1	2	0	0	0	1	6	3	2	13	1	0	0	2	1	3	0	0	0	0	56	33	55	70	45	54	60	41	60	36	42	55	95	117	89
AGTGCGGGCGGATGCAG	1	1	1	4	3	15	10	11	4	12	8	4	1	2	5	4	6	3	2	0	8	18	11	5	3	14	2	5	6	1	3	4	2	2	5	5	7	7	10	12	11	12	9	6	7	8	14	24	29
GTAGCGGCAAGTGGCCG	0	1	4	0	6	12	3	8	9	5	2	5	12	10	5	1	0	1	1	1	1	2	3	3	4	4	3	2	2	7	2	2	2	0	32	29	29	42	22	49	61	39	40	27	31	31	115	129	83
GGCTAGGGTTGCGGCAC	4	5	2	5	14	19	17	11	18	11	19	13	2	6	3	6	4	2	2	3	7	11	13	16	5	7	19	8	16	14	14	15	7	1	10	5	14	22	3	18	19	15	20	15	8	5	40	44	35
ATGTGAATTTAACATGA	3	2	8	2	5	10	8	6	12	7	13	12	0	2	8	5	0	12	5	1	0	6	4	9	6	4	9	4	6	2	4	10	2	1	29	25	44	32	19	38	34	31	29	19	32	28	71	64	56
GGATCGGTAGTTGTTGT	99	59	71	120	140	257	245	181	400	130	328	271	85	86	68	74	114	57	90	91	201	207	220	283	180	214	210	174	151	178	155	176	66	90	5	5	6	16	4	9	8	7	6	2	8	13	24	51	25
GAAAAGCCGCCTTTTCA	1	0	1	1	1	7	0	2	7	0	3	2	7	4	0	5	3	0	0	1	3	5	4	7	1	2	0	0	0	4	2	2	1	1	7	15	22	14	7	18	23	13	16	9	10	8	24	27	26
GGTGCATGGGGTCACAA	10	6	15	8	4	13	11	10	9	5	6	10	11	5	6	14	7	13	5	6	0	0	2	1	1	0	1	2	2	0	2	0	5	4	1	0	1	1	1	1	2	0	0	0	1	0	2	1	1
CAAAGGTTTGGTGCACT	0	0	1	0	0	0	1	0	1	1	0	0	0	2	2	1	0	0	0	0	2	2	4	2	0	0	0	0	0	0	0	0	0	0	17	12	17	20	9	14	23	17	12	7	11	17	21	22	23
TGTTGTAGCCCGCCGGC	1	2	2	0	0	6	4	0	8	5	4	4	1	2	1	0	0	0	0	0	2	4	6	1	1	4	7	2	2	0	4	3	0	0	19	23	38	32	18	47	48	47	34	21	44	22	56	64	56
TATGATCTATTGCGCCC	0	1	0	0	0	1	0	0	3	1	2	0	3	6	0	1	0	0	0	0	1	3	1	4	0	0	0	2	0	3	1	0	0	0	25	23	31	39	17	51	66	39	38	29	36	39	75	101	62
TACCTAGAAGCCGACGA	0	0	0	2	1	2	0	0	4	1	0	0	2	2	0	5	0	0	0	0	2	3	0	1	0	3	0	0	0	0	0	0	1	0	44	21	40	51	25	58	70	38	38	21	36	30	86	130	92
ACTTTATGCGACATTAT	6	9	5	9	11	9	7	7	27	12	16	12	8	4	6	4	7	6	7	3	5	4	3	8	4	5	8	2	4	1	6	4	7	4	1	2	0	0	0	0	0	0	0	0	0	1	1	0	3
CTTGCGGCCCTCGACAC	1	0	0	0	0	2	0	0	5	0	1	0	12	4	4	5	0	0	3	0	8	6	13	7	17	30	21	17	0	0	0	0	0	2	32	26	38	61	31	52	55	44	53	33	35	66	106	122	89
TTTCATGGTCGGCCAGT	3	0	1	0	2	1	0	0	1	3	6	1	1	3	0	1	1	0	4	3	1	1	7	3	1	1	7	6	1	4	0	1	9	1	1	1	0	1	1	1	1	1	1	0	1	0	8	8	3
GCGAAATTGTCTTAAAG	1	0	0	0	2	0	2	0	0	1	0	0	13	23	16	4	0	0	0	1	0	4	7	3	0	2	0	0	0	0	0	0	1	2	53	48	35	54	24	58	70	44	25	13	37	21	112	128	86
ATCTCGCTCCTCAATGA	5	2	5	5	7	8	9	12	20	7	19	9	5	8	5	8	0	2	1	2	15	15	24	21	16	15	7	11	8	10	7	9	5	6	23	20	20	34	20	34	35	31	25	7	22	35	63	79	46
AGCGGTGAGATATATAA	8	3	11	4	9	6	14	8	35	16	15	32	11	6	7	10	0	3	2	2	16	14	26	19	8	5	8	12	17	21	11	15	6	2	71	63	94	93	69	132	130	76	88	59	81	69	208	203	160
TTAGTTCGCGCTATGTT	63	43	67	63	22	62	52	40	1	1	4	3	57	43	35	22	42	24	39	14	3	4	3	6	4	6	5	6	1	1	2	7	59	28	3	2	2	3	2	3	7	3	0	1	4	0	8	19	5
GAATGCGAATCCGGCGG	31	20	49	51	29	49	58	65	96	64	102	103	59	38	38	44	57	49	37	26	40	41	53	52	53	65	51	52	55	35	58	57	25	23	9	5	8	12	2	10	13	17	8	2	5	9	29	39	30
AAATCTTTCCATTACTA	1	0	0	0	0	0	1	0	0	2	1	1	5	16	7	6	1	0	1	0	5	5	8	6	1	0	1	1	2	2	0	0	0	0	30	35	44	63	40	53	55	45	37	21	46	40	130	123	76
ACTCCATTAAGTGATAT	22	8	18	5	27	69	28	28	90	57	76	76	5	18	19	5	15	6	12	3	32	29	19	31	42	17	44	18	42	32	25	62	7	5	19	33	23	23	20	38	45	48	24	29	35	32	87	106	95
GCGAGCTAGACCTCTGG	0	0	1	0	2	1	1	1	0	0	1	2	6	6	10	6	0	1	1	0	8	4	8	14	1	0	1	0	5	0	2	7	0	0	48	41	67	58	26	67	68	37	59	29	51	45	121	130	83
GTTCCCTATAGGGAGGT	0	1	0	3	1	1	0	1	7	3	2	2	1	2	1	0	2	0	0	0	7	11	7	10	3	5	1	1	0	0	1	1	0	0	8	3	5	14	6	9	12	4	10	3	6	6	18	17	15
GGGGAAGCGGAGTATGG	1	1	2	0	1	0	2	2	4	1	4	5	31	31	23	29	2	2	1	0	12	14	15	5	0	3	3	5	2	0	1	0	0	1	159	229	269	303	146	289	337	270	172	164	212	165	718	656	539
GTGCGGCGTGTGGAGCC	0	2	1	1	0	5	5	4	3	1	4	5	6	3	2	2	4	3	2	3	5	8	6	8	4	2	7	3	3	0	2	1	1	2	28	32	37	41	16	39	47	33	29	23	33	22	58	48	58
GTAACGGAGCGGATTCC	68	44	69	67	165	355	298	215	335	154	234	234	95	88	72	94	98	77	85	77	376	335	481	477	330	460	444	360	264	212	214	288	39	63	7	8	7	7	7	15	6	8	14	3	8	5	41	40	19
TAGATCCTTTCTTGAAC	0	1	0	0	0	0	0	1	4	0	2	2	0	0	0	0	0	0	0	0	0	0	0	0	0	2	0	0	1	1	0	0	0	0	8	6	8	19	10	18	16	10	12	14	11	9	27	36	15
TGCGGCCTATTATTTGC	3	2	5	2	6	7	5	9	9	4	17	10	25	22	11	12	2	6	3	0	13	11	23	19	4	5	13	15	4	9	6	8	5	2	22	11	15	16	10	18	18	16	9	4	23	14	41	42	19
AACGAATTTAAATTTGC	298	190	267	311	481	863	834	772	1196	703	1168	903	390	470	345	320	441	300	405	336	816	706	831	1014	926	1186	1117	999	698	680	652	769	162	128	77	77	92	89	63	121	113	101	64	65	79	69	208	225	168
ATTCAAGCAGTGATCCA	1	0	0	0	0	0	1	0	0	2	3	2	2	0	0	0	0	0	0	1	4	6	2	3	0	3	6	1	1	0	2	0	2	0	2	3	1	4	1	2	4	3	3	4	4	2	9	7	10
AGCGGGAGCTTGTTCAG	16	16	6	13	42	95	78	79	82	35	64	65	13	21	19	19	7	12	10	8	57	38	40	64	53	60	64	60	37	27	37	34	8	3	25	32	43	39	21	43	56	61	31	27	54	29	65	100	93
TCGTGCCTCACAGCCCG	24	18	26	26	86	216	187	160	138	65	159	135	11	15	7	4	7	7	11	8	81	83	137	138	88	101	123	96	98	59	74	78	19	9	6	5	8	16	4	21	8	6	19	6	8	7	28	24	20
TCTAGGACTTTTAGTTC	0	0	1	3	3	2	3	3	4	1	1	5	31	20	14	34	0	6	0	2	21	18	26	22	1	2	1	1	5	2	2	2	1	1	3	4	7	4	3	15	8	8	11	1	4	2	26	37	22
GGTACGGCGGCTAAAGT	1	0	0	0	1	2	2	0	3	0	1	1	1	2	1	2	0	0	0	0	1	3	1	3	0	0	0	0	3	0	0	2	0	0	4	3	9	2	5	5	13	5	4	3	14	3	6	10	16
AGCTCTGGACGGACGAA	9	7	1	0	13	46	41	45	16	13	21	21	1	6	4	3	5	0	2	5	15	19	13	7	13	13	12	10	19	14	9	17	4	1	11	6	5	6	5	14	9	10	10	10	7	5	13	23	22
GTGCCGCCGTTGGTGTC	27	11	23	22	22	44	33	19	152	82	166	122	18	21	22	22	20	19	19	22	114	75	151	166	99	148	148	150	105	71	118	119	18	9	12	6	18	16	11	24	31	22	16	11	25	16	28	45	23
TGTAGGTTGGCTTCTAT	2	0	0	0	0	0	0	0	4	0	4	2	4	9	8	10	1	0	0	1	3	5	7	9	0	0	0	1	2	1	1	2	2	7	37	34	61	67	25	69	71	62	45	18	37	37	114	151	68
ATGAACAAGTGTGCACG	0	1	1	1	0	3	3	4	6	0	1	2	4	8	1	6	1	0	1	2	1	3	4	4	0	2	3	1	3	1	1	1	0	0	27	46	40	45	27	51	46	54	30	30	39	21	83	93	83
TCGAAGTCAGGATTCGT	0	0	0	1	0	3	0	0	1	0	1	0	0	1	0	1	0	0	0	0	0	2	1	2	0	0	0	0	0	0	0	0	0	0	1	3	2	8	0	2	5	3	3	0	4	3	3	7	9
CTGTTTGAAAAAAATAG	2	0	0	1	1	9	1	3	7	1	14	2	9	10	2	3	1	2	0	1	11	13	5	15	13	9	5	11	3	7	2	7	1	2	12	19	19	23	17	37	28	17	28	12	25	20	57	71	40
TCGTGCGCCGTAATGCG	3	0	0	0	3	3	1	1	6	1	2	3	1	5	0	7	2	2	4	1	4	4	4	3	1	5	2	1	1	1	0	2	1	0	27	35	21	34	26	32	48	36	23	15	23	27	66	74	50
TATCAGATGGCGGTCCT	0	0	0	1	0	2	0	1	0	0	1	1	4	8	8	5	0	3	0	3	4	3	5	4	1	0	2	0	0	0	0	0	0	1	9	6	3	10	7	12	11	6	6	5	7	3	40	52	23
TCGTGCATACGACGTGT	1	7	6	4	7	10	6	5	13	5	15	6	5	4	6	7	2	3	1	0	11	7	9	6	8	22	12	13	6	8	6	7	1	1	18	10	23	24	12	14	16	17	15	12	4	10	24	29	26
CTGATGATCTGTTCTAA	81	43	58	74	237	454	404	309	326	135	271	263	55	69	49	36	66	46	53	38	236	217	288	315	280	254	261	230	207	141	120	202	41	42	61	43	63	69	45	67	84	79	55	30	60	46	228	222	169
ATATCGTGAGCGATCTT	66	29	40	67	94	194	151	110	272	111	211	199	115	120	85	93	117	100	130	92	181	136	192	222	200	187	153	152	146	133	124	192	40	43	10	3	11	18	3	5	17	9	5	4	16	11	32	28	37
GCATCGAATCAAAGGCT	0	1	2	0	5	6	2	1	6	3	2	3	9	4	8	3	2	0	0	1	0	0	0	4	2	2	3	0	4	1	1	0	0	0	46	24	46	59	28	47	54	32	53	18	37	40	148	153	113
TGCAGCGGGTGCGCGAC	98	64	93	89	160	318	344	282	604	328	550	479	39	59	54	40	39	40	39	35	303	272	305	337	329	326	359	304	256	303	234	301	46	45	30	44	46	69	34	63	85	52	68	32	49	57	103	121	96
CATCGGTCACAGGGGTG	25	16	10	16	13	35	30	29	73	31	47	62	19	25	8	20	17	26	25	26	22	29	35	38	33	31	42	24	33	41	25	31	18	17	2	0	4	4	0	0	2	4	7	0	0	5	10	8	7
TTGCGTCTAAATATTTA	0	0	1	1	8	6	6	0	3	1	2	1	14	7	14	4	2	1	0	0	10	7	4	11	1	0	5	0	2	0	0	1	0	1	35	22	40	41	25	50	54	29	31	17	38	32	103	119	68
GCCAGGTGCCCAGGTAG	4	1	0	0	5	12	6	7	7	4	12	10	8	5	4	6	0	0	1	2	6	11	13	23	5	10	8	11	13	7	3	6	1	6	25	17	40	40	24	33	63	30	29	25	35	30	86	107	74
TCCAAGTAATACTGCTA	5	1	7	3	10	11	8	7	23	9	16	17	9	3	3	5	2	1	3	2	6	3	2	4	3	5	9	2	12	14	2	12	6	0	23	20	21	37	24	38	36	20	27	14	23	14	56	79	50
CCCTGGGACACGACCAT	30	9	16	26	9	50	35	26	62	29	74	59	22	14	30	16	9	5	21	7	62	68	83	107	70	74	81	49	63	52	45	69	13	7	85	56	100	136	50	113	124	76	51	32	89	42	290	295	197
GTCGCTATAAACACGAT	2	1	6	5	4	7	10	3	24	11	20	14	3	8	6	5	1	0	2	1	10	9	16	23	7	5	13	11	13	25	12	13	3	2	69	43	51	82	37	75	88	60	64	42	68	60	106	127	98
ACGGGATACTAGTCATT	0	1	2	0	1	1	0	0	1	0	2	7	9	10	6	8	1	0	1	0	4	2	12	15	0	2	0	1	0	0	0	0	0	0	33	28	40	48	27	47	45	41	30	24	29	21	102	114	99
GGATGCTATAGTGGCAG	1	0	1	0	28	36	46	36	4	1	5	4	10	5	21	12	0	2	1	3	12	9	16	17	3	5	2	3	3	3	3	1	0	0	8	6	8	13	5	10	10	20	12	8	12	10	40	20	27
AACGTGCGAGGTTTCGG	0	0	1	0	1	0	0	1	2	0	2	1	13	12	3	4	1	0	0	1	7	12	21	16	0	1	1	2	1	0	0	0	0	0	32	39	61	61	36	76	75	65	71	49	70	37	89	135	98
ACCGGAGTGCTGTGGGC	16	7	15	12	5	8	15	9	76	47	83	72	24	29	20	35	10	6	9	8	64	66	65	87	68	68	87	78	44	63	62	36	20	12	25	27	32	35	18	48	47	42	29	21	42	33	88	118	65
ACAGGTGTAGGCTCGGC	1	0	0	0	0	1	1	0	2	0	3	1	16	19	4	13	0	0	0	0	12	15	7	7	0	0	1	0	1	0	0	0	0	0	42	33	48	45	39	58	63	44	53	35	50	36	116	134	80
TTAGGGTCTGATAACCC	1	2	0	0	0	1	1	0	7	4	8	3	7	6	4	14	0	0	0	1	7	6	8	6	3	6	2	1	2	1	2	1	0	0	33	26	40	62	22	47	55	45	54	25	40	38	100	138	81
TCATGAGTGGGTTCGAG	33	24	26	68	36	98	68	72	255	115	262	188	36	31	27	22	12	24	13	22	190	157	196	226	224	245	237	187	219	168	179	205	24	16	10	13	19	33	12	21	19	21	25	8	20	24	46	53	35
AAACTAGTTAGCGCTAA	0	0	0	1	2	3	3	1	1	2	0	1	16	7	12	9	0	1	1	0	10	11	24	8	0	0	0	0	1	3	1	0	3	0	72	60	67	77	55	97	125	65	78	46	67	79	219	240	184
AATGGAACTAAGTCTCG	0	0	0	1	1	0	0	0	2	1	0	0	9	6	1	3	0	0	0	0	3	2	2	2	0	0	0	1	1	2	0	0	0	0	19	23	32	44	15	32	40	17	36	15	34	29	74	84	66
CAGTACCCAAACTGCTT	2	1	3	2	0	8	3	0	12	14	8	13	13	17	17	15	5	2	4	1	29	25	35	46	9	8	4	13	5	5	2	6	4	0	86	84	85	126	88	156	131	98	140	67	124	122	216	270	181
TTAGGACAGGCTTGCAC	0	0	0	1	0	1	0	3	0	1	5	0	1	2	4	0	0	0	0	0	1	1	2	3	0	1	1	0	0	0	0	0	0	0	9	1	9	10	9	10	14	13	4	11	11	10	30	28	11
TCAGGTGGCTGCGGGCG	9	6	4	1	13	24	18	18	34	5	29	20	5	5	3	11	6	7	9	5	3	4	8	12	5	2	2	4	6	10	0	8	2	1	26	24	24	41	21	25	40	32	24	21	17	21	94	90	65
TAAGCTGGCCCCTGACG	70	26	43	39	43	73	84	60	98	61	102	85	22	16	11	21	24	25	28	27	52	39	48	66	51	39	51	58	72	57	52	88	18	22	12	11	11	11	2	12	7	9	3	2	8	8	21	20	13
CGAGACTATGCTATCTC	0	0	0	1	0	0	1	0	4	0	2	1	4	0	0	3	0	0	0	0	3	2	2	4	0	2	0	3	2	0	0	1	1	0	34	29	21	34	19	37	55	40	43	18	47	36	64	89	70
CTAAGAGCAGCTCTTGC	1	0	4	4	3	8	6	6	8	20	14	16	6	4	7	12	1	0	1	0	15	13	23	17	18	26	7	17	9	13	9	6	0	0	38	40	37	42	41	72	88	61	42	36	62	52	119	134	88
GGTGTATACTTTGATGG	4	6	5	5	16	39	38	45	44	24	47	28	36	47	55	48	3	2	6	5	68	82	96	84	13	18	20	18	12	17	17	10	9	6	22	17	25	42	29	49	44	45	29	20	41	30	154	152	95
ACTTCACGCTGATGCTC	0	0	0	2	5	4	0	1	4	1	0	1	1	0	4	0	2	0	0	0	5	4	10	3	2	2	5	3	1	1	0	1	1	7	10	6	5	12	6	10	7	7	7	6	10	5	26	18	15
GAGTACGAACAGAGGGG	1	7	6	13	15	35	30	42	30	14	28	30	6	13	14	8	13	5	8	6	21	3	13	14	30	15	21	23	13	29	21	18	7	8	14	19	28	25	17	16	20	20	18	11	18	13	40	35	27
TTGACGACCAGGACGAG	0	0	3	0	1	1	0	2	1	3	1	4	6	6	6	5	0	0	0	0	1	2	6	3	0	1	2	2	1	1	1	0	0	0	12	11	21	15	19	25	18	15	12	6	16	21	38	60	45
AATTTGTTCAGATGTTA	2	0	0	0	0	0	2	0	6	3	8	3	1	2	1	0	0	0	0	0	4	1	6	8	0	2	0	0	4	1	1	2	0	0	11	13	13	22	10	28	27	17	20	9	32	16	36	51	30
GTGTGTTTCATAAGTAT	0	1	0	0	1	0	1	0	1	1	2	1	8	4	3	3	0	0	0	0	12	9	8	14	1	3	0	0	1	0	0	0	0	0	41	48	40	70	18	82	74	55	52	19	65	43	138	157	103
GTAATCGTATCGGTAGG	1	0	0	1	1	6	5	4	1	3	4	2	3	6	3	3	1	0	1	0	5	7	6	7	2	4	0	3	4	3	0	2	1	0	15	12	17	22	18	22	29	12	26	13	25	8	47	66	32
GCTTGGGATGTGGACTG	0	1	1	0	0	0	2	2	4	0	6	3	0	1	3	1	4	2	1	2	8	5	6	7	1	2	4	6	1	1	2	1	0	0	18	9	19	8	23	25	26	12	12	12	14	13	33	37	46
AGATTCAGTGAGTGAAC	1	2	2	1	1	5	7	3	2	8	7	8	1	1	1	1	0	2	3	3	4	1	2	2	6	4	4	3	4	5	3	7	1	2	0	0	1	0	0	0	0	0	0	0	0	0	0	1	0
ACCTTGGAGCAATCCCG	83	52	34	58	80	117	98	99	125	42	98	82	104	79	47	89	51	44	48	59	75	74	88	81	54	83	60	61	70	30	43	56	51	51	3	1	0	1	1	2	2	1	0	2	0	1	8	9	5
GCCGCCAGTACTAAGGT	3	1	3	7	3	19	3	6	21	17	24	17	7	4	3	4	2	0	4	0	15	13	15	18	15	16	12	17	21	11	9	18	1	0	78	62	91	149	49	116	151	118	136	59	104	91	202	205	158
GTTTGGAGGCGAGGGAC	8	9	1	8	42	85	77	57	51	40	57	35	4	1	1	3	1	0	4	6	25	7	31	38	34	30	25	19	37	39	25	29	3	1	18	13	20	28	14	31	24	18	31	10	21	27	67	65	38
AGAGAGAAGCGGTCGAG	260	183	271	259	619	1042	869	700	1535	722	1135	1236	181	174	118	174	174	121	147	133	894	883	920	975	1011	972	986	726	907	710	616	948	241	187	27	20	31	33	18	29	37	19	24	12	26	19	104	106	75
GAGCTTTTCTAACCCGA	0	2	0	0	0	3	1	4	5	3	10	6	3	6	4	4	1	1	6	3	5	5	9	8	7	7	6	1	4	0	1	1	1	3	14	9	17	18	9	22	18	21	15	14	16	19	36	53	37
GGAGACGGCCGGAACGT	3	0	0	0	6	14	12	30	12	4	14	3	4	8	8	4	0	0	0	0	14	16	22	14	4	8	16	27	7	3	6	2	0	0	29	32	48	35	29	53	74	55	52	28	49	47	99	123	76
AGTACTCGCGATTTCGA	2	1	12	5	8	23	19	19	20	8	4	16	5	7	4	11	20	5	8	7	19	17	13	21	13	14	14	10	17	17	19	27	8	5	3	0	1	2	1	3	5	0	3	0	3	4	8	8	6
CAATATCTTGAGATAGG	14	10	5	8	39	64	81	38	121	67	113	94	2	10	11	4	4	4	2	2	95	75	84	116	82	96	117	84	69	48	63	66	1	4	14	3	12	12	4	13	6	15	12	11	11	8	23	33	32
GCATTCATTCGCTTCAC	2	1	1	3	3	1	1	2	19	9	9	12	49	45	43	27	4	0	1	2	28	18	27	31	5	5	8	0	4	3	5	6	3	3	88	50	102	93	56	102	137	73	79	65	97	94	256	273	202
CCTCGCCCGGATGGCGA	4	4	0	2	8	3	4	5	21	9	9	8	4	9	4	1	5	1	7	2	4	2	5	10	12	13	14	13	11	6	3	12	0	2	3	5	4	5	4	5	8	3	2	2	6	5	11	13	18
GCTGGTGGAGTTTAAAT	0	1	0	0	1	0	0	0	2	0	1	4	3	3	2	1	0	0	0	0	8	2	2	4	0	1	0	0	0	0	0	1	0	2	18	21	16	24	11	22	29	23	26	16	18	19	64	55	41
ATGCATGAACCGGATGA	9	6	5	6	10	28	25	11	76	34	46	37	11	18	17	22	4	7	10	6	29	30	26	42	31	14	41	27	31	28	17	29	10	16	90	85	135	122	72	160	164	123	142	62	114	102	212	247	170
TGCGCGAAGCATGGGTC	0	0	1	0	0	2	1	0	1	0	4	1	4	5	3	4	0	0	0	0	3	1	0	2	0	0	1	0	0	0	0	0	0	0	12	11	14	21	5	13	29	13	14	3	12	9	38	41	30
TGTACGCGAGCCCCGGC	1	1	7	4	0	1	2	1	23	22	30	19	14	12	9	6	1	2	4	8	24	13	27	22	17	13	22	14	29	19	15	19	3	2	30	31	38	54	14	33	61	35	40	35	49	35	59	91	71
ATCCAACCTGTTTATCA	2	3	0	0	0	2	3	2	13	6	11	13	8	5	12	3	3	1	0	2	24	28	28	24	20	16	12	9	8	2	8	10	2	0	46	37	53	59	37	62	68	46	71	32	49	40	103	121	104
CTTGCATAACTCAATGC	51	21	40	25	104	161	191	121	215	89	165	149	57	88	51	61	62	66	50	55	105	123	162	166	153	189	206	135	111	120	108	134	20	20	8	7	8	5	6	10	13	4	9	6	3	3	24	19	26
TCTTGGATGTCGCTTTG	2	0	0	0	1	0	2	1	6	2	0	0	1	5	2	4	1	0	0	2	2	2	2	1	0	1	2	0	1	0	0	0	1	1	5	2	4	14	0	6	3	2	3	2	3	2	20	18	15
AAGGGCCAGCGTCCGGC	0	0	0	1	1	2	0	0	2	3	0	0	1	1	3	1	0	0	0	0	3	2	0	2	0	0	3	0	0	3	0	0	0	0	17	17	24	36	18	26	39	26	27	22	29	21	50	86	51
TATCATTGTTGCATCGT	0	0	0	1	0	0	1	0	0	3	0	0	7	4	11	6	0	1	0	0	4	2	2	19	0	0	1	0	0	0	0	0	0	0	39	28	31	48	21	57	53	43	32	19	45	29	84	112	72
TGGCGTATTTGCGCGAT	0	1	0	2	2	2	3	3	4	6	3	4	3	3	0	1	0	1	0	2	8	7	7	9	4	5	3	2	7	1	0	2	1	0	15	12	16	24	10	38	35	19	22	9	18	16	39	57	30
TCTGTTGTACCTTTGTT	6	5	6	15	32	75	43	44	75	18	82	70	9	14	9	12	0	8	2	2	66	39	56	58	59	65	62	61	56	42	59	55	6	7	27	29	27	46	24	58	41	39	36	21	38	34	113	110	88
AGGATCGCATTTGTAGT	1	0	2	1	0	4	0	1	16	4	2	7	1	1	1	1	1	3	1	0	6	8	18	12	7	6	7	16	6	10	7	12	0	0	33	32	39	47	38	61	64	58	39	28	49	35	110	111	98
AGGGATTGGAGAATAGG	25	14	24	23	42	64	70	55	111	48	120	95	39	25	36	35	30	19	21	24	83	97	108	99	122	114	127	66	58	44	52	75	4	2	18	18	19	41	8	27	22	27	10	9	19	11	83	85	56
CTGTCGAGCCCTTCAAC	75	26	36	49	8	25	27	16	26	10	12	15	37	37	23	43	51	34	31	35	7	7	4	9	7	6	9	3	10	4	11	12	47	44	1	1	3	3	0	2	3	3	4	0	3	2	4	16	4
CATACGATTTATGGAAG	0	0	0	1	0	1	0	2	2	2	2	0	12	4	13	17	1	0	1	1	15	17	23	26	0	1	0	0	3	0	0	2	0	0	72	62	82	102	83	91	95	70	106	54	86	83	206	212	167
TTATCAACTCAATCTAC	4	2	0	3	10	20	26	12	17	1	9	14	12	23	12	23	1	0	1	0	21	12	12	9	2	6	4	4	5	1	1	1	0	0	15	13	18	25	9	20	17	11	17	2	5	12	30	41	35
GCTGGGAGGGCGGGGTG	1	1	3	0	6	11	20	9	11	8	19	12	2	2	0	3	0	0	0	1	11	10	8	14	10	11	7	4	15	7	9	8	0	0	0	4	7	4	2	1	4	4	1	0	1	1	7	5	6
AAGGGACGGGATACGGA	6	5	6	11	13	19	17	21	83	38	47	76	8	12	10	9	4	6	4	6	36	41	42	42	41	56	36	29	47	37	35	47	6	10	39	29	55	36	42	46	34	35	47	29	46	36	108	87	97
TCGTTTCGACGCGGGCA	64	33	52	69	71	160	139	106	579	238	455	431	74	59	47	70	52	40	40	32	287	235	300	358	285	326	322	256	317	235	246	346	44	26	57	52	91	121	49	117	103	70	78	48	93	61	263	301	207
TGTGGACATGGCGACGT	2	0	1	1	1	5	5	9	14	5	17	12	0	6	3	3	0	0	0	0	5	4	10	6	0	4	0	2	3	2	2	2	1	3	16	18	33	33	18	38	43	41	37	21	33	24	57	65	52
CCGAGGCTTGTGGACAC	24	13	26	29	36	104	132	110	171	101	203	174	30	30	19	17	19	20	14	11	126	132	128	175	227	245	279	216	187	168	130	165	6	14	13	10	15	17	7	18	20	15	12	9	18	7	44	46	35
GTGGAGGTGCGAGTAAT	1	1	0	0	1	2	3	0	6	0	7	5	4	1	2	0	1	0	0	0	14	9	6	11	5	8	5	7	0	0	1	6	0	0	12	11	13	21	9	16	30	16	7	11	17	13	29	31	14
AAAGAGTGTAAACGGGT	1	0	0	0	0	0	0	0	7	0	6	2	15	9	11	11	1	0	0	0	1	5	19	16	1	1	1	0	2	1	2	3	0	0	23	27	48	57	39	63	63	34	35	24	36	38	88	84	58
AATAGTGATGTGGCTAT	3	1	5	1	2	1	1	2	62	30	58	51	17	10	13	9	9	5	14	4	35	58	60	63	50	74	81	48	49	36	33	47	2	1	4	5	7	21	7	24	23	25	22	7	13	10	49	37	39
TTGTTGAGTCTGGCGAG	0	0	0	3	2	0	0	0	3	1	4	7	5	3	4	9	0	0	0	0	2	4	3	8	5	2	3	5	4	0	2	1	0	0	20	23	31	49	20	29	50	35	25	27	22	27	113	138	99
GTATATCCGATTCTAGT	10	6	21	8	87	159	121	99	122	76	117	87	7	23	21	16	16	11	19	19	39	47	33	42	47	35	43	33	57	45	53	56	2	8	15	13	19	25	10	27	20	21	13	11	21	22	40	50	29
TAGCGTTGGGCGGCGGC	1	0	0	2	1	14	9	8	8	4	4	4	1	2	3	4	0	1	0	0	6	9	19	6	3	6	6	10	0	1	8	4	0	0	12	13	12	23	13	30	26	18	9	10	18	18	34	49	46
CTCAAAACAAGACTTCT	2	0	1	6	6	8	7	10	18	7	17	14	1	6	1	0	0	0	5	0	14	12	3	9	12	8	9	12	13	9	11	10	0	2	0	1	1	1	2	4	3	1	1	0	2	0	11	11	5
CCGCGAAACCTTATTGA	30	11	16	22	26	53	45	46	367	174	345	290	329	300	221	239	13	5	12	7	3824	3080	4607	4774	87	60	77	86	120	96	106	126	16	11	11	7	7	16	7	25	23	22	19	11	23	9	72	97	56
GTTTTGCATAGGGATGT	0	0	2	2	0	5	3	2	12	8	16	7	5	2	1	5	1	0	0	0	8	10	15	15	1	7	7	4	3	6	12	8	0	0	5	6	5	20	8	12	9	15	11	4	11	11	27	33	26
GCAGCGGTGGTTGCTAT	1	0	0	0	0	1	2	0	6	3	3	2	1	2	3	3	0	2	2	0	1	0	6	1	2	5	5	1	2	0	1	2	2	0	28	31	40	55	33	54	55	56	44	29	50	28	98	102	64
TAAGTTATCTGCATGAC	48	34	35	40	223	387	395	299	501	250	458	416	100	117	81	108	107	70	69	69	486	459	490	573	468	552	481	418	426	341	340	471	22	31	29	20	36	42	23	50	37	25	40	17	28	36	82	99	62
CCCCAGTGGTCTTATTG	3	0	1	1	17	41	33	41	18	5	20	8	69	119	77	74	6	6	5	4	26	24	28	47	12	14	7	12	8	20	5	7	2	0	36	23	39	46	23	43	46	32	53	20	36	34	107	115	77
TAGCGGTTTAAACCTAT	0	0	0	1	4	8	3	3	3	0	0	5	1	3	0	4	0	0	1	0	1	1	8	0	0	1	1	0	0	0	0	1	0	2	6	1	3	10	4	13	11	10	5	1	5	10	28	28	29
TAGCTTCTTCTTCGAAG	0	0	0	3	6	6	5	5	12	4	12	9	8	1	0	8	0	0	1	2	18	17	23	30	18	16	22	8	7	4	1	13	0	0	19	16	19	24	19	43	42	29	31	19	22	28	65	85	48
TAGCTCCGTCAAGGCTC	811	523	583	747	137	289	223	147	286	118	183	197	628	659	496	674	646	480	554	528	499	287	568	339	366	362	421	253	329	177	253	267	502	332	1	1	1	1	0	0	1	0	1	0	3	0	25	24	29
ATGCGGTCATGCTCCTC	4	0	3	4	10	30	26	24	57	14	51	37	8	10	2	2	2	0	1	0	56	27	35	60	48	35	37	38	26	23	29	38	6	1	4	9	9	19	6	18	11	6	13	4	10	6	37	40	20
CCCTGTTGTGAACGGGG	0	0	0	3	3	10	11	7	5	0	10	2	1	3	1	2	0	0	0	0	17	10	2	13	5	6	2	1	6	3	2	3	0	0	8	8	15	15	2	15	19	9	9	8	6	6	24	28	32
CCGGCTAGGTATGGTCG	7	1	5	2	32	95	79	56	54	33	45	47	97	64	46	75	1	1	1	3	172	119	131	160	16	12	21	27	28	14	23	24	1	3	75	70	105	107	71	132	140	110	84	53	96	92	291	274	259
GATTTAATCCTCCTCGC	1	0	1	0	1	5	4	4	4	2	5	3	1	3	2	0	0	0	0	0	2	4	1	2	3	0	0	2	1	4	0	0	0	0	28	26	34	54	18	28	46	25	10	19	24	23	82	67	52
AAGATGAAATGCAATGA	54	23	38	34	68	131	95	97	467	206	355	434	35	28	29	39	24	15	28	13	315	235	337	361	291	337	328	207	310	221	181	297	24	38	33	28	37	34	15	31	32	26	23	19	30	26	68	52	65
TCCTGAAGGTAAGCGTT	12	2	10	11	4	1	4	2	0	1	2	1	5	3	3	3	16	7	5	11	6	2	0	2	0	0	3	1	2	0	5	0	11	17	1	1	1	2	1	0	2	0	1	0	0	0	7	3	3
TTATCCAAGTAGTGGTT	0	0	0	2	2	5	1	0	5	1	9	6	15	26	15	14	0	0	0	0	76	26	47	53	11	22	17	16	9	10	8	17	2	0	86	83	81	139	74	145	162	91	109	66	124	92	259	340	224
CAAGGGGTGTTTGTAGG	1	0	2	4	1	2	3	3	28	13	32	19	30	30	22	15	0	1	2	0	145	130	176	185	147	175	219	178	22	22	19	27	0	0	102	81	123	165	64	177	234	189	137	80	173	128	399	489	363
AGCAAAGGATCCTGCAC	0	0	1	0	0	1	0	0	2	0	2	3	4	5	2	1	2	3	2	0	4	3	4	4	0	1	0	0	0	0	0	1	0	1	3	13	13	6	5	20	21	15	7	9	10	5	26	26	12
TCTTTTTCACTGACCGG	55	20	43	63	250	491	527	450	1090	564	1149	775	89	103	54	56	42	31	32	30	662	629	841	1018	633	708	741	663	586	545	619	606	26	37	2	4	5	6	3	16	19	14	4	3	7	7	28	41	34
GCCTGATTAGGCGGACG	0	0	0	2	1	1	0	2	8	3	9	7	2	5	6	2	0	0	0	0	7	2	10	11	2	1	9	6	6	4	5	3	0	0	20	21	19	31	18	45	43	33	26	18	37	32	69	53	42
TCGTATCCTCGGCAACA	0	0	0	1	3	8	6	2	1	2	6	0	0	0	6	3	0	0	0	0	2	5	0	6	3	3	3	1	5	6	7	6	0	0	19	13	26	23	14	19	30	24	12	9	17	17	44	57	49
TCAGCTCTAGGTACGTA	52	36	45	63	266	553	439	349	945	476	822	712	39	35	35	43	26	19	20	28	291	263	322	354	345	404	444	359	357	353	349	445	41	23	50	32	57	69	42	71	105	78	47	41	56	52	195	213	170
TCAGTTTTGAGACCAAG	13	10	4	10	60	101	83	61	291	134	257	261	6	9	10	10	13	6	2	6	122	116	154	166	158	164	120	126	145	113	125	175	7	8	15	7	15	11	8	22	27	22	21	15	13	20	38	57	47
GTAGGCAAAGAAAAGTG	8	7	19	23	10	17	23	16	159	69	115	127	3	17	11	14	10	4	15	8	83	86	94	98	108	82	108	101	99	81	77	92	3	4	6	3	10	8	10	11	11	10	10	1	7	3	16	18	8
CGGCAATGGTGGGAGTA	0	1	1	2	10	11	18	14	25	17	29	25	39	32	19	41	0	0	6	0	71	41	78	80	37	23	35	20	21	10	18	24	6	0	22	23	35	15	13	34	41	27	23	19	33	21	81	103	64
CCTAAGACTAGTGCTGG	1	0	0	1	2	7	1	3	11	8	8	10	7	6	4	8	0	0	2	0	5	2	12	15	3	14	5	5	0	4	1	7	1	0	19	11	18	29	14	32	33	25	31	15	37	16	58	49	46
CAGATCACTATAGTCAA	8	6	1	3	78	136	112	97	140	56	107	125	3	11	0	0	2	0	0	1	151	124	109	131	174	194	127	119	111	93	58	106	1	1	10	15	12	17	13	26	30	23	18	15	17	10	42	30	30
AAGTTAGAGTCCCGTGC	0	1	0	0	5	17	15	12	10	3	7	8	0	0	0	2	0	1	0	0	3	3	1	6	4	0	10	6	1	5	3	3	0	1	0	0	0	0	0	1	0	0	0	0	3	0	2	6	1
ATATGCGAGTGATACGC	2	2	1	1	45	98	51	77	60	25	68	41	17	14	10	13	7	2	6	4	28	28	28	29	37	44	37	28	45	34	41	37	1	0	18	20	22	39	22	29	48	39	31	22	41	28	83	116	71
TCAGTTAGGAGTTTCGG	1	0	0	0	4	5	0	2	4	2	9	4	5	2	1	5	0	0	1	0	4	7	5	2	4	2	8	6	2	0	5	3	0	1	9	3	7	13	2	19	16	17	11	9	16	3	33	56	24
GCCTTTAGGGACGAAGG	2	0	0	0	4	10	0	4	11	11	5	14	1	4	3	2	6	1	3	2	10	4	11	19	5	9	10	6	6	4	2	13	5	0	14	5	8	16	12	18	26	13	16	9	14	11	37	41	32
AATATCTTAAATCGGTC	0	0	1	0	3	5	1	2	7	7	5	3	3	7	3	8	1	3	0	3	6	9	9	9	4	5	5	1	4	1	8	3	1	0	72	61	78	77	55	104	109	83	72	57	73	73	136	160	146
CTGCCAGCGAGCTATAC	2	2	7	2	13	30	13	18	114	64	144	90	17	12	6	14	2	1	4	3	94	48	66	90	74	82	93	89	51	40	37	76	0	1	75	83	102	123	72	150	171	119	132	69	115	100	242	238	171
GATTTCTGCGGGCGTGG	0	0	1	0	3	1	1	0	11	6	13	9	4	4	2	5	5	0	1	0	4	10	7	22	5	11	1	4	9	2	11	7	3	0	17	16	21	34	28	44	45	36	28	30	47	17	79	72	51
CGATTCGTGGACAAGAG	1	0	0	0	3	2	7	1	8	1	9	7	4	1	1	2	0	0	1	0	9	9	10	14	2	6	4	1	11	0	2	2	0	0	34	29	34	34	13	34	35	23	32	15	30	28	80	89	85
GCGTGAGAGAGTAGGAC	1	2	1	2	58	72	66	70	45	19	54	42	8	6	4	3	7	0	1	1	17	18	29	13	20	27	23	9	24	13	12	18	0	0	3	6	4	9	6	12	15	11	6	2	5	6	33	27	18
AGATTGGGCGTAGCTGT	21	17	13	24	7	21	16	21	7	10	12	7	14	15	14	12	18	13	8	10	8	3	6	8	10	10	9	7	3	4	1	8	15	12	3	1	2	3	1	4	2	1	3	1	0	1	6	9	6
TCCTACATAGTGGCTTT	47	18	30	53	10	20	9	6	34	8	27	22	40	84	45	67	70	44	36	44	28	28	23	31	24	30	26	17	36	29	28	26	62	57	1	2	2	5	2	5	7	7	1	2	0	4	14	23	7
GATCTAATATTTTTAAG	9	3	9	10	271	523	447	414	368	163	271	230	19	28	18	23	7	1	1	3	357	290	371	395	347	388	291	278	209	203	176	246	0	4	48	30	40	57	33	55	55	48	52	27	48	47	97	117	95
CTGTAAGTTAGCCAGTA	6	2	6	8	4	14	18	17	4	2	2	2	2	5	6	0	3	2	5	4	2	2	2	2	2	1	2	3	0	0	0	2	1	6	2	4	4	9	0	7	3	1	4	0	2	2	7	8	6
GTTTATAAACTTTGTCC	1	0	1	0	1	4	3	6	26	9	15	18	0	5	5	5	0	0	0	1	7	5	9	6	7	11	4	6	5	2	5	4	0	0	51	26	41	37	27	60	44	47	50	32	49	41	89	114	60
GAGTGTCGCTTCCGATG	17	5	10	12	109	218	175	179	460	203	346	322	14	5	14	11	10	4	6	7	206	200	284	302	213	235	239	214	234	166	201	233	5	10	17	12	22	21	12	16	31	24	15	9	21	17	27	39	35
TTTGCGTGAAGTACCTC	4	5	14	7	2	1	0	4	7	2	3	0	4	3	7	4	10	2	4	2	16	11	12	20	5	6	14	6	13	8	3	7	0	1	3	2	2	3	2	1	1	1	1	0	0	3	7	3	7
GGTAATATTCCGTGAGA	7	2	8	5	95	138	153	100	263	136	233	180	99	120	83	83	1	3	5	2	548	370	604	608	164	158	191	139	154	135	111	166	5	10	39	29	32	38	31	59	79	33	35	39	36	25	107	127	81
AAGATTACGGCGAGACC	0	0	2	0	1	0	2	0	31	10	21	19	2	4	2	2	0	0	0	0	19	18	14	16	15	23	21	23	15	18	18	28	0	0	19	25	26	31	17	31	44	22	34	15	33	23	56	69	41
TGCGATACTAGATATAG	31	24	99	39	46	86	44	42	26	12	25	21	11	13	17	17	14	7	9	8	63	82	103	131	54	54	55	37	84	56	48	41	8	8	3	1	2	4	4	7	4	2	4	0	0	2	16	11	14
GTCCTGGCATTTTGCTC	20	8	25	16	9	27	33	15	8	9	11	12	31	26	31	26	21	7	17	14	11	8	11	6	6	3	2	0	4	2	4	8	11	2	1	3	1	7	0	3	2	2	1	0	0	4	15	9	9
AGTAATTGCTAATTGTA	1	0	1	0	1	0	3	1	20	12	28	19	18	4	9	19	0	0	2	2	19	14	15	15	1	5	5	1	19	5	10	11	0	0	66	44	77	100	57	118	97	76	76	40	77	81	166	160	112
GCACTCAGTTATGACGA	2	4	1	4	14	30	37	16	132	69	155	97	30	25	6	8	20	18	14	13	112	74	106	121	71	100	128	69	110	90	71	96	3	1	16	26	27	34	20	36	30	29	34	26	21	24	59	61	54
GGGGTGTCGGTTGTCCG	4	4	4	2	32	50	48	39	143	88	214	134	10	12	12	8	3	7	6	1	153	102	156	161	142	131	166	156	97	59	99	121	0	2	23	22	39	51	25	38	69	37	35	15	30	34	126	111	88
TTCTTGAGCATGTTAAA	3	1	5	0	41	64	65	67	149	73	101	80	4	2	3	2	0	0	0	0	37	22	36	55	30	40	32	37	36	50	33	67	0	0	19	19	33	41	20	28	44	27	22	32	32	24	83	72	50
GCAGTTCACACAGGCGT	0	0	0	1	0	7	9	3	17	6	14	8	6	1	1	8	0	0	0	0	11	10	16	9	6	5	7	13	7	6	7	12	0	0	27	39	57	41	31	45	72	55	37	39	46	46	138	129	95
CGAGATCTTTCGCTCTC	1	1	0	2	29	27	17	25	56	43	54	46	89	84	55	57	0	0	0	0	450	326	434	472	65	77	73	39	42	25	22	46	0	3	85	77	131	138	99	140	178	136	139	88	108	115	299	311	243
GGGATTCCATGATTCCG	670	466	561	677	392	662	688	532	786	372	622	550	458	489	314	349	408	342	342	265	375	319	455	487	285	317	362	343	325	224	238	332	420	392	2	1	3	3	2	2	2	3	4	2	5	0	52	34	31
ATTTTACACCCACATGG	1	0	0	0	0	2	3	1	10	7	9	9	1	5	8	8	0	0	1	0	17	12	40	40	9	19	14	2	14	2	10	5	0	0	51	45	41	56	37	54	66	47	43	28	38	34	138	188	120
GCGGATGTTGATGCTGC	2	6	12	12	9	16	10	21	11	4	11	11	10	11	7	15	9	5	9	5	9	5	2	3	5	11	9	2	12	8	10	11	14	17	1	1	2	1	1	1	5	2	1	0	0	4	0	3	2
GTTCTGCCGCGCTGGGA	0	2	0	0	4	8	6	6	50	20	26	34	7	6	4	10	0	1	2	0	33	33	25	39	44	54	32	25	39	37	47	37	0	2	31	29	33	46	32	48	43	45	38	17	40	28	104	106	96
GGTAGTTCGACCTACAA	2	0	0	1	40	81	87	51	123	60	71	83	2	4	4	1	0	2	0	0	129	116	107	129	120	94	114	101	92	74	67	103	0	0	8	7	3	3	8	8	8	9	11	6	9	7	25	30	14
AGCGGGTAATCTCTGTT	23	14	11	23	164	327	301	183	301	146	224	244	9	11	9	16	2	7	6	4	50	65	50	64	79	75	72	73	107	92	63	129	14	4	18	10	20	10	7	21	9	9	1	3	11	10	64	53	34
CGGGGCCCCATCGAGGA	36	27	42	39	25	46	67	47	75	33	63	49	43	57	42	46	48	31	29	51	67	67	101	85	79	67	89	66	53	35	30	47	43	35	2	1	1	2	3	5	7	1	0	2	1	1	7	8	6
TGCTAGTGAGCCAGTTG	4	3	3	8	121	253	210	146	489	159	373	440	29	30	17	24	0	0	0	0	421	372	430	559	315	397	338	231	318	245	239	367	3	9	66	59	66	103	60	110	98	81	78	62	81	84	240	265	178
ACGTTAAGTTACCTGAG	347	186	268	326	143	359	288	213	478	223	419	414	250	293	160	218	361	170	278	164	257	162	180	238	193	216	277	218	243	159	164	219	292	248	1	2	3	6	1	1	4	4	0	4	5	3	14	11	13
TGTGCGTACCTCGACGG	15	6	13	16	5	12	7	4	9	6	10	16	10	10	15	4	9	16	9	18	17	11	5	11	9	8	8	4	10	9	10	10	13	13	3	1	4	1	2	0	2	0	0	2	2	0	2	3	3
TGGATGGTAAGAGCGGC	3	2	2	4	95	162	187	157	332	155	266	297	9	5	2	3	3	4	1	0	159	183	179	226	206	205	209	179	220	174	154	235	0	2	32	24	26	52	24	49	51	30	38	28	33	38	76	89	73
GTTGTTCTGCGGAAGTT	2	2	0	4	0	2	3	2	4	0	1	1	0	1	3	0	0	0	0	0	9	2	1	5	2	2	5	2	2	1	2	2	0	0	3	4	1	1	1	0	3	0	0	1	0	1	3	2	0
GTGGATTACTGTCGATT	1	0	2	2	45	80	103	63	111	46	85	71	6	23	5	14	7	1	1	2	32	14	17	33	28	30	17	10	29	30	22	44	0	6	95	86	110	147	72	146	141	130	67	60	91	81	276	297	236
TGGCCGAGGCCTGAGAG	10	10	12	9	436	809	655	506	1602	542	1235	1218	5	21	10	17	7	6	1	1	738	559	686	793	750	797	552	502	750	615	500	863	13	3	45	26	55	66	34	48	55	53	60	38	37	52	103	106	73
GCGGTTTTGACAGAATC	5	3	5	7	274	621	530	410	609	284	444	483	15	7	9	9	1	1	4	1	171	131	192	204	130	133	166	112	179	183	154	198	0	0	23	26	28	49	25	40	40	25	27	21	40	22	67	85	63
CAGCTGCTCCACACAGG	15	19	16	23	14	13	14	10	23	19	23	23	14	10	8	11	11	4	18	10	9	5	6	3	8	9	5	6	7	7	6	10	18	15	1	2	4	2	1	4	3	3	0	4	0	1	6	2	7
CGTAATCAATGTTCGTC	32	19	25	45	20	39	28	28	70	35	74	50	19	16	12	26	25	12	14	11	25	21	24	21	32	31	26	30	34	16	28	30	23	18	7	1	3	5	1	4	2	3	3	3	4	0	6	7	2
AAGCGCTGCAATGTGCC	13	9	8	17	15	24	20	11	29	24	31	29	25	14	10	7	25	15	21	16	26	33	33	35	32	45	36	21	32	22	29	43	16	6	2	1	2	5	0	4	1	0	0	4	3	2	6	17	9
TCTCCCTAGACCATAGG	37	33	45	57	28	59	76	52	58	25	52	33	36	42	17	20	31	13	34	31	25	24	20	47	18	27	19	22	28	20	20	23	19	21	3	3	5	6	1	4	3	3	0	2	3	3	5	10	3
AAGACCACCACTGGTAT	0	0	0	1	5	15	6	13	43	19	35	31	1	7	0	1	0	0	0	0	26	31	41	35	28	20	15	18	39	22	13	37	0	0	8	10	13	14	8	15	25	15	15	9	15	9	37	46	39
TTGTATCCGGATATCAA	18	10	7	2	3	10	13	11	12	10	13	10	14	15	11	5	25	14	19	8	2	1	1	0	3	3	3	3	3	0	2	1	9	9	2	2	1	1	0	1	2	1	0	0	0	1	3	3	2
GACAATCTGACACGATA	1	0	0	0	20	45	45	29	28	19	24	49	1	6	0	1	1	1	0	0	26	27	25	36	25	13	28	16	28	7	13	25	0	0	15	15	12	17	16	19	21	30	17	16	16	7	47	51	38
TCGCATTAGGTCTTTTT	5	0	3	1	13	13	12	10	11	10	4	8	3	5	1	4	10	3	2	0	2	4	6	6	4	6	5	4	1	6	5	2	6	1	4	2	1	1	2	3	2	4	1	0	3	1	8	10	5
CCCGCTTAGGATGTAGG	0	1	0	2	1	0	0	0	2	2	0	1	1	1	2	2	2	0	0	0	0	0	1	2	0	0	0	0	0	1	0	1	0	0	3	3	6	3	5	8	11	0	0	3	4	1	6	9	7
TTATACAGGTTGTCACG	3	1	0	2	1	2	0	0	1	1	6	1	0	0	0	0	0	0	0	0	2	3	4	1	2	2	1	3	4	0	1	5	0	0	2	3	1	6	1	5	8	1	0	3	0	1	5	7	6
ATCGTGTATGGGATTAT	0	0	0	1	27	49	47	37	36	18	49	32	15	20	15	10	0	0	0	0	108	63	93	90	30	26	19	30	22	16	19	29	0	0	9	2	5	11	1	3	11	9	5	2	12	3	27	30	18
TGAAGGCCGCATGGGGG	0	2	1	1	1	0	0	2	7	3	3	1	2	3	4	1	0	0	3	3	7	10	3	10	1	1	1	0	0	2	0	1	3	0	4	5	7	3	4	11	9	6	11	0	4	3	34	52	31
CATGGTTGTAGTATGAG	8	1	1	3	301	546	553	469	1101	519	1015	918	41	36	45	43	2	1	2	1	309	306	331	557	196	162	152	159	387	338	311	382	0	0	43	36	35	69	21	29	51	30	31	25	31	37	102	98	87
TTGTCCGGGAGTTCAGA	1	1	2	5	0	1	3	0	0	0	0	0	47	49	28	33	2	2	3	3	30	38	50	46	0	4	0	0	1	0	0	1	3	1	121	113	134	172	97	172	196	137	149	102	175	99	367	311	255
TGTGTCGCGGTTAAACA	3	1	6	5	0	0	0	0	0	0	0	0	11	3	9	10	7	1	2	1	8	5	8	10	0	0	0	0	0	0	0	0	3	0	55	30	61	63	30	67	73	48	35	20	44	30	148	144	83
GCAACAACACTAATGGC	22	8	20	18	1	1	0	0	0	0	0	0	16	13	13	24	13	11	9	11	6	4	3	7	0	0	0	0	0	0	0	0	14	18	18	10	17	11	9	24	20	13	12	10	15	7	47	65	33
CTACCGAGTAGATTAAA	0	0	0	1	0	1	1	0	0	0	0	0	2	4	0	0	0	0	0	0	6	4	7	7	0	0	0	0	0	0	0	0	3	0	14	13	28	36	14	27	34	23	26	18	14	10	44	69	46
GACTTTATACCTAGATC	3	1	1	0	0	1	1	2	0	0	0	0	128	165	113	143	1	2	0	0	400	344	460	460	0	2	1	0	0	1	0	1	0	0	65	44	60	70	38	80	81	75	49	39	78	70	119	173	118
TTTACAAGGCGGCTAGG	0	1	1	1	0	0	1	0	0	0	0	0	5	7	4	6	0	0	1	0	10	10	14	9	1	0	1	0	0	0	0	1	0	1	73	53	75	72	47	97	101	91	83	58	90	77	181	194	135
GTGCGTCCGCAAGCTAA	5	5	3	4	9	8	8	9	0	0	0	0	5	23	4	14	4	4	5	7	3	4	11	9	0	0	0	0	0	0	0	3	4	7	25	35	47	49	28	56	56	40	47	28	46	46	137	164	106
GAAGTAAGGCGAAGACG	3	1	4	2	0	0	0	0	0	0	0	0	6	17	4	7	11	3	6	5	8	6	5	6	0	0	0	0	0	0	0	0	2	0	28	23	24	31	17	28	42	22	18	20	19	30	71	78	76
ACCGTGCGTCCTAAATA	0	0	0	1	0	3	0	0	0	0	0	0	14	26	8	24	0	0	0	0	27	19	49	43	0	0	0	0	0	0	0	0	0	0	57	52	109	123	51	133	121	108	101	61	107	85	200	222	163
AAGCAAAAGTATGAATA	5	2	6	4	1	3	0	1	0	0	0	0	44	27	31	38	8	8	5	11	30	16	32	31	0	2	1	0	0	1	0	0	16	6	35	46	58	47	46	79	51	42	56	34	53	85	166	220	166
GTCTAAGGCGGCCCGAG	0	0	2	1	0	0	0	0	0	0	0	0	1	4	5	4	2	0	0	0	9	7	15	10	0	0	0	0	0	0	0	0	0	0	44	29	55	57	38	88	87	52	61	51	61	53	108	131	83
AAGTTTGGCCCTTGGAA	0	0	1	0	0	1	0	0	0	0	0	0	0	3	3	1	1	0	0	0	4	6	14	4	0	0	0	0	0	1	0	0	0	0	5	5	3	16	8	9	14	8	9	5	12	13	13	37	8
GTCTAGGCCTCAAGTTC	0	1	0	2	0	0	1	0	0	0	0	0	4	9	2	4	0	0	0	0	7	10	10	10	0	0	0	0	0	0	0	0	0	0	24	15	34	39	17	34	44	47	29	18	39	22	81	78	61
CCCGGGCTTAGGACCAG	8	6	6	7	0	3	0	0	0	0	0	0	99	89	80	83	8	2	3	1	16	37	46	54	0	0	0	0	0	0	0	0	1	2	29	44	59	71	39	77	74	68	43	26	66	37	164	150	112
TTGGAATCCCCATAGGG	1	1	0	0	0	0	0	0	0	0	0	0	8	6	6	9	0	0	0	0	9	10	8	10	0	0	0	0	0	0	0	0	0	0	40	34	44	75	72	73	78	52	59	28	67	51	124	134	91
AGGAGGCAGAAGCGCCC	0	0	1	0	0	0	0	0	0	0	0	0	4	2	0	0	0	1	0	0	2	1	3	2	0	0	0	0	0	0	0	0	0	0	11	17	12	26	17	37	31	25	25	8	14	24	43	43	45
AACTGTCCTGTGAGCTA	0	0	0	1	1	1	1	2	0	0	0	0	5	9	1	1	0	0	0	0	3	2	5	4	0	1	0	4	0	0	0	0	0	0	25	19	41	39	14	49	31	34	23	12	14	18	70	89	64
ATGTGCCCACTTACGGC	1	0	0	0	0	0	0	0	0	0	0	0	13	8	8	9	0	1	0	0	12	11	17	8	0	0	0	0	0	0	0	0	0	0	36	29	27	43	13	48	45	43	22	22	42	28	71	99	59
CAACGGGCTCTTTCCAA	0	0	4	0	0	3	0	0	0	0	0	0	6	3	5	6	0	0	0	0	14	21	27	31	1	0	0	2	0	0	1	0	0	0	29	36	41	51	27	52	67	39	53	37	55	42	113	91	88
GACGCTCTGGTGGAAAG	2	0	3	0	0	1	0	0	0	0	0	0	6	8	7	7	0	0	0	0	4	5	12	7	0	0	0	0	0	0	0	0	0	0	41	49	56	66	33	92	80	53	63	24	70	51	105	141	78
GTCATCTAGGTTCGACG	0	1	1	0	0	1	0	0	0	0	0	0	9	6	2	5	2	0	0	0	12	8	13	13	0	0	0	0	0	0	0	0	0	1	62	33	55	69	43	87	88	80	74	49	96	53	144	167	116
CGGCTAGGTGGCAACCC	0	0	0	1	0	1	0	1	0	0	0	0	13	7	3	9	0	0	0	0	4	6	9	12	0	2	0	0	0	0	0	0	0	0	79	61	105	117	59	110	114	101	82	65	70	73	205	201	162
TAGTACCTAACCAGGCA	0	1	1	0	0	2	0	0	0	0	0	0	8	7	6	13	0	0	0	0	14	11	21	29	0	0	1	0	0	0	0	0	0	0	45	58	53	60	31	66	91	51	46	32	55	57	116	100	94
CCTAGGAGTCGGTAGCG	4	0	0	2	1	0	0	0	0	0	0	0	4	4	2	3	0	0	0	0	3	3	4	2	0	0	0	0	0	0	0	0	0	0	15	16	26	21	13	22	29	22	23	11	10	13	38	44	28
TGGATGGCGGGGAGGGT	0	1	0	0	0	0	0	1	0	0	0	0	14	14	13	12	0	0	0	0	10	7	12	11	0	0	0	0	0	0	0	0	0	0	89	71	91	103	58	116	130	79	74	62	92	81	316	275	243
CTGGGGGTGAGGTCACA	1	0	0	0	0	0	0	0	0	0	0	0	23	29	18	17	0	0	0	0	17	11	21	17	0	0	1	0	0	0	1	2	0	0	61	64	64	73	56	138	105	103	109	73	112	68	185	217	140
ATCGGCCACCGCTGACC	0	1	1	0	0	0	0	3	0	0	0	0	4	4	1	2	1	0	0	0	2	2	3	4	0	0	0	0	0	0	0	0	0	0	20	12	23	25	13	23	31	21	25	12	13	16	58	56	46
CTTGTAGGGTCCAAATA	17	4	10	12	1	2	7	3	0	0	0	0	19	33	33	23	4	11	4	14	23	9	28	27	2	0	1	1	1	0	1	0	6	10	82	77	98	142	80	183	160	119	106	70	126	116	282	371	236
AATTGTCAACAAGTTGA	0	2	0	0	1	0	0	0	0	0	0	0	10	8	8	9	0	0	0	0	5	3	6	7	0	0	0	0	0	0	0	0	0	1	56	58	71	80	46	89	112	88	69	33	70	54	176	205	118
ACTGGTGGCGAGGACGC	1	0	0	1	0	0	1	0	0	0	0	0	2	7	0	2	0	0	0	0	2	3	2	6	0	1	0	0	0	0	0	1	0	0	22	27	30	36	16	31	42	43	25	19	19	23	51	73	43
AGTATGTGATAAAGCTT	0	1	0	0	0	0	0	1	0	0	0	0	40	57	47	41	2	0	1	0	411	386	501	518	3	7	1	1	1	1	2	2	0	0	12	11	13	16	13	22	28	27	15	11	15	18	102	113	85
CCTGCTACCAAGAATTT	0	0	1	0	0	0	0	0	0	0	0	0	6	6	4	4	0	0	0	0	6	4	6	6	0	1	0	0	0	1	0	0	0	0	15	6	12	15	11	24	29	18	15	8	19	19	32	40	30
ACCATAAAACATAGGCC	0	0	3	0	1	0	0	0	0	0	0	0	3	9	6	8	0	0	0	1	8	3	6	5	0	0	0	0	1	0	0	0	0	0	38	37	51	47	26	52	74	47	46	24	34	29	110	125	87
TCGCAAGAATGGTTGGC	1	0	0	0	0	1	0	0	0	0	0	0	2	4	3	2	0	0	0	1	5	5	12	12	0	0	0	0	0	0	0	0	0	0	40	46	46	67	28	53	60	54	59	24	60	45	110	166	106
TGCGTGATGCCCGCCGT	0	0	0	1	0	1	0	2	0	0	0	0	2	5	6	1	1	0	0	0	5	8	8	10	0	0	1	0	0	0	0	0	0	0	28	25	36	41	23	38	47	49	36	23	40	42	52	67	51
GAATGATTTTAGGCACA	1	0	0	1	3	1	2	0	0	0	0	0	3	1	0	5	0	1	0	1	2	2	1	3	0	0	1	0	0	0	0	0	1	1	6	12	11	18	8	11	22	13	9	8	10	7	32	23	17
ATTTGGTATATAGACCT	0	0	0	1	0	0	0	0	0	0	0	0	5	2	2	5	0	1	0	0	6	2	3	7	0	0	0	0	0	0	0	0	0	0	19	12	24	40	28	35	43	24	22	15	19	41	60	72	68
AATGTTACAGCTTAGAG	0	0	0	1	0	0	0	0	0	0	0	0	4	0	3	1	0	0	1	0	3	4	8	5	0	0	0	0	0	0	0	0	0	1	20	20	27	22	12	32	45	26	21	14	33	19	66	64	53
GGAGCCGTAAGAGCAGG	0	0	3	0	0	0	0	0	0	0	0	0	4	5	3	2	1	0	0	0	8	2	6	4	0	0	0	0	0	0	0	0	1	0	2	1	0	0	0	0	2	0	1	0	0	0	13	11	11
TCGTTGTCGGACCGCAC	32	23	27	21	4	14	14	9	0	0	0	0	22	34	25	31	28	22	38	32	4	6	3	5	0	0	0	0	0	0	0	0	47	34	8	9	18	12	8	18	20	14	21	15	14	22	50	83	72
GGCGTATGTATACGATG	0	1	0	2	0	1	0	0	0	0	0	0	17	36	13	21	0	0	0	0	11	4	12	8	1	0	0	0	0	0	0	0	0	2	48	46	83	82	46	97	112	64	69	39	59	71	210	200	158
ATGTTTTCGGACTGTGG	0	0	4	2	0	0	1	0	0	0	0	0	4	7	3	4	0	0	1	0	3	1	3	1	0	0	0	0	0	0	1	0	0	1	24	22	25	32	32	13	51	25	21	8	24	16	62	72	65
CCCCTGGAGAACTTTTA	0	1	1	2	0	1	0	0	0	0	0	0	8	5	1	6	3	1	2	6	10	8	5	14	0	0	0	0	0	0	0	0	1	0	50	35	55	79	42	95	80	74	70	31	55	59	165	187	135
CGACTAGTAAGAAAGTT	0	0	0	1	2	0	0	0	0	0	0	0	9	4	6	2	0	0	0	0	7	3	7	5	0	0	0	0	0	0	1	0	0	0	36	36	43	34	19	56	54	40	40	17	32	31	101	126	88
TGCGACAGTTCTGACAC	0	0	1	2	0	0	2	0	0	0	0	0	5	2	5	5	0	0	0	2	3	7	7	3	0	0	0	0	0	0	1	0	0	0	17	19	28	29	23	52	49	40	33	29	39	24	74	78	63
GGTGTGCTAGTGAAGGT	3	1	0	4	1	0	0	0	0	0	0	0	10	21	16	21	0	2	5	1	8	6	8	16	0	0	0	0	0	0	2	0	2	0	82	59	95	116	75	135	143	101	92	62	85	76	289	332	270
CCGGCAAGATGCTCAAA	0	0	0	1	0	0	0	0	0	0	0	0	6	13	1	2	0	0	0	0	3	2	3	2	0	0	0	0	0	0	0	0	0	0	42	45	53	68	35	71	48	41	35	28	45	26	121	135	105
ATATATCTCTGTAGCTT	1	0	0	0	0	0	0	0	0	0	0	0	1	9	0	10	0	1	0	0	4	3	3	4	0	0	0	0	0	0	0	0	0	0	26	24	43	39	14	39	34	29	43	16	32	38	71	61	48
ACAGTACGCTGGGAAGT	9	3	13	7	0	5	2	4	0	0	0	0	23	21	6	6	11	2	9	9	3	1	4	7	0	0	0	0	0	0	0	0	14	8	6	7	8	10	8	11	17	17	18	14	22	7	40	53	39
GGTAGTGAAAATTACTT	1	0	0	1	0	0	0	0	0	0	0	0	3	10	5	3	0	0	0	0	9	9	25	23	0	0	2	0	0	0	0	0	0	0	33	30	41	72	45	64	83	48	72	30	70	42	143	125	114
TACTGGTTTACTGAGTA	17	4	10	6	14	18	19	15	0	0	0	0	6	6	7	6	5	1	2	1	2	4	2	5	0	0	0	0	0	0	0	0	1	4	1	3	6	5	7	13	11	5	6	9	5	5	28	26	19
CCTCAGTGGCGACTCAT	0	0	1	0	0	0	0	0	0	0	0	0	0	1	4	4	0	0	0	0	5	7	8	11	0	0	0	0	0	0	0	0	0	0	23	16	20	25	19	32	35	33	21	23	23	19	62	66	53
AGAGTGTCGGTGGTCGG	0	0	0	1	0	0	1	0	0	0	0	0	8	3	0	4	0	0	0	0	14	7	12	15	0	0	0	0	0	0	0	0	0	0	39	29	34	47	35	57	52	30	56	40	53	48	101	101	75
GTTCTAAATGTGTCATA	1	2	3	0	0	1	0	0	0	0	0	0	24	30	38	27	0	0	4	1	15	17	38	36	1	0	0	0	0	0	0	0	0	0	21	18	18	26	17	32	31	26	14	22	43	30	91	70	63
CACTCTCATGTTATTTA	1	0	0	0	0	0	0	0	0	0	0	0	27	33	20	21	0	0	0	0	11	7	11	7	0	1	0	0	0	0	0	1	0	1	61	40	64	63	35	88	83	55	61	26	47	55	152	179	145
GTGCCCAGAAAGGCTGG	1	0	0	0	0	0	0	0	0	0	0	0	16	12	5	6	0	0	4	0	2	2	5	5	0	0	0	0	0	0	0	0	3	2	23	15	17	39	16	24	37	29	31	18	26	26	83	97	64
ATATTTTTATGACGCCC	5	0	0	0	4	2	0	2	0	0	0	0	6	6	3	8	2	0	1	0	2	2	3	7	0	0	0	0	0	0	0	0	2	1	26	17	23	29	15	22	41	30	44	16	30	19	62	98	77
CGGGATCCCTGTAAAAC	0	0	1	0	0	0	0	0	0	0	0	0	11	9	5	4	0	0	1	0	11	8	18	7	0	1	0	0	0	0	0	0	0	0	32	26	34	39	19	51	68	48	32	19	45	40	104	133	83
ATTGATAGAACAGAGTA	0	0	0	2	0	0	1	0	0	0	0	0	5	6	5	6	0	0	0	0	7	4	11	4	0	0	0	0	0	0	0	0	0	0	40	47	48	82	56	47	88	84	76	50	61	73	143	158	120
TATCAGGGTAAGGTCTT	0	0	0	1	0	0	0	0	0	0	0	0	4	8	4	0	0	0	0	0	9	6	4	16	0	0	0	0	0	0	0	0	0	0	18	21	33	28	13	30	45	40	23	24	42	31	61	120	58
CCAGGGGGTAGTGGCTT	0	0	0	1	0	0	0	0	0	0	0	0	5	3	3	7	1	1	0	0	6	3	4	7	0	0	0	1	0	0	0	0	1	0	14	11	21	32	17	35	32	19	26	14	34	20	65	67	42
GTGCGTCAGTGTTAGGA	0	0	2	0	0	1	0	0	0	0	0	0	2	9	12	4	0	0	0	0	14	10	13	18	0	3	0	0	0	0	0	0	0	0	54	46	42	50	39	82	87	55	59	40	63	55	98	115	93
AATCATCTTTTTTTTGT	1	0	0	2	0	1	1	0	0	0	0	0	0	5	7	5	1	0	0	0	24	9	13	23	1	0	0	0	0	0	0	0	0	0	57	50	64	65	40	88	79	72	85	29	97	71	171	193	128
GGCCAACGAAGAGGGCA	7	3	13	1	25	31	48	25	0	0	0	0	3	10	5	9	0	0	0	2	8	10	9	15	0	1	5	0	0	0	0	1	2	0	7	16	15	20	7	28	27	12	14	9	19	16	39	43	37
CCGTCAGGTGGGACGTA	1	0	0	0	0	0	0	0	0	0	0	0	5	1	12	2	0	0	0	0	3	7	7	6	0	0	0	0	0	0	0	0	0	0	19	20	24	33	15	27	29	25	24	14	27	19	50	60	46
GTAACTTTATCGAAAGG	0	0	1	0	0	0	0	0	0	0	0	0	3	2	2	4	0	0	0	0	2	1	3	2	0	0	0	0	1	0	0	0	0	0	12	15	21	42	21	27	50	24	37	25	30	33	64	76	56
CTAGCTTTCGTCAAGCC	0	4	0	0	0	0	1	0	0	0	0	0	22	8	12	13	0	0	0	0	32	14	28	32	0	2	0	1	0	0	0	0	0	0	18	18	26	30	21	34	40	34	38	19	29	18	99	114	74
GGCGTCGATGCGCTGAC	2	0	0	0	0	0	0	0	0	0	0	0	7	0	2	4	1	0	0	0	1	1	2	6	0	0	0	0	0	0	0	0	0	0	2	4	13	6	4	3	10	8	7	1	11	7	18	26	12
TTTGATGTTTGCGTACA	0	0	0	2	1	0	0	0	0	0	0	0	25	14	15	20	0	0	0	0	6	9	7	7	0	1	0	2	0	0	0	0	0	0	24	28	46	49	14	47	50	24	46	21	22	22	131	133	99
GTGGGTCCTTGGCTTAC	0	0	1	0	0	2	0	0	0	0	0	0	11	18	11	23	0	0	0	0	20	9	18	12	0	0	0	0	0	0	1	0	0	0	42	28	43	55	27	87	76	70	56	41	67	56	77	131	97
GGTATGCTAATATACTC	0	0	0	1	0	0	0	0	0	0	0	0	0	2	1	1	0	0	0	0	1	1	2	2	1	0	0	0	0	0	0	0	0	0	9	16	10	12	1	14	20	14	10	8	15	16	33	41	34
TCTGTCCCCGGAAGTGG	2	0	1	0	0	0	0	1	0	0	0	0	4	5	4	3	0	0	0	0	3	2	8	5	0	0	0	2	0	0	0	0	0	1	11	16	17	17	12	17	27	19	13	13	13	17	41	37	29
TGGCGGCAGTCAAAATG	2	0	0	0	0	0	0	0	0	0	0	0	1	1	1	0	0	0	0	0	2	1	1	2	0	0	0	0	0	0	0	0	0	0	23	28	25	34	21	36	39	26	30	22	24	21	76	62	60
GCGATGAGAGGGTTCTG	0	0	0	1	0	0	0	0	0	0	0	0	3	0	5	3	0	0	0	0	2	1	5	4	0	0	1	0	0	1	0	0	0	0	0	0	1	1	0	4	3	5	3	0	2	3	22	12	9
CTCTCTCGGGTCAGTAT	3	0	2	1	0	3	0	0	0	0	0	0	11	10	13	11	0	0	1	0	6	8	14	22	0	0	0	1	0	0	0	0	0	0	37	13	27	49	28	48	54	32	43	14	62	34	108	137	122
CTCTTGGCTTCTGGGAA	0	0	0	1	0	1	0	2	0	0	0	0	4	3	0	0	0	0	0	0	2	3	3	1	0	0	0	0	0	0	0	0	0	0	21	25	23	39	14	31	45	28	23	17	22	33	96	80	71
TCAAGAAAGAGAATGGG	0	0	0	2	0	4	0	0	0	0	0	0	6	12	2	6	0	0	1	0	11	5	6	8	0	0	0	0	0	0	0	0	2	0	26	14	28	31	20	56	30	37	21	16	35	26	83	108	44
GGGGATGACGGGAGCGT	1	0	0	0	0	0	0	0	0	0	0	0	10	19	8	15	1	0	0	0	12	19	29	16	0	0	0	0	0	0	0	0	1	0	39	34	28	44	36	45	70	40	41	30	43	27	72	99	84
GGATCACATTCAGCTAG	10	5	3	11	0	1	0	0	0	0	0	0	9	6	3	5	2	0	1	2	5	4	13	18	0	0	0	0	0	0	0	0	0	0	9	9	16	30	6	20	21	20	19	13	14	18	42	39	40
CGGGCATCCGGCGGCTG	2	1	3	1	0	0	1	0	0	0	0	0	18	18	11	17	1	1	2	4	3	3	8	6	0	0	0	0	0	0	0	0	3	4	21	25	37	20	21	45	40	28	35	23	36	23	71	84	66
CTCAATAGCACCCCTAG	0	0	1	3	0	0	0	0	0	0	0	0	3	0	1	1	0	1	1	0	1	2	4	3	0	0	0	0	0	0	0	0	0	0	36	19	40	46	19	42	61	43	45	17	46	34	99	88	75
GGTCGCTTAGCGTCCCG	0	0	0	3	0	3	3	5	0	0	0	0	6	8	2	7	0	0	0	1	4	4	10	3	0	0	0	1	0	0	0	0	2	1	62	45	71	85	55	102	102	78	82	47	95	65	103	103	77
AGAGGACTCTGGAGTTC	1	0	0	1	0	0	1	0	0	0	0	0	13	3	9	4	0	0	0	0	10	7	15	7	0	0	0	0	0	0	0	0	0	0	75	85	70	77	85	133	116	76	120	72	117	108	163	219	143
ATGACGAAAGGTGACGG	1	0	1	1	0	0	0	0	0	0	0	0	9	11	5	7	0	0	0	0	11	4	9	7	0	0	1	0	0	0	0	0	1	0	35	30	50	46	29	57	68	59	54	35	54	43	106	88	71
TCTTTCATTCCGAGGCG	0	0	0	1	0	0	0	0	0	0	0	0	1	0	1	3	0	0	0	0	1	3	4	2	0	0	0	0	0	0	0	0	0	0	8	12	12	13	9	11	14	11	13	8	12	7	28	20	15
CATTTGGGGTAAAACGG	2	2	7	9	0	0	0	0	0	0	0	0	13	11	9	8	1	2	11	2	4	2	13	8	0	0	1	0	0	0	0	3	3	0	18	11	15	27	11	30	21	15	17	6	22	22	44	58	43
CTTCATTTAGGTCGTGT	0	1	0	0	0	1	0	0	0	0	0	0	1	6	0	3	0	0	0	0	6	7	3	2	0	0	0	0	0	0	0	0	0	0	32	16	26	16	21	29	37	16	25	13	28	27	44	78	53
GAAATCCCTGAGGGCGA	0	0	4	0	0	0	4	0	0	0	0	0	1	10	3	4	0	0	0	0	8	6	6	3	0	1	0	0	0	2	2	0	0	0	21	12	26	29	11	30	39	43	34	23	33	13	47	60	46
GCATTGTGCCATGATTC	1	0	0	0	0	0	0	0	0	0	0	0	1	0	1	3	1	0	0	0	6	2	3	3	0	0	0	0	0	0	0	0	0	0	5	10	17	27	7	16	15	22	15	12	25	27	25	47	20
TGGATCTGTCAATTGGC	0	1	0	0	1	0	0	0	0	0	0	0	8	3	3	11	0	0	0	0	2	6	2	10	0	1	0	0	1	0	0	0	0	0	36	40	42	53	29	51	70	53	65	40	55	46	105	121	80
TCTGGTCAAGCGGGATA	3	1	12	1	0	0	1	0	0	0	0	0	10	31	12	13	5	2	5	5	5	2	5	2	0	0	0	0	0	0	0	0	4	7	18	15	27	19	13	29	23	10	27	7	27	17	50	70	38
TGAAAACTTAACACGAG	0	2	0	0	0	0	0	0	0	0	0	0	1	3	0	0	0	0	1	0	3	2	5	1	0	0	0	0	0	0	0	0	0	0	23	20	15	32	9	18	18	14	19	9	16	24	31	46	36
CTTGCGGCCTTACCGTT	0	1	0	0	0	0	0	0	0	0	0	0	1	2	1	4	0	1	0	1	2	1	2	1	0	0	0	0	0	0	0	0	3	0	13	4	18	20	8	22	23	13	16	15	15	19	47	54	32
GGATCTGTGGTCCGTGC	1	0	0	0	0	0	0	0	0	0	0	0	3	0	0	2	0	0	0	0	3	4	7	2	1	0	0	0	0	0	0	0	4	0	15	15	28	21	16	32	32	33	27	18	26	18	70	66	42
TTACATATTGCTGAATG	0	0	0	1	1	0	0	0	0	0	0	0	2	0	0	3	0	0	0	0	3	2	5	11	0	0	0	0	0	0	0	0	0	0	8	11	16	19	4	25	25	18	15	14	22	14	33	57	30
ACCTCTTGTCAGACAAT	1	0	0	1	0	2	0	0	0	0	0	0	5	5	0	3	0	0	0	0	3	2	1	6	0	2	0	0	0	0	0	0	0	0	18	8	17	23	15	18	16	18	11	11	27	19	26	25	24
GGATTCAGATGTAAGCG	0	0	1	2	0	1	2	0	0	0	0	0	3	8	4	3	0	0	0	0	5	4	10	3	0	0	0	0	0	0	0	0	0	1	16	14	14	12	10	27	47	25	32	11	22	20	77	79	57
TGCGAACGGGCCAGGCG	2	2	1	1	1	0	0	1	0	0	0	0	0	5	1	9	0	0	0	0	3	1	8	5	0	0	0	0	0	0	0	0	0	2	9	13	22	17	14	36	27	31	16	19	26	10	44	54	34
GTTAGGGGGTGAGCGAA	0	1	1	0	0	0	1	0	0	0	0	0	7	11	8	8	0	0	0	0	8	2	3	5	0	0	0	0	2	0	1	0	0	0	37	25	39	56	26	52	56	49	59	27	71	30	100	150	90
GGGGGTAAACAGATCGC	8	5	9	17	0	3	4	1	0	0	0	0	49	82	22	40	14	10	7	5	8	4	9	9	0	0	0	0	0	0	0	0	2	0	17	17	14	34	20	23	23	26	22	9	29	21	55	86	33
ATTGCTCCGGAAAAGAG	0	0	0	1	0	0	0	0	0	0	0	0	4	2	1	5	0	0	1	0	5	1	6	4	2	1	0	0	1	0	2	0	0	0	29	17	39	50	28	54	50	28	24	26	33	37	117	123	96
CGTCTGTGGGGGGCGGT	0	1	1	0	0	1	0	0	0	0	0	0	9	9	16	9	0	1	2	0	11	5	16	5	0	1	0	3	0	0	0	0	0	0	24	17	42	35	26	47	58	34	45	25	42	31	82	101	80
CATGGAGGGAAATATTG	0	0	0	2	0	0	0	1	0	0	0	0	6	7	5	5	0	0	0	1	6	7	2	13	0	1	0	0	0	0	0	1	0	0	18	22	30	29	18	35	24	15	32	9	35	24	58	61	37
ATACTAGGTGCTGTGCT	1	1	4	0	1	4	4	1	0	0	0	0	7	4	8	6	0	0	0	0	7	6	3	10	1	1	1	0	0	1	1	2	1	0	32	33	35	47	30	56	47	45	57	31	38	45	125	116	99
GGCACAGGTCGTAAGTC	0	0	0	1	0	1	0	0	0	0	0	0	0	3	6	8	0	0	0	0	2	1	5	3	0	0	1	0	0	0	0	0	0	0	11	13	22	27	17	21	25	22	22	8	27	15	46	62	48
GCAGACGTTGAAATATC	0	0	1	0	0	0	0	0	0	0	0	0	4	4	3	4	0	0	0	0	2	1	5	2	0	0	0	0	0	0	0	0	0	0	23	15	38	42	21	32	43	43	37	13	47	37	125	124	80
AGTGTAGTTGGCCTTAT	0	0	2	1	0	0	0	0	0	0	0	0	12	13	4	7	0	0	0	2	6	1	5	9	0	0	0	0	0	0	0	0	0	2	28	27	47	41	21	43	61	38	53	31	53	43	68	111	71
GAGGCGACAATGTCGAA	0	0	0	2	0	0	0	0	0	0	0	0	1	1	1	6	0	1	1	5	6	1	6	6	0	0	0	1	0	0	0	0	0	0	15	23	23	25	16	30	31	36	32	22	18	21	60	58	49
TTGGAATATTAGCTCAC	10	6	5	6	0	0	0	0	0	0	0	0	32	43	24	36	3	3	10	5	10	6	30	35	0	0	0	0	0	0	0	0	7	1	83	88	84	134	81	118	174	107	115	67	142	87	303	344	264
TTGGCTCGCTGGTACTC	6	4	3	5	1	0	1	0	0	0	0	0	10	16	15	19	0	6	9	3	5	1	9	13	0	0	0	0	0	0	0	0	2	3	41	34	34	44	25	47	49	40	55	37	38	53	155	181	117
CTGTACATGCGCTTTCT	16	5	8	20	0	0	2	0	0	0	0	0	14	38	22	19	37	19	23	12	9	10	8	7	0	0	0	0	0	0	0	0	12	8	14	5	10	13	9	19	17	12	6	4	11	8	37	47	31
TATCATAGTCAGGATTG	0	0	1	1	0	0	0	1	0	0	0	0	11	16	9	5	3	1	2	1	7	8	6	6	0	0	0	0	0	0	0	0	1	1	37	25	49	34	22	47	48	26	41	13	39	33	122	132	102
CAGGAAGTAAAGAGCCC	1	0	0	2	0	0	0	0	0	0	0	0	15	34	16	36	4	1	1	0	124	122	73	120	0	0	1	0	0	0	0	0	0	0	6	10	11	10	2	8	8	8	6	6	6	6	22	24	13
TCTCAGCCTCAGCCAAC	1	0	1	3	0	0	0	0	0	0	0	0	1	7	4	9	1	0	2	1	7	1	8	10	0	0	0	0	0	0	0	0	0	1	10	10	8	15	17	25	31	16	31	19	15	15	27	42	40
GCTGAGCAGCTTCGCTC	0	0	2	0	0	1	1	0	0	0	0	0	1	1	1	1	0	0	0	0	5	7	2	2	0	0	0	0	0	0	0	0	1	2	16	14	14	19	10	16	26	23	20	12	17	8	37	32	30
TTGCGAGCCCGTAGTCA	1	2	0	0	0	0	0	0	0	0	0	0	2	7	2	5	0	1	0	0	5	2	16	8	0	3	0	0	0	0	0	0	0	0	27	15	28	43	24	54	47	37	38	35	41	36	93	98	72
CAGTAGGGCTCTCCCCG	6	6	5	4	1	2	3	1	0	0	0	0	69	51	45	70	47	49	31	40	2	3	7	1	0	0	0	0	0	0	0	0	6	7	10	6	13	22	13	22	32	28	11	5	11	6	55	45	41
CGACTGTCCGAAAGTAC	0	0	1	0	0	0	0	0	0	0	0	0	5	0	4	2	0	0	0	0	1	2	1	0	0	0	0	0	0	0	0	0	0	0	12	15	14	21	13	23	27	21	23	13	17	20	48	46	33
TAGAGAGTCCGTCATTT	0	0	2	0	0	0	0	0	0	0	0	0	3	5	1	5	1	1	0	1	1	1	1	4	0	0	0	0	0	0	0	0	0	3	24	15	13	22	13	17	15	20	17	10	14	18	50	54	46
CTTATCGGTTTTGATCA	1	2	11	3	3	1	2	3	0	0	0	0	4	0	2	4	2	7	1	0	2	2	1	2	0	0	2	0	0	0	1	0	2	1	4	1	2	4	4	7	12	11	9	8	12	4	11	11	15
GCACAGGGGCAGTGGAG	1	0	0	0	0	0	0	0	0	0	0	0	1	2	4	4	0	0	0	0	3	2	4	0	0	0	0	0	0	0	0	0	0	1	8	7	9	15	2	13	16	14	15	9	20	21	45	62	45
CAACACCAGGTGAAGAT	0	0	1	2	0	0	0	0	0	0	0	0	0	5	0	1	0	0	0	0	0	5	3	4	0	0	0	0	0	0	0	0	0	0	20	9	20	34	15	31	34	35	33	12	25	29	41	62	37
GGCGGAACGGATAAAAG	0	1	0	0	0	0	0	0	0	0	0	0	1	0	2	2	0	0	0	0	1	2	0	1	0	0	0	0	0	0	0	0	0	0	6	19	25	17	20	25	23	20	12	20	14	23	60	84	49
GGGGCTTAGTACGCCCA	1	0	0	0	0	0	0	1	0	0	0	0	6	8	10	10	0	0	0	0	4	0	7	9	0	0	0	0	0	0	0	0	0	0	18	19	23	42	15	34	44	37	43	24	47	25	101	108	72
CTGGGCCTAGGGGGGTA	5	1	1	5	0	1	0	0	0	0	0	0	8	19	13	21	2	7	3	4	6	13	5	14	0	0	0	0	0	0	0	0	0	0	21	19	32	24	16	41	28	20	19	13	26	23	45	57	41
CTCAGTTCTACGCTTCG	1	0	0	0	0	0	1	0	0	0	0	0	1	2	4	0	0	0	0	0	5	3	15	4	0	0	1	0	0	0	1	0	1	0	35	39	60	68	27	77	73	73	70	59	57	73	159	148	143
TCATGTGAGGGTAGCCG	10	0	9	0	0	0	0	0	0	0	0	0	6	5	3	7	2	0	0	2	0	1	2	2	0	0	0	0	0	0	0	0	0	5	20	12	12	27	10	17	24	16	26	9	7	20	53	37	24
CCCCTCCATGGTGAGGG	4	0	0	2	0	0	0	0	0	0	0	0	5	9	13	6	0	0	1	0	5	2	3	0	0	0	0	0	0	0	0	0	0	0	28	15	43	39	20	36	46	40	34	20	28	24	56	60	38
GATGCCAACACCTACTG	2	1	0	1	0	0	1	0	0	0	0	0	5	2	1	3	1	0	1	0	6	3	8	1	0	0	0	1	0	0	0	0	0	1	26	21	33	31	15	30	38	28	32	18	18	22	89	78	49
CGATTGCATGAGGGTTC	0	0	0	5	0	0	0	1	0	0	0	0	12	11	6	9	0	1	1	1	5	6	11	20	0	1	0	1	0	0	0	0	1	0	28	15	22	33	24	37	41	35	31	16	28	24	74	96	78
TATCCCCCCCGGACGTA	0	0	0	1	0	0	0	2	0	0	0	0	4	2	4	6	1	0	0	0	0	1	1	1	0	0	0	0	0	0	0	0	0	0	10	17	15	16	7	30	26	17	18	14	15	12	36	47	37
GATACTTGACAAACCCT	0	0	2	0	0	0	0	0	0	0	0	0	1	2	0	0	0	0	0	0	1	1	0	1	0	0	0	0	0	0	0	0	1	0	1	4	3	8	9	12	10	8	5	3	8	10	21	13	18
GGTTCCATGATGTTAAA	2	2	4	9	1	0	0	0	0	0	0	0	13	5	2	12	11	8	3	4	3	3	3	0	0	0	0	0	0	0	0	0	5	2	1	8	8	4	8	20	20	14	7	9	9	8	20	27	15
TCCGCCTTGAGCGCAAA	0	0	1	0	0	0	0	0	0	0	0	0	2	3	0	3	0	0	0	0	1	3	4	7	0	0	0	0	0	0	0	0	0	0	10	8	13	23	11	16	19	23	12	19	18	13	33	25	28
GGTACGGAAGGGAGAGC	0	0	0	1	1	0	0	0	0	0	0	0	1	0	2	1	0	0	1	0	1	1	2	1	0	0	0	0	0	0	0	0	0	0	10	13	10	4	7	11	9	9	3	7	16	12	22	30	23
GCTAGTGCTTTTTAATA	12	5	4	4	0	0	2	1	0	0	0	0	26	25	26	21	20	12	27	11	2	3	1	1	0	0	0	0	0	0	0	0	18	8	8	3	11	13	8	12	18	15	9	6	10	14	27	32	31
TTGACAGGGAAAGGGGA	2	1	0	0	0	0	0	0	0	0	0	0	1	1	0	3	0	1	0	0	4	5	1	9	0	0	0	0	0	0	0	0	0	0	16	8	14	24	9	22	21	12	12	11	20	15	58	65	45
ATATTGCGTCAGTCTAG	1	0	0	0	0	0	0	0	0	0	0	0	4	8	7	5	0	0	0	0	8	2	8	4	0	0	0	0	0	0	0	0	0	0	11	8	9	12	11	18	27	16	9	7	15	21	55	37	43
GGCGGATATTCCTCGAT	19	13	21	21	0	1	2	0	0	0	0	0	21	29	29	21	11	13	11	16	11	1	7	7	2	0	0	0	0	0	0	0	18	10	24	27	25	34	23	44	46	52	37	25	30	42	126	107	70
GTCGGCGGGGTAGGGTA	1	1	0	2	0	0	0	0	0	0	0	0	3	3	2	5	0	0	0	0	0	4	8	7	0	2	0	0	0	0	0	0	0	0	10	13	13	25	6	22	28	13	32	9	31	14	49	51	33
GTCGAAGAAAATATCTC	0	0	0	1	0	0	1	1	0	0	0	0	1	2	0	5	1	0	0	0	4	0	4	3	0	0	0	0	0	0	0	0	0	0	15	11	22	30	20	40	50	24	18	21	21	26	54	60	43
TCGAAGGCTAGACTCCC	1	1	0	0	0	0	0	0	0	0	0	0	2	1	3	3	0	0	0	1	1	1	3	6	0	0	0	0	0	0	0	0	0	0	19	16	9	16	12	24	14	11	22	18	15	17	36	38	30
TTCCAGGATACCTTTAC	0	0	2	1	0	0	0	0	0	0	0	0	1	2	1	3	0	0	0	0	2	1	1	3	0	1	0	0	0	1	0	0	0	0	11	18	16	29	12	34	39	31	22	11	19	23	32	48	36
TAGTTTTTTACACGTAA	0	0	0	2	0	0	0	0	0	0	0	0	16	7	10	15	0	0	1	0	6	0	7	4	0	2	0	0	0	0	0	0	0	0	53	45	64	96	41	67	91	46	49	28	48	42	131	165	112
TTAATGCCGGGTACCGA	0	1	0	0	0	0	0	0	0	0	0	0	1	1	2	1	0	0	0	0	1	0	1	2	0	0	0	0	0	0	0	0	0	0	11	13	11	18	17	24	22	18	17	6	19	12	41	47	27
CCGCGGCGGGGTATCCG	0	0	0	1	0	0	0	0	0	0	0	0	0	0	1	0	0	0	0	0	1	4	4	1	0	0	0	0	0	0	0	0	0	0	10	10	19	20	12	20	33	16	23	18	21	11	53	69	58
TCGCGCAAGCCAATCAG	1	0	0	1	0	0	0	0	0	0	0	0	0	1	2	4	0	0	0	0	0	1	1	1	0	0	0	0	0	0	0	0	0	0	13	9	20	20	16	25	24	17	17	16	15	17	39	47	29
GTTTTGTTAGGGATGTC	1	0	1	0	0	0	0	0	0	0	0	0	5	2	6	1	0	0	0	0	6	2	5	1	0	0	0	0	0	0	0	0	0	0	30	21	36	60	28	60	71	61	48	35	55	47	92	98	71
TAGCCAAATGGCACTGA	0	0	1	0	1	0	0	0	0	0	0	0	10	2	7	6	0	0	0	0	9	0	7	10	0	0	0	0	0	0	0	0	0	0	20	15	26	22	20	29	27	11	22	17	12	29	33	32	24
CTACAAGTTGCTGTGGG	0	0	1	0	0	0	0	0	0	0	0	0	0	1	0	1	0	0	1	0	7	3	3	7	0	0	0	0	0	0	0	0	0	0	9	9	8	16	7	14	17	19	17	6	15	16	28	43	22
ATTCCTAAGAACAGTGA	0	0	0	1	0	0	0	0	0	0	0	0	1	1	1	3	0	0	0	0	1	1	2	0	0	0	0	0	0	0	0	0	0	0	4	4	9	10	8	16	13	9	19	3	8	10	20	28	19
CAGTTGTGGCCAAACCA	4	3	1	3	0	0	0	0	0	0	0	0	4	5	7	9	2	0	3	3	3	3	2	1	0	0	0	0	0	0	0	0	0	3	13	15	18	37	12	12	25	12	20	5	21	9	41	64	41
GCGGATATAACCAAACA	0	0	1	0	0	0	0	0	0	0	0	0	4	2	2	2	0	0	0	0	2	1	0	1	0	0	0	0	0	0	0	0	0	0	12	9	8	11	2	8	8	14	13	4	4	10	19	29	13
GGTATGTGCGGCGGGGG	3	4	5	0	0	0	0	0	0	0	0	0	40	29	15	8	21	9	15	10	2	3	0	4	0	0	1	0	0	0	0	0	7	1	15	8	13	18	9	24	21	14	11	12	24	11	25	25	21
TCGGTGGGAGGTCAGGC	0	0	1	0	0	0	0	0	0	0	0	0	0	2	0	2	0	0	0	0	2	0	2	2	0	1	0	0	0	0	0	0	0	0	15	3	13	12	7	13	22	8	9	10	13	11	49	52	34
ATAGTTGGTAGGCTCCG	0	0	1	0	0	0	0	0	0	0	0	0	0	0	0	0	0	0	0	0	1	3	0	4	0	0	0	0	0	0	0	0	0	0	4	6	9	11	5	6	8	6	8	6	9	4	18	20	19
GTCAGTTAATGTACACC	0	0	1	0	0	1	1	1	0	0	0	0	3	11	1	3	0	0	0	0	4	0	5	8	0	0	0	0	0	0	1	0	0	0	14	20	23	22	13	30	38	21	25	18	29	20	57	75	56
GTTCAACCTTTTATCCA	2	0	1	0	0	0	0	0	0	0	0	0	6	0	0	4	0	3	0	0	2	0	4	2	0	0	0	0	0	0	0	0	2	0	7	8	16	14	6	26	24	10	16	14	15	18	50	48	30
AGCGGCTGGCAGCAAGC	0	0	3	0	0	0	0	0	0	0	0	0	3	3	0	2	0	0	0	0	1	3	5	0	0	0	0	0	0	0	0	0	0	0	5	15	17	20	9	27	25	18	12	10	15	9	37	34	25
GGGCAGTCCTATAAGGG	0	0	2	4	0	1	0	0	0	0	0	0	2	5	1	3	5	1	3	1	3	0	4	2	0	0	0	0	0	0	0	0	1	1	11	7	10	7	4	11	12	11	11	10	6	7	22	21	33
AACGCGACTACTATCTA	0	0	0	1	1	3	0	1	0	0	0	0	6	6	3	0	3	0	1	0	6	4	1	4	0	0	1	0	0	0	0	0	0	0	22	14	27	34	15	21	22	25	20	15	32	20	46	36	34
TTTGGATAGGCAAAGGA	1	0	0	0	0	6	0	0	0	0	0	0	6	5	4	4	1	0	0	0	5	4	0	3	0	0	0	0	0	0	0	0	0	0	16	24	39	20	15	49	36	30	31	18	23	26	57	60	40
TCAGACGAAGCAACGGA	0	2	0	2	0	0	0	0	0	0	0	0	2	1	0	0	0	0	0	2	1	2	5	1	0	1	0	0	0	0	0	0	0	0	18	21	26	19	17	33	32	13	17	20	19	21	51	65	46
TAGGTATCGTCTGGACC	0	0	0	1	0	0	0	0	0	0	0	0	1	6	2	2	0	0	0	0	4	1	1	8	0	0	0	0	0	0	0	0	0	0	8	9	17	23	17	30	35	12	16	11	25	14	40	43	23
GGTTACAGCGTTGATTG	0	0	1	0	0	0	0	0	0	0	0	0	0	0	0	0	0	0	0	0	0	1	2	3	0	0	0	0	0	0	0	0	1	0	17	25	25	19	19	44	37	38	26	17	23	24	61	51	48
TTGACGTCAAAGGAGTA	1	0	0	0	0	0	0	0	0	0	0	0	2	1	0	4	0	0	0	0	5	1	4	2	0	1	0	0	0	0	0	0	0	0	14	20	21	29	20	33	33	17	24	17	25	21	61	75	45
GTCCCTCGATCCTTATA	1	1	0	2	0	0	0	0	0	0	0	0	6	8	2	3	0	0	1	0	12	5	2	7	0	0	0	0	0	0	0	0	0	0	19	13	16	15	16	27	30	19	16	9	13	21	57	52	40
CCTGATCTCCTAGCCAC	4	7	8	10	1	0	0	2	0	0	0	0	12	14	12	17	9	13	15	12	4	2	9	13	0	0	0	0	0	1	0	0	1	5	24	30	36	36	27	46	39	31	29	18	28	21	48	66	57
CTTTCCTTTTCCTACTG	1	0	0	0	0	0	0	0	0	0	0	0	3	3	1	0	0	0	0	0	2	1	0	2	0	0	0	0	0	0	0	0	0	0	13	6	5	14	9	18	10	13	18	8	12	13	38	25	23
GCTAACTAAAGGCGATA	4	3	0	0	3	2	1	2	0	0	0	0	0	0	0	2	2	0	0	0	2	3	1	1	1	1	0	0	0	0	0	0	0	0	7	8	5	13	5	14	12	13	11	3	5	7	20	25	20
TGCGATGCTAGTAAGAC	1	1	0	0	0	0	0	0	0	0	0	0	21	9	8	10	0	0	0	0	9	13	7	20	0	0	0	0	0	0	0	0	0	0	31	13	40	35	18	26	31	23	26	24	33	26	82	78	65
GGACGGCGGCTATTCCC	7	4	4	5	0	0	0	1	0	0	0	0	22	25	14	25	8	16	9	16	6	2	2	6	1	0	0	0	0	0	0	0	14	13	18	20	23	24	11	41	30	23	25	10	19	17	80	75	60
GTAAGGCAAGGACTATC	0	0	4	0	0	0	0	0	0	0	0	0	0	0	1	2	0	0	4	0	3	1	5	1	0	0	0	0	0	0	0	0	0	0	17	10	17	27	6	28	30	14	22	19	15	16	53	40	37
GCTGCGGTACAAGGGTG	0	0	3	0	0	0	0	0	0	0	0	0	10	9	8	8	0	0	0	0	8	3	1	11	0	0	1	0	0	0	0	0	0	0	33	32	49	52	21	60	55	38	35	25	52	31	98	125	88
GCTCAGTCGCGCAAAGG	0	0	1	0	1	0	0	0	0	0	0	0	0	0	3	3	0	0	0	0	9	3	2	4	0	0	0	0	0	0	0	0	2	0	12	7	7	12	13	19	20	10	8	8	8	8	39	54	38
CTTTGCGTTTAGAGAAG	0	1	2	2	0	0	0	1	0	0	0	0	1	3	1	4	0	2	3	0	1	5	3	11	0	0	0	0	0	0	0	0	5	1	6	7	11	8	9	9	12	9	10	2	8	6	21	30	15
ACTCTGCTTATGGTCTT	0	0	0	1	0	0	0	0	0	0	0	0	6	2	3	3	0	0	0	0	4	2	4	1	0	2	0	0	0	0	0	0	1	0	15	17	24	25	12	17	13	23	25	11	27	24	62	73	38
CTTTATGGCGCTTTTAG	0	0	1	0	2	0	0	1	0	0	0	0	0	1	2	0	0	1	1	2	3	2	0	2	0	0	0	0	0	1	0	1	0	0	33	34	37	49	27	49	63	50	41	21	41	33	86	98	83
TTTTTGAGACGCCCGTT	0	1	0	0	0	0	0	0	0	0	0	0	3	6	1	5	0	0	0	0	13	1	5	5	0	0	0	0	0	0	0	0	0	0	13	22	33	32	18	48	40	34	27	24	44	41	79	77	52
AACAATTTTTTCTATTA	0	1	0	0	0	1	0	0	0	0	0	0	4	0	0	1	0	0	0	0	2	3	10	6	0	0	2	1	0	0	0	0	0	0	28	15	31	41	30	40	49	23	23	34	33	45	91	83	51
TAAGAGAAGGAAAGAGT	1	1	3	2	0	2	0	0	0	0	0	0	3	10	4	2	1	0	0	1	8	1	3	12	0	0	0	0	0	0	0	0	0	0	28	18	31	43	15	34	36	24	28	23	35	30	60	41	42
TCGTTGCGCGTTTAGTA	0	0	3	0	0	0	0	0	0	0	0	0	6	8	3	5	0	0	0	0	6	3	1	2	0	0	0	0	0	0	0	0	1	0	14	9	5	16	7	20	13	14	12	9	4	10	35	68	31
ATCATAAGTGCAGTTAG	1	0	0	1	0	0	0	0	0	0	0	0	26	20	17	20	0	0	0	0	3	7	13	6	0	0	0	0	0	0	0	0	0	0	31	16	19	23	12	19	21	14	27	14	23	21	70	78	82
TAGTATTACTCATGTGT	1	2	0	0	0	0	0	0	0	0	0	0	10	3	2	1	3	0	0	0	1	4	1	2	1	0	0	0	0	0	0	0	4	0	22	18	18	18	10	19	23	14	9	8	11	14	30	49	28
AAAGATTTGTCAACCAG	1	0	0	6	0	0	0	0	0	0	0	0	5	3	0	3	0	0	0	0	1	1	0	3	0	0	0	0	0	0	0	0	1	1	3	1	5	10	6	8	12	10	11	9	11	5	15	22	22
CGCGGGCCACTTCGAGA	0	0	3	1	0	0	0	0	0	0	0	0	0	0	0	1	0	0	0	0	1	0	4	2	0	0	0	0	0	0	0	0	0	0	24	26	25	48	19	55	36	44	28	37	45	36	77	83	66
AATTTTTCATGGTTCGA	0	0	0	1	0	1	0	2	0	0	0	0	0	5	1	3	0	1	0	0	1	3	1	0	0	0	0	0	0	0	0	0	0	0	16	18	23	33	9	31	26	26	34	17	36	24	83	75	69
TTAACGATTAGCCTCTG	35	14	28	34	0	2	2	4	0	0	0	0	23	20	24	8	8	13	21	13	2	4	0	5	0	0	0	0	0	0	0	0	12	21	1	5	5	8	8	7	8	5	4	4	4	9	39	25	22
CCTCATACCATAACACT	2	0	2	1	0	0	0	0	0	0	0	0	7	2	5	2	0	1	2	1	2	1	5	0	0	0	0	0	0	0	0	0	0	0	16	11	21	25	7	20	36	29	14	12	15	27	57	36	26
CCGGGCCAAGCAGAGGG	1	0	0	0	0	0	0	0	0	0	0	0	0	6	1	2	0	0	0	0	5	0	5	2	0	0	0	0	0	0	0	0	0	0	22	8	22	21	11	23	38	22	29	17	31	24	56	52	41
ACTGAAAGCCCCCGCAG	2	1	2	5	0	1	0	0	0	0	0	0	9	8	5	3	4	1	1	2	7	8	22	3	0	0	1	0	0	1	0	0	2	2	25	12	26	19	16	31	37	23	29	22	19	35	57	77	41
GGTCGGCAACGGATTAC	0	0	1	0	0	0	0	0	0	0	0	0	3	5	1	3	1	1	1	0	11	2	6	8	0	1	0	0	0	0	0	1	0	0	37	36	45	76	37	67	76	53	47	40	56	33	87	109	101
ATGCAGCTCAAGACCGC	0	0	0	1	0	0	0	0	0	0	0	0	3	2	2	1	0	0	0	0	5	4	2	1	0	0	0	0	0	0	0	0	0	0	4	7	13	10	6	7	9	3	2	12	5	5	25	24	12
GTTAGATGGAATACCGC	1	0	0	0	0	0	0	0	0	0	0	0	0	0	1	0	0	0	0	0	1	2	0	7	0	0	0	0	0	1	0	0	0	0	12	6	23	26	8	26	31	31	10	8	21	14	40	55	24
CTCATAGGTCTATAGGT	1	1	0	0	0	0	0	0	0	0	0	0	8	8	4	5	0	0	1	0	7	2	3	3	0	0	0	0	0	0	0	0	0	0	19	11	13	19	12	15	32	12	16	14	28	21	43	87	64
CCGGAACGCGCCTAAGA	2	0	0	0	0	0	0	0	0	0	0	0	0	0	0	0	0	0	0	0	3	1	0	2	0	0	0	0	0	1	0	0	0	0	4	3	6	4	1	7	9	7	3	4	6	4	9	17	9
ATCGATGGGGTGGGTCA	1	1	0	1	0	0	0	0	0	0	0	0	7	4	1	3	0	0	0	0	2	1	1	4	0	1	1	1	1	0	1	0	0	0	33	32	35	62	22	52	58	43	39	26	51	25	116	153	102
AGAAGTCATTTGATGGC	1	0	0	0	0	0	0	0	0	0	0	0	4	2	0	3	0	0	0	2	0	1	4	2	0	0	0	0	0	0	0	0	0	0	9	15	14	11	7	16	27	21	9	9	20	10	47	36	35
TTTTTCTCTCATATGCC	0	1	0	0	0	0	0	0	0	0	0	0	5	3	0	4	0	4	0	1	8	8	1	2	0	0	0	0	0	0	0	0	0	1	43	25	31	38	19	36	40	27	35	21	51	35	64	64	55
TAGTGTTTATGATCCAT	2	1	4	4	0	0	1	1	0	0	0	0	16	23	8	20	10	2	12	19	3	0	2	2	0	0	0	0	0	1	0	0	0	1	10	9	2	12	4	12	13	8	9	6	7	12	31	35	25
AGATCTTGTCCGTTCCC	3	5	7	5	0	0	0	0	0	0	0	0	7	9	3	7	3	1	2	2	3	4	7	1	0	0	0	0	0	0	0	0	3	3	24	22	21	40	23	40	40	31	32	15	12	21	51	74	38
GCCACTTACGGCGCTAT	0	0	2	0	1	3	1	3	0	0	0	0	3	0	1	2	0	0	0	0	4	0	6	3	0	0	1	0	1	0	0	0	0	0	20	16	20	27	28	44	57	33	27	22	29	18	72	59	60
CATGTCATGCCTCGGTC	0	0	1	0	0	0	0	0	0	0	0	0	4	7	3	0	0	0	1	0	1	5	6	2	0	0	0	0	0	0	0	0	0	0	9	4	14	23	18	21	20	22	17	10	18	13	20	32	22
TAAGAATCCTGGCGCCA	1	0	0	0	0	0	0	0	0	0	0	0	0	1	0	0	0	0	0	0	0	2	5	1	0	0	0	0	0	0	0	0	0	0	7	9	5	8	10	18	22	13	22	7	19	16	27	42	23
TAGGCCTCCTATCGGCT	0	0	2	0	0	0	0	0	0	0	0	0	5	1	2	3	0	0	0	0	9	6	7	1	0	0	0	1	2	1	0	0	0	0	9	9	14	17	8	12	10	14	17	12	12	13	26	26	24
CGAGGAAAGAGACAACC	0	2	0	0	0	0	1	0	0	0	0	0	2	2	1	1	0	0	1	1	1	0	7	4	0	0	0	0	0	0	0	0	1	0	35	25	34	45	20	39	55	25	36	25	38	40	96	116	97
TTCACGTTGTGAGGATC	0	1	0	0	0	0	0	1	0	0	0	0	5	10	5	11	0	0	0	0	3	4	0	2	1	0	0	0	0	0	0	0	0	0	24	19	29	40	15	18	28	20	23	17	21	12	60	86	64
CAGCGAGGGTGTCCTTG	1	4	0	2	0	0	0	0	0	0	0	0	6	1	1	1	7	1	1	1	3	0	3	5	0	0	0	0	0	0	0	0	1	0	14	7	15	22	13	26	22	23	13	11	12	13	32	40	33
TAGCGAACTCGGAGACT	0	0	0	1	0	0	0	0	0	0	0	0	5	3	5	3	0	1	0	0	2	2	0	5	0	0	0	0	0	0	0	0	1	0	42	21	53	39	27	60	60	58	35	19	30	40	92	77	89
AGATGCGAGGGGTTACC	2	5	8	4	0	0	1	0	0	0	0	0	3	8	5	1	5	0	2	1	2	0	5	1	0	0	0	0	0	0	0	0	6	1	8	4	9	7	8	8	15	8	12	5	13	9	17	26	21
CGGTTCGGTGTTAGCCG	2	5	3	3	3	5	0	1	0	0	0	0	3	0	0	0	3	1	3	1	2	0	1	1	0	0	0	0	0	0	0	1	0	0	6	6	16	11	4	14	12	10	9	5	13	9	15	24	13
TATGATTACGTGCTCAT	1	1	0	0	0	0	0	0	0	0	0	0	0	1	7	1	0	0	0	0	1	1	7	3	0	1	0	0	0	0	0	0	0	0	31	38	51	66	34	63	77	44	46	40	87	59	95	96	70
TTTGGAATGGCTATCCC	39	26	36	57	0	0	1	3	0	0	0	0	28	36	22	29	19	17	9	16	2	5	8	16	0	0	0	0	0	0	0	0	38	22	10	4	2	22	7	20	32	16	19	5	13	9	28	30	28
GTGGATGTACGTGGTGG	0	0	1	0	0	2	2	0	0	0	0	0	1	2	1	1	0	0	0	0	3	1	2	1	1	0	1	1	1	1	0	0	0	0	11	19	17	33	7	17	40	25	35	24	29	18	45	67	54
TGTACCGGCCGGGTACA	1	0	0	3	0	1	1	0	0	0	0	0	0	0	0	0	1	0	0	1	3	1	1	0	0	0	1	0	1	0	0	0	0	0	1	2	5	4	2	12	3	5	4	1	3	3	11	9	4
TATTTTTCATTCGACTG	0	0	1	1	0	0	0	0	0	0	0	0	7	9	9	6	0	0	0	0	2	2	4	16	0	0	0	0	0	0	0	0	0	0	25	20	21	27	23	40	25	23	33	27	24	43	69	71	70
GCTGATAGATTTGATGC	1	0	0	0	0	0	0	0	0	0	0	0	7	6	7	4	0	0	0	0	5	1	1	2	0	0	0	0	0	0	0	0	1	1	40	40	44	64	25	72	68	64	41	41	62	37	137	146	114
GAGAAATACGGGCATAG	0	0	2	0	0	3	2	1	0	0	0	0	3	2	3	1	0	0	0	0	2	6	1	2	0	0	0	0	0	0	0	0	0	0	14	10	20	19	14	37	22	19	18	9	20	31	58	45	48
TTGGTCAAATCTGATTG	3	0	1	3	1	0	3	0	0	0	0	0	3	4	7	5	1	0	1	1	2	1	2	0	0	1	0	0	0	0	0	0	0	0	8	15	20	16	12	31	27	16	15	6	13	17	61	59	43
GCCGCTCCAGGGCAGAC	0	0	0	1	0	0	0	0	0	0	0	0	2	0	0	0	0	0	0	0	2	0	6	1	0	0	0	0	0	0	0	0	0	0	12	5	22	18	11	11	20	10	20	9	17	13	24	32	25
GCGATCTGGGGAGGCTA	1	0	0	0	0	0	0	0	0	0	0	0	0	1	1	0	0	0	0	0	2	1	0	1	0	0	0	0	0	0	0	0	0	0	1	4	5	7	0	8	5	4	0	0	6	3	18	17	19
TCGGGGATGATCCATGA	1	0	0	0	0	0	0	0	0	0	0	0	0	0	5	0	0	0	0	0	0	1	5	13	0	0	0	0	0	0	0	0	0	0	0	3	9	6	6	9	16	8	8	6	3	8	18	39	37
GGATAGCGCGTTACCTT	0	0	1	0	0	1	0	0	0	0	0	0	2	4	3	2	0	0	0	0	3	4	0	1	0	0	0	0	0	1	0	0	1	0	22	22	26	31	19	28	40	39	34	26	26	26	61	65	58
GGGTAAAATCGATGAAT	6	3	3	3	0	0	0	0	0	0	0	0	4	4	2	4	3	2	0	0	2	0	9	6	0	0	0	0	0	0	0	0	0	2	9	9	9	14	6	21	15	11	13	16	7	16	30	42	24
TATCTTTTTACGTGGTA	8	0	1	6	3	9	1	0	0	0	0	0	9	14	4	6	1	3	2	1	1	2	12	2	0	1	0	0	0	0	0	0	1	0	19	19	26	32	12	38	42	30	29	15	29	25	65	82	53
TGGGTCTGGATATGACG	0	5	2	0	1	0	2	0	0	0	0	0	2	2	1	0	3	0	0	0	1	1	5	3	0	0	0	0	0	0	0	0	0	0	16	13	11	34	13	22	27	25	24	18	22	23	47	56	42
TCTTTTTTGGAAATTGC	0	0	1	0	0	0	0	0	0	0	0	0	5	7	0	2	0	0	0	0	5	3	0	2	0	0	0	0	0	0	0	0	0	0	22	14	20	33	15	26	33	24	18	8	25	22	39	54	36
TCATGTGGAACCAGTTT	0	0	0	1	0	0	0	0	0	0	0	0	2	3	1	4	0	0	0	0	0	1	3	4	0	0	0	0	0	0	0	0	0	0	7	11	12	22	10	14	17	6	15	3	13	9	22	28	20
CACGGTCAGCAATCGCC	1	0	0	0	0	0	0	0	0	0	0	0	2	2	0	3	0	0	0	0	1	6	2	9	0	0	0	0	0	0	0	1	0	0	14	18	22	16	14	31	32	32	23	23	21	39	63	62	49
TATCGGGCACATGCTGG	0	2	0	0	0	0	0	0	0	0	0	0	3	2	5	7	0	0	0	0	1	1	5	2	0	0	0	0	0	0	0	0	0	0	25	12	20	21	9	23	14	21	19	11	11	13	32	38	26
TCTCGGTAAAGCGAAGC	1	0	0	0	0	0	0	0	0	0	0	0	4	10	4	9	0	1	0	0	1	0	4	2	0	0	0	0	0	0	0	0	0	0	15	9	10	13	6	14	12	14	11	7	15	28	53	62	46
TCCGTCGGAGGTCCGAG	0	0	0	1	8	8	11	14	0	0	0	0	1	0	1	0	0	0	0	0	6	2	1	2	0	0	0	0	0	0	0	2	0	1	15	22	20	34	8	34	53	30	18	13	41	21	60	56	50
AGCGAAAGACCGGTGTG	0	3	0	0	0	0	0	0	0	0	0	0	3	0	0	0	0	0	0	0	1	0	1	3	0	0	0	0	0	0	0	0	0	0	13	7	20	23	10	28	21	22	15	11	12	9	37	48	28
CACGAGTGGCTGGATCG	1	0	0	0	0	0	0	0	0	0	0	0	1	1	2	3	0	0	0	0	1	6	2	1	0	0	0	0	0	0	0	0	1	0	12	12	17	19	9	22	15	12	8	10	17	11	29	32	30
AAGGAGGCGGCAGTCCT	0	1	0	0	0	0	0	0	0	0	0	0	0	0	0	0	0	0	0	0	1	0	1	0	0	0	0	0	0	0	0	0	0	0	2	4	6	4	3	8	18	6	9	8	12	14	17	22	14
ACGCGCTGAGCTCCAAT	0	2	3	2	0	0	1	0	0	0	0	0	2	1	3	1	2	0	3	0	0	0	3	2	0	0	0	0	0	0	0	0	0	1	18	8	6	8	7	17	10	19	11	6	11	7	27	32	37
TCAAGCGCATATCGGCA	0	1	0	0	0	0	0	0	0	0	0	0	1	2	4	0	0	0	0	0	7	1	2	5	0	0	0	0	2	0	0	0	0	0	18	7	29	21	15	29	38	28	27	11	27	24	50	75	43
GAACGCTCTTGAGCAGA	0	1	0	0	0	0	0	0	0	0	0	0	0	6	0	1	0	0	0	0	0	2	0	5	0	0	0	0	0	0	0	0	0	0	14	12	14	26	15	17	21	17	10	10	15	9	33	43	36
CCTTCAGGACCGTTTCT	0	1	0	0	1	0	0	0	0	0	0	0	3	2	2	0	0	0	0	0	1	1	0	0	0	0	0	0	0	0	0	0	0	0	10	11	12	12	9	10	21	11	8	5	8	7	20	9	10
TCGATATGGCCGTGCTG	2	0	2	0	0	0	0	0	0	0	0	0	2	1	5	1	2	2	6	2	0	0	1	1	0	0	0	0	0	0	0	0	2	1	7	8	9	11	4	6	13	14	8	6	8	5	19	28	17
TGGGTGTGATGTATAAT	0	0	3	1	0	0	0	0	0	0	0	0	4	12	7	7	0	1	0	5	2	0	0	2	0	0	0	0	0	0	0	0	1	2	14	15	20	17	6	21	18	22	14	7	12	12	45	43	31
GAAAAGAACTTACAATG	1	3	1	6	1	2	0	0	0	0	0	0	4	5	5	4	5	2	1	1	4	1	0	0	0	0	0	0	0	0	0	0	7	2	0	2	2	8	5	5	6	9	12	0	2	6	11	10	9
TGTACCCGGGCCCTGCG	0	1	0	1	0	1	0	1	0	0	0	0	1	1	3	1	0	0	0	0	1	1	0	1	1	0	0	0	0	1	0	0	0	0	23	23	24	27	10	39	33	46	24	15	23	35	80	75	53
GAAAAGTCTCTGCGCAC	0	0	1	0	0	0	0	0	0	0	0	0	2	1	0	3	0	0	0	0	7	3	0	2	0	0	0	0	0	1	0	0	0	2	28	24	39	61	28	48	64	40	31	31	39	42	81	78	74
AGAGCGAGATAACGTAG	0	0	0	2	0	0	1	0	0	0	0	0	0	3	2	0	0	0	0	0	0	0	3	2	0	0	0	0	0	0	0	0	0	0	3	3	6	3	7	5	3	2	11	3	7	3	9	4	10
TCCCTGAAGCGTGGGGC	0	0	2	3	0	0	0	0	0	0	0	0	1	10	2	0	1	2	0	0	3	2	0	4	0	1	2	0	0	0	0	0	0	0	7	4	10	6	3	9	6	13	5	5	11	7	19	21	26
CGGGTTTAGTCCGGCCG	0	0	1	0	0	0	0	0	0	0	0	0	0	0	2	1	0	0	0	0	0	3	4	0	0	0	0	0	0	0	0	0	0	0	27	19	20	28	11	24	25	19	22	8	27	19	37	47	30
TAGGTCGCTGTATATTT	1	0	0	0	0	0	0	0	0	0	0	0	2	0	0	0	0	0	0	0	0	0	1	1	0	0	0	0	0	0	0	0	0	0	5	1	4	5	6	11	9	5	10	2	0	11	16	23	10
GCGCAATAAGTGCAATG	1	1	1	0	0	0	0	0	0	0	0	0	0	2	1	0	1	0	0	0	0	1	0	2	0	0	0	0	0	0	0	0	1	0	6	13	11	9	7	12	14	18	6	9	11	11	18	24	22
GCTCGGGGCCCGTCTAG	0	1	0	1	0	0	0	0	0	0	0	0	0	0	1	0	0	0	0	0	0	0	1	2	0	0	0	0	0	0	0	0	0	0	0	0	0	0	0	1	0	2	1	1	4	0	4	7	10
TGTCTCAATCACTTTTG	0	0	0	1	0	0	0	0	0	0	0	0	0	0	0	1	0	0	0	0	2	1	0	0	0	0	0	0	0	0	0	0	0	1	2	3	3	2	1	4	2	2	2	0	2	7	16	20	9
TTTGTAAAAATGGGTTT	4	1	1	8	0	1	2	0	0	0	0	0	4	7	3	1	2	4	2	6	0	1	2	0	0	0	0	0	0	0	0	0	4	0	2	2	0	2	3	3	9	3	5	2	1	0	12	6	3
AGGGGCTCCACGAGGGG	0	0	2	1	0	0	0	3	0	0	0	0	1	1	0	0	0	0	0	0	1	2	0	0	0	0	0	0	0	0	0	0	0	2	11	5	11	14	6	11	15	9	12	7	12	16	26	31	33
ACGGCTGTAATCGATTA	35	15	36	39	3	0	1	4	0	0	0	0	17	5	17	18	13	5	15	12	8	2	1	1	0	0	0	0	0	0	0	0	16	12	8	13	25	15	13	24	24	18	17	12	17	18	43	46	44
AAGGGGGTGCCTGTAAG	0	0	2	3	0	0	0	0	0	0	0	0	2	2	1	2	0	3	1	1	2	0	2	0	0	0	0	0	0	0	0	0	0	2	6	5	5	15	10	17	14	16	17	10	12	11	36	29	33
TAGAGTATGACCCATGT	1	0	3	0	0	2	0	0	0	0	0	0	1	0	3	0	0	0	0	0	0	1	2	0	1	0	0	0	0	0	0	0	0	0	1	1	6	5	4	5	5	12	4	4	10	4	13	20	11
TAGGAGAGTGCGGCGTT	0	1	0	0	0	0	0	0	0	0	0	0	0	1	0	0	0	0	0	0	0	1	3	0	0	0	0	0	0	0	0	0	0	0	17	18	25	14	10	27	26	25	19	13	20	12	49	42	41
AAAGGTGGGAGGGCGCG	0	0	0	1	0	0	0	0	0	0	0	0	5	8	1	3	0	0	0	0	1	4	0	2	0	0	0	0	0	0	0	0	0	1	9	8	10	9	7	12	10	12	8	4	9	7	13	19	20
CGCGGACGGAAGATCGC	1	0	0	0	0	0	0	0	0	0	0	0	0	0	1	0	0	0	0	0	0	4	0	7	0	0	0	0	0	0	0	0	0	0	7	5	22	19	21	15	23	32	18	18	28	22	41	64	36
GCCCATTTGTTTGTTTT	1	0	0	0	1	0	1	0	0	0	0	0	0	5	3	0	0	0	0	0	0	0	3	2	0	0	0	0	1	0	0	0	0	0	17	22	20	31	12	37	33	31	24	20	24	18	62	87	64
TGCCAATAGCGGTAATC	10	7	13	12	0	1	0	0	0	0	0	0	5	11	7	12	6	1	8	1	1	3	0	0	0	0	0	0	0	0	0	0	14	3	15	18	19	17	19	15	25	20	23	11	10	16	36	38	34
TGACTATAATGCGTCGT	0	0	2	0	0	0	0	0	0	0	0	0	4	1	0	4	1	0	0	1	0	1	0	2	0	0	0	0	0	0	0	0	1	0	8	2	12	15	7	10	8	10	10	5	11	8	22	19	19
CAGGAAGAATTGCAGTG	0	0	1	0	0	1	0	0	0	0	0	0	0	4	3	4	0	0	0	0	2	0	12	2	0	1	0	0	0	0	0	0	0	0	23	20	42	17	15	35	29	21	25	11	30	24	57	68	40
TATCGGGTGTTGGAAAT	1	0	0	0	0	0	0	1	0	0	0	0	4	5	13	4	1	0	1	0	5	4	0	0	0	0	0	0	0	0	0	0	0	1	3	3	4	8	4	7	8	5	3	3	7	5	27	17	8
CAGGTCGTTCACGGGAG	1	0	0	0	0	0	0	0	0	0	0	0	1	0	3	2	0	0	0	0	1	0	1	0	0	0	2	0	0	0	0	0	0	0	10	11	12	9	11	13	18	15	8	8	11	7	15	19	12
TCGTTCTTATACATGAA	0	0	0	1	0	0	0	0	0	0	0	0	3	4	2	3	2	0	0	0	0	0	1	3	0	0	0	0	0	0	0	0	0	0	22	25	38	19	12	30	28	32	18	9	13	25	45	81	47
CAGGTCCTCAAGAGCCA	0	0	0	1	0	0	0	0	0	0	0	0	1	0	1	2	0	0	0	0	0	3	1	0	0	0	0	0	0	0	0	0	0	0	22	25	32	31	19	43	41	38	32	18	33	16	86	87	57
TCCGGCGGATGTCTCTT	0	0	0	1	0	0	1	0	0	0	0	0	1	2	5	1	0	0	0	0	1	0	3	0	0	0	0	0	0	0	0	0	0	0	12	10	13	30	8	12	25	10	9	12	13	19	25	42	30
CGAGAGAGCCGCGTGTG	1	0	0	0	0	0	0	0	0	0	0	0	5	2	1	1	0	0	0	0	0	1	0	1	0	0	0	0	0	0	0	0	0	0	8	4	7	12	4	16	13	12	11	8	10	5	29	35	21
GTAAATGTAGCTGTTAT	1	0	0	0	0	0	0	0	0	0	0	0	5	10	2	1	0	0	0	0	1	2	7	0	0	0	0	0	0	0	0	0	0	0	11	12	13	18	14	25	28	12	17	10	17	13	41	56	32
GTAACAGCCTTCATACG	0	1	0	0	0	0	0	0	0	0	0	0	1	4	0	1	2	0	1	0	0	0	2	1	0	0	0	0	0	0	0	0	0	0	8	6	4	3	6	7	7	6	6	9	4	6	23	32	25
CAAGTCGTGAGAAGGGG	0	0	0	1	0	0	0	0	0	0	0	0	0	1	1	0	0	0	0	0	3	0	0	1	0	0	0	0	0	0	0	0	0	0	5	13	10	8	9	9	4	7	9	3	3	9	35	23	29
ATGAACAGCCAATCCCT	0	1	0	0	0	0	0	0	0	0	0	0	3	2	1	0	0	0	0	0	0	0	2	4	0	0	0	0	0	0	0	0	0	0	3	4	8	4	5	13	9	8	10	2	6	7	13	13	10
TAGGGCGACCAAATCGG	2	0	0	0	0	0	0	0	0	0	0	0	6	4	2	5	0	0	0	0	1	0	3	9	0	3	0	0	0	0	0	0	0	0	38	36	40	38	29	57	80	44	55	17	59	24	106	128	62
CGGCGATGTACGCACAA	2	3	10	5	3	5	11	4	0	0	0	0	4	2	3	5	4	2	1	3	0	0	1	0	0	1	0	0	2	2	0	0	7	3	6	5	3	6	4	5	6	4	1	4	6	6	9	12	18
CTTCCTACTTTACCCCT	0	0	1	0	0	0	0	0	0	0	0	0	0	0	0	1	0	0	0	0	0	0	3	1	0	0	0	0	0	0	0	0	0	0	25	28	39	49	25	29	26	22	20	14	26	28	55	57	38
CGGGCGTGGTCGGGCCC	0	0	1	0	0	0	0	0	0	0	0	0	14	6	6	9	0	0	0	0	7	0	1	2	0	1	0	0	0	0	0	0	0	0	33	22	45	46	20	48	46	49	34	27	31	38	103	130	81
TGCATGTGTGAGTTACA	0	0	1	4	1	0	1	0	0	0	0	0	1	3	2	2	0	0	0	0	4	0	2	0	0	0	0	0	0	0	0	0	0	0	8	6	15	11	9	16	12	16	12	6	11	12	26	27	25
AATATTTTCTGCAAGGG	0	1	4	0	0	1	0	0	0	0	0	0	0	0	1	1	0	0	0	0	0	2	1	0	3	0	0	0	0	0	0	0	0	1	12	10	18	19	12	22	26	10	21	4	11	8	26	34	26
CTGTCGCTGTATTCCCG	1	0	0	0	0	1	0	0	0	0	0	0	8	1	0	2	0	0	0	0	3	0	4	0	0	0	0	2	0	0	0	0	0	0	42	26	43	54	31	51	40	46	32	16	40	34	68	85	65
TTCTTTGGCGTAGGATC	0	1	0	0	0	0	0	0	0	0	0	0	1	1	0	0	0	0	0	0	1	0	0	5	0	0	0	0	0	0	0	0	0	0	3	1	3	10	5	9	14	6	8	5	8	18	11	18	13
TTCGGAAAAAAAGTTTT	1	0	2	0	0	0	0	0	0	0	0	0	9	5	6	11	3	3	1	2	0	0	1	3	0	2	0	0	0	0	0	0	4	2	2	11	7	10	4	15	13	7	12	11	4	8	31	30	14
TCAGTCTGGCGCCGAGC	0	1	3	0	0	0	0	1	0	0	0	0	10	3	1	4	3	0	1	0	0	1	3	0	0	0	0	0	0	0	0	0	1	0	5	3	9	8	5	10	12	9	1	5	5	8	21	20	13
TGAGTATCGTAGGCGAG	24	3	8	9	0	1	0	2	0	0	0	0	5	1	4	5	5	3	4	0	3	0	0	1	0	0	0	0	0	0	0	0	7	7	9	10	10	10	7	18	18	11	12	6	11	10	27	22	13
AGCTGTCCGAAATTTGA	0	0	1	4	0	1	0	1	0	0	0	0	0	0	0	1	0	0	0	0	1	0	1	2	0	0	0	0	0	0	2	0	0	0	4	4	6	6	6	10	7	4	5	5	6	4	12	11	12
TAGGCGCAAATTGAACG	1	0	0	0	1	0	0	0	0	0	0	0	0	1	0	1	0	0	1	0	0	0	2	1	0	0	1	0	0	0	0	0	1	0	7	9	5	10	6	19	18	14	15	6	13	6	50	46	32
TCAAGCTCGTGCAGACG	0	1	0	0	0	0	0	0	0	0	0	0	1	2	1	2	0	0	0	0	0	0	1	3	0	1	0	0	0	0	0	0	0	0	13	9	20	10	9	13	26	11	21	4	9	17	42	56	40
TAATGGTGGCTCCGCGG	0	1	0	0	0	0	0	0	0	0	0	0	1	0	1	1	0	0	0	0	1	0	1	0	1	0	0	0	0	0	0	0	0	3	6	10	10	18	7	19	12	8	7	7	9	9	40	37	28
CGAGATCAGGCCTGAGA	0	0	1	1	0	0	0	1	0	0	0	0	0	2	1	0	0	0	0	0	1	0	0	0	1	0	1	2	0	0	0	0	0	0	12	6	7	12	2	9	11	9	9	7	10	7	21	15	11
TCTGTGTCGGTCTGAAA	25	6	11	26	1	0	0	0	0	0	0	0	5	2	1	10	3	0	2	0	0	0	0	0	0	0	0	0	1	0	0	0	8	10	12	17	11	28	9	14	17	11	9	7	10	12	41	42	33
GCTGGTTTCGAGAACTG	1	2	0	0	0	0	0	0	0	0	0	0	2	0	0	2	4	0	1	0	0	0	0	0	0	0	0	0	0	0	1	0	1	1	0	0	1	0	0	3	1	2	0	0	0	2	3	10	3
GACATGGCACTCTTCGT	0	0	2	1	0	0	0	0	0	0	0	0	0	0	0	0	0	0	0	0	0	0	0	1	1	2	0	1	0	0	0	0	0	0	4	1	1	1	1	0	5	3	2	4	2	1	24	16	6
GTAGATTTGCTGGCCTA	1	0	2	1	0	0	0	0	0	0	0	0	5	12	5	3	1	1	2	3	0	2	3	0	0	0	0	0	0	0	0	0	0	1	9	7	8	4	4	15	8	10	16	11	8	8	15	20	21
GTCGCCTCTGCCTATCT	2	0	1	3	0	2	0	1	0	0	0	0	1	1	0	0	0	0	0	0	3	0	0	3	0	0	1	0	0	1	0	0	0	2	0	2	3	2	5	1	6	1	2	0	0	3	5	9	2
CTGAAGCGTGAGTGCTT	0	0	3	0	0	1	1	0	0	0	0	0	1	1	3	6	0	0	1	1	1	0	2	0	0	0	0	1	0	0	0	0	0	0	12	8	6	22	16	17	21	28	17	11	11	13	71	58	50
TTCGCGCTCAACGGAGT	0	1	0	0	1	0	0	2	0	0	0	0	2	0	0	1	2	0	0	0	0	3	0	1	0	0	0	0	0	0	0	0	0	0	5	2	6	4	4	3	6	4	2	2	3	1	16	18	7
GTCGACCATTGGAGCTG	0	0	0	1	0	0	0	0	0	0	0	0	2	0	1	0	0	0	0	0	0	1	0	1	0	0	0	0	0	0	0	0	1	1	2	2	0	3	1	1	9	5	3	4	3	2	7	6	7
CGTTTGCCTGGGCCGAG	0	0	0	2	0	0	0	0	0	0	0	0	0	0	0	1	0	0	0	0	1	0	3	0	0	0	0	0	0	0	0	0	0	0	8	11	4	12	1	10	10	10	6	5	5	11	26	21	14
GCATTGGGGGGTCAGTA	2	0	0	9	2	1	0	0	0	0	0	0	1	4	0	0	0	0	1	0	1	0	0	2	0	0	0	0	0	0	0	0	1	0	1	3	2	4	4	5	5	4	3	4	10	3	7	15	17
GGTCGACCGGCTTCAAA	1	1	3	4	1	2	6	0	0	0	0	0	3	6	0	5	8	1	2	3	2	0	4	4	0	0	0	0	0	0	0	0	5	2	2	1	0	3	1	4	10	2	4	2	7	2	22	13	6
TCTAGATTTGTACGGAG	2	0	0	2	0	0	0	0	0	0	0	0	6	8	5	10	5	2	1	7	0	0	0	1	0	0	0	0	0	0	0	0	0	1	3	5	10	9	8	12	19	3	4	1	5	6	20	27	25
TCGCTCGGCTACTATGC	0	1	0	0	0	0	0	0	0	0	0	0	4	3	1	0	0	0	0	0	0	0	0	1	0	0	0	0	0	0	0	0	0	0	24	10	22	32	16	28	40	35	27	23	29	16	75	71	45
TCGTTCACTTCCACGCG	4	0	3	2	0	0	0	0	0	0	0	0	3	3	3	0	1	0	0	0	0	0	0	1	0	0	0	0	0	0	0	0	0	1	5	1	3	4	6	6	4	4	4	3	10	10	13	20	10
CTTATGAGTTTTGCGCG	1	0	0	0	0	0	1	0	0	0	0	0	3	0	1	3	0	0	0	0	0	0	2	0	0	0	0	0	0	0	0	0	0	0	25	24	38	52	25	34	27	28	26	14	26	12	76	67	65
TTTTGTAGCTTCGGTGT	1	0	0	0	0	0	0	0	0	0	0	0	3	3	0	5	0	0	0	0	0	1	0	0	0	0	0	0	0	0	0	0	0	0	4	0	4	3	1	2	7	1	1	0	0	1	9	14	4
GAAAGAAGTTAGCTGGC	1	0	0	0	0	0	0	0	0	0	0	0	3	1	0	0	0	0	0	0	0	0	0	7	0	0	0	0	0	0	0	0	0	0	3	2	2	8	4	4	20	10	7	5	6	4	13	14	10
CGAGAGTAGCGCAGATC	1	0	0	0	0	0	0	0	0	0	0	0	0	1	3	0	0	0	0	0	1	0	0	0	0	0	0	0	0	0	0	0	0	0	15	14	20	20	11	20	27	17	15	10	24	13	41	46	38
TATAGAACCTAAAGTCT	2	0	0	0	2	0	0	0	0	0	0	0	4	3	0	6	1	0	2	2	0	0	0	2	0	0	0	0	0	0	0	0	0	2	13	18	14	17	13	22	27	14	14	7	14	7	29	42	26
TTTTTGCCTTAGCCAAA	0	0	1	0	0	0	0	0	0	0	0	0	0	2	2	0	0	0	0	0	0	6	0	0	0	0	0	0	0	0	0	0	0	1	17	8	10	16	16	25	21	20	10	7	17	16	56	53	40
CCGTCTTCGGATACGGT	9	6	15	6	1	3	5	1	0	0	0	0	8	2	2	2	5	4	2	3	1	0	0	0	0	0	0	0	0	0	0	0	5	1	3	4	8	8	0	12	10	9	5	2	5	2	23	14	17
TCCGCGCCCGTAAGAAG	0	0	1	0	0	0	2	0	0	0	0	0	0	1	0	0	0	0	0	0	3	0	0	0	0	0	0	0	0	0	0	0	0	0	4	2	5	1	3	0	8	2	4	2	4	3	13	9	4
GGTGATGCTCGTAACGA	1	0	1	0	0	0	0	0	0	0	0	0	0	0	2	0	0	0	0	0	0	0	2	0	0	0	0	0	0	0	0	0	0	0	5	6	13	9	2	7	8	17	5	4	8	4	16	15	9
GTATAATTATCGGCCTG	1	0	0	0	0	0	0	0	0	0	0	0	0	1	0	0	0	0	0	0	0	1	0	0	0	0	0	0	0	0	0	0	0	0	5	0	2	3	0	5	4	1	4	1	6	1	5	14	9
TATCGAAGTGTTCGTTA	0	2	0	0	0	0	0	0	0	0	0	0	4	0	0	0	0	0	0	0	0	0	2	0	0	0	0	0	0	0	0	0	0	0	4	5	10	8	4	9	11	8	5	9	7	4	35	25	11
TCCAGTCCGGGGACGAT	26	22	21	32	4	7	3	9	0	0	0	0	9	14	4	9	11	17	10	8	0	2	0	0	0	0	0	0	0	0	0	0	10	10	17	20	35	46	21	44	33	33	14	23	31	19	48	55	48
GTCAGCTTTAGAGATTT	0	4	0	1	0	0	2	0	0	0	0	0	0	7	5	0	4	0	3	2	2	0	0	0	0	0	0	0	0	0	0	0	0	0	12	8	10	19	7	16	9	17	13	7	26	13	41	65	34
GGTACTCAATTAGGCGC	0	0	1	0	0	0	0	0	0	0	0	0	0	0	1	0	0	2	0	0	0	0	1	0	0	0	0	0	0	0	0	0	0	0	3	3	3	6	1	7	3	4	3	4	7	4	8	3	7
AGTTACTTTGTATATCA	1	0	0	0	0	0	0	1	0	0	0	0	1	0	1	1	0	1	0	1	0	2	0	0	0	0	0	0	0	0	0	0	0	2	1	0	4	2	1	3	4	5	0	2	3	2	5	4	4
TGTGTCTAGGCGGCCAC	2	0	1	0	0	0	0	0	0	0	0	0	1	4	1	4	0	6	0	2	0	0	1	0	0	0	0	0	0	0	0	0	1	2	11	13	20	14	4	19	26	14	19	9	17	12	39	29	35
ATGTTACGTCGAGCTTG	45	20	20	30	4	8	2	4	0	0	0	0	27	51	22	25	25	27	23	16	2	0	0	0	0	0	0	0	0	0	0	0	23	15	1	2	3	5	2	3	4	1	1	3	2	2	16	15	14
GGTTAATGCCGCTTACT	0	0	0	2	0	2	0	0	0	0	0	0	0	0	0	0	0	0	0	0	0	0	1	0	0	0	0	0	0	0	0	0	0	0	52	42	52	93	35	81	72	48	84	43	83	70	102	101	101
CGATCCAAGGAACCGAA	1	0	0	0	0	0	1	0	0	0	0	0	0	0	0	0	0	0	0	0	1	0	0	0	0	0	0	0	0	0	0	0	0	0	5	7	1	9	4	9	6	9	9	8	9	6	9	19	14
CCATTGGGTTTTTTCGG	0	1	4	0	0	0	0	0	0	0	0	0	0	0	0	0	0	0	0	0	2	0	0	0	0	0	0	0	0	0	0	0	0	0	0	5	2	1	2	3	4	1	3	0	2	4	14	17	8
GGTAGACCCCAAGGGTC	1	0	0	0	0	0	0	0	0	0	0	0	0	0	0	0	0	0	0	0	0	0	1	0	0	0	0	0	0	0	0	0	0	0	1	2	2	2	1	3	5	2	1	2	3	0	9	2	2
ACTTTACTGTAATCATT	0	0	0	1	0	0	0	0	0	0	0	0	0	0	0	0	0	0	0	0	0	0	2	0	0	0	0	0	0	0	0	0	0	0	2	1	12	9	4	15	10	9	12	5	1	4	29	27	15
CGGTCGTAACAAACATA	0	0	2	1	0	0	0	0	0	0	0	0	2	2	0	2	0	0	0	4	0	0	4	0	0	1	0	0	0	0	0	0	0	0	8	5	8	8	9	10	8	6	13	6	9	13	21	21	14
CGGCTAAGATATAACCG	0	1	1	1	0	1	1	0	0	0	0	0	1	0	1	2	0	0	0	0	0	1	7	2	2	3	0	0	0	0	1	0	0	0	18	14	27	30	12	23	29	12	27	13	24	19	37	40	32
TATCAGTACACTGGAAG	0	2	0	0	0	0	0	0	0	0	0	0	1	7	1	0	0	0	0	0	6	0	0	1	0	1	1	1	0	0	0	0	0	0	3	4	9	15	9	11	8	8	10	5	6	16	16	16	18
GTGAGAGGCCTGGTAGG	9	4	5	4	0	0	1	0	0	0	0	0	2	1	0	6	1	1	3	0	3	3	2	1	0	2	0	0	7	0	0	3	2	3	7	11	10	11	7	14	7	4	9	10	2	4	24	23	10
CAGATGCAGTTTGAACA	1	0	0	0	0	4	1	0	0	0	0	0	7	1	3	3	0	0	0	0	0	0	3	0	0	1	0	0	0	0	0	0	0	0	53	43	91	82	33	58	83	63	50	33	39	46	150	153	123
ATGTCGGGGACGTCTCC	7	6	11	9	0	0	0	1	0	0	0	0	4	5	2	8	5	2	3	6	2	0	0	0	0	0	0	0	0	0	0	1	4	7	0	5	1	6	2	0	1	3	0	1	2	2	6	9	2
CCCTGCGCAGTGGAGGT	0	0	0	3	0	0	0	0	0	0	0	0	0	0	2	0	0	0	0	0	1	1	1	0	0	0	0	0	1	0	0	0	0	0	8	10	16	11	4	9	15	14	9	6	14	10	17	15	17
TTTATTTTATCTATACC	0	0	1	0	0	0	1	0	0	0	0	0	3	6	2	0	0	0	0	0	0	0	0	2	0	1	0	0	0	0	0	0	0	0	18	14	24	23	16	31	39	18	17	14	18	13	35	59	47
TCGAGAACATATTACAT	14	7	25	15	1	0	3	1	0	0	0	0	14	12	6	7	9	11	12	5	0	0	0	1	1	0	0	0	0	0	0	0	10	10	2	7	1	6	3	3	2	1	1	0	5	1	8	6	3
TTGTTGCAATCCCGTTT	8	9	6	11	0	0	0	1	0	0	0	0	8	7	9	11	11	2	5	1	0	0	0	2	0	0	0	0	0	0	0	1	6	1	7	8	16	17	16	18	26	17	12	12	15	10	54	57	39
AGCTCTTCGACACAGGG	0	2	0	0	0	0	0	0	0	0	0	0	2	0	0	1	0	0	0	0	1	0	2	0	0	0	0	0	0	1	1	0	0	0	6	5	7	12	4	17	24	16	8	6	7	9	38	44	35
GTTTTTCGCGATTGGCG	0	0	0	1	0	0	0	0	0	0	0	0	1	0	1	0	1	0	0	0	1	0	0	0	0	3	0	0	0	0	0	0	0	0	17	21	21	21	20	32	27	25	17	13	20	10	62	54	42
GGGCCAGGCGGGTCATT	1	0	0	2	0	0	0	0	0	0	0	0	5	4	1	0	0	0	0	0	1	0	1	2	0	0	0	0	0	0	1	0	0	0	10	11	24	15	6	18	16	15	10	8	18	8	28	33	28
AAGAAGATTATCACCCC	1	0	1	1	3	0	2	1	0	0	0	0	0	0	0	0	0	0	0	0	1	0	1	2	0	1	1	0	1	0	2	0	0	0	6	5	10	12	10	11	14	2	10	3	6	11	18	22	12
GTAGTTTCTTTCGAACC	1	1	0	0	0	0	0	0	0	0	0	0	1	0	1	1	0	0	0	1	1	0	0	0	2	0	0	0	0	0	0	1	0	0	11	6	18	15	8	37	20	18	19	17	25	19	31	46	34
ATGATGTTAATGGAATA	16	6	6	12	4	11	11	5	0	0	0	0	17	29	20	16	8	4	17	2	43	18	46	31	0	0	0	0	1	0	0	0	6	8	4	1	0	1	1	3	3	1	3	1	1	3	12	7	5
GTATGCTTCCCTAACGA	0	0	1	0	0	0	0	0	0	0	0	0	0	1	1	1	0	0	0	0	0	0	0	0	0	0	0	0	0	0	0	0	0	0	4	5	5	4	5	6	6	9	2	6	14	7	26	19	12
TGTCGTACGCTTTAACC	0	0	0	1	0	0	0	0	0	0	0	0	4	0	0	2	0	0	0	0	0	0	0	0	0	0	0	0	0	0	0	0	0	0	8	4	6	6	3	13	14	10	8	6	5	4	11	17	13
GGCACAAAAGAGCGAGG	0	0	0	1	0	1	0	0	0	0	0	0	1	0	3	1	1	0	1	2	0	0	0	0	0	0	0	0	0	0	0	0	0	0	0	0	2	1	2	9	0	0	3	2	1	2	12	10	5
ACGTGACGGCGACACTG	0	0	1	0	0	0	1	0	0	0	0	0	2	0	0	0	0	0	0	0	0	0	0	0	0	0	0	0	0	0	0	0	1	0	16	20	27	26	16	32	31	23	29	15	20	13	59	48	25
CAAAGATGAGTAGCATA	0	0	0	1	0	0	0	1	0	0	0	0	0	0	0	0	0	0	0	0	0	0	0	0	0	0	0	0	0	0	0	0	0	0	1	5	0	4	1	2	11	3	4	2	4	2	5	12	4
GTTCCATAGGTCTGCCA	0	0	0	0	0	0	0	0	0	0	0	0	0	2	2	1	0	0	0	0	2	2	1	2	0	0	0	0	0	0	0	0	0	0	1	2	3	3	1	7	8	5	2	1	3	5	3	9	4
TGATCGGGTTGGGAAAG	0	0	0	0	0	0	0	0	0	0	0	1	2	10	5	11	1	0	0	0	2	4	4	3	0	1	1	0	0	0	0	0	0	0	24	15	33	24	12	48	47	22	21	24	36	23	45	64	32
AACAATATAATAGTGCG	0	0	0	0	0	0	1	0	1	0	0	0	14	13	17	12	0	1	1	0	14	14	26	18	0	5	0	0	0	0	0	0	2	1	106	92	130	175	68	130	151	92	82	32	63	43	417	438	308
AGAGGGGGGCGAGCTGG	0	0	0	0	0	0	0	2	0	0	0	0	8	9	8	12	0	0	0	0	11	10	14	23	0	2	0	0	0	0	0	0	0	0	11	15	18	28	14	37	47	48	38	12	25	27	89	82	59
CGCTGATTCTGTGCAAT	0	0	0	0	12	26	22	12	35	15	25	17	30	13	13	15	1	1	0	0	37	29	38	55	9	9	4	8	20	12	5	29	3	0	7	10	6	12	7	20	24	20	19	9	23	17	56	47	35
CGTTCAAACGGGATAAA	0	0	0	0	0	0	1	0	1	1	0	0	5	3	1	1	0	0	0	0	7	7	10	8	0	0	0	2	0	0	1	2	0	0	32	18	25	38	18	58	53	42	40	16	41	23	126	94	74
ACGAAGAAAGTTTTTTC	0	0	0	0	0	1	1	1	1	4	1	0	7	12	7	13	0	0	0	1	5	5	9	9	0	1	1	0	0	0	0	2	0	1	36	33	40	61	25	61	76	42	44	33	44	39	105	113	105
TGTTGTGTTTTTGAGGC	0	0	0	0	0	0	0	0	0	0	0	0	10	8	5	6	0	0	1	0	2	3	4	6	0	1	1	0	0	0	0	0	0	1	36	32	28	61	17	58	43	42	44	18	42	25	70	132	104
CCTCTGACCCCAACGGA	0	0	0	0	0	0	0	0	2	0	0	0	6	4	3	2	0	0	0	0	6	5	7	8	0	0	0	0	0	0	0	1	0	0	19	20	25	31	12	37	33	16	18	12	23	13	41	58	65
TATAACTGTCGGTTGGG	0	0	0	0	0	0	0	0	0	0	0	0	0	0	0	3	0	0	0	0	1	2	1	2	0	0	0	0	0	0	0	0	0	0	8	1	2	8	4	16	11	7	5	1	11	4	20	23	9
ACAGAACTGAATGGTCA	0	0	0	0	1	0	0	0	0	1	0	0	3	6	6	1	0	0	0	0	3	5	6	4	0	1	0	0	0	0	0	0	0	0	40	35	49	41	36	77	72	68	61	39	51	49	135	117	102
AACAATCACTATGTAGC	0	0	0	0	0	0	1	0	0	1	0	0	4	14	2	4	0	0	0	1	7	8	13	9	0	0	0	0	0	0	0	0	0	0	38	29	48	52	37	57	78	71	48	34	60	54	109	123	72
CGGCGAGATGCCGATCT	0	0	0	0	0	0	0	0	1	0	0	0	2	1	3	0	0	0	0	0	7	3	5	6	0	0	0	0	0	0	0	0	0	0	35	31	44	45	29	56	33	42	24	22	21	21	77	118	66
ATAGTTGGCTATGCCAC	0	0	0	0	0	0	0	0	0	0	0	0	0	0	3	0	0	0	0	0	4	3	4	5	0	0	0	0	0	0	0	0	0	0	9	4	13	14	14	11	13	12	10	3	9	6	19	22	16
TGCCTGCCCCCCACAAG	0	0	0	0	1	0	0	1	1	0	2	0	2	3	1	3	0	0	0	0	10	8	9	7	0	0	0	0	0	0	0	1	0	0	16	26	17	34	11	21	27	25	23	8	26	26	43	51	29
CCGCCGGTAAATTAAGG	0	0	0	0	0	0	0	0	0	0	0	0	8	6	16	9	0	0	0	1	7	5	6	9	0	0	0	0	0	0	0	0	0	0	2	1	13	8	0	15	13	14	7	3	7	3	96	81	63
TTAACTGTCGTACCTTA	0	0	0	0	0	0	0	0	0	0	0	0	5	2	4	4	0	0	0	1	3	2	3	3	0	0	0	0	0	0	0	0	0	0	7	3	9	12	8	10	17	6	9	2	4	4	29	26	20
CAGCGGCTAAGATCGAG	0	0	0	0	0	1	0	0	0	0	1	0	8	7	5	3	0	0	0	0	6	5	9	5	0	0	0	0	0	0	2	0	0	0	43	38	52	40	34	54	74	39	42	39	64	29	93	98	90
TCAAACAGTCAGTCCAG	0	0	0	0	0	0	0	0	1	0	0	0	8	5	3	3	0	0	0	0	3	5	8	7	0	0	1	0	0	0	0	0	0	0	25	20	28	30	24	44	37	37	38	27	34	30	64	59	63
TCATCCGAGGTATCGAA	0	0	0	0	0	1	2	0	1	0	1	0	3	1	2	2	0	1	0	0	1	2	4	1	0	0	0	0	0	0	0	1	0	0	1	1	0	3	2	3	4	2	0	2	1	1	13	11	17
TAGCTGCGGTAGGCCGT	0	0	0	0	0	0	0	0	0	0	0	0	6	3	5	1	0	0	0	0	2	2	3	5	1	1	0	0	0	0	0	0	0	0	28	20	32	36	10	37	47	25	40	25	31	23	79	116	76
TTGCGCCCAGGGCAGGT	0	0	0	0	0	0	0	0	0	0	0	0	3	3	2	6	0	0	0	0	5	3	7	5	0	0	0	0	0	0	0	0	0	0	26	11	20	25	14	27	37	24	23	17	28	32	56	50	41
TAGAAGGTTACCACCGT	0	0	0	0	0	0	0	0	1	0	0	1	1	2	1	4	0	0	0	0	5	5	6	7	0	0	0	0	0	0	0	0	0	0	26	25	36	44	21	59	67	50	57	22	47	26	75	113	64
TTGTCCCGACTTTTCAG	0	0	0	0	1	1	0	3	1	0	0	0	2	8	6	3	0	0	0	0	4	6	6	4	0	0	0	2	0	0	0	0	0	0	35	19	30	29	33	56	52	27	48	27	46	37	80	91	74
[truncated: 924 more rows]
[truncated: 67 more columns]

## Sheet: Candidate safe harbour
Number	Chromosome	coordinate	region	annotation	barcode identity
1	chr4	132982418	intergenic	DHS loci	CGGCTGCTCCACACAGG
2	chr2	58454332	intergenic	lncRNA	TTAGAAACCAAGTCTCT
3	chr5	102029579	intergenic	desert	TAGCCGGATCAGCTAGG
4	chrX	16200025	intergenic	H3K4me1	ACCAACAGGTTGTCGCG
5	chr7	120767757	intergenic	desert	GTCGCGGCACCGGCGGC
6	chr14	41427220	intergenic	desert	ACGCGGCCAAAAGCATC
7	chr4	155668638	intron	GUCY1A1	GCTTTATGCGACATTAT
8	chr8	60710739	intron	CDH7	AGATTCAGTGATTGAAC
9	chr15	73616640	intron	NPTN	GAGATTAAAATAGGGAG
10	chr12	103944193	intron	HSP90B1	TCTTGTGCTCCTTATTG
11	chr2	17897621	intron	KCNS3	TGGTGCTGTCCGGACAT
12	chr5	77747518	intron	TBCA	GCAGGAACAAGGGGTTG
