# Supplementary material for: Massively parallel characterization of CRISPR activator efficacy in human induced pluripotent stem cells and neurons
Source: Mol Cell. 2023 Apr 6;83(7):1125–1139.e8. doi: 10.1016/j.molcel.2023.02.011 (PMC10114495; doi:10.1016/j.molcel.2023.02.011)
Supplement: Table S2. sgRNA sequences for single cell CRISPRa experiment, related to Figures 4, 5, and 6 — Guide ID number, name, 20 nt protospacer sequence (excluding PAM), and targeted gene for each guide used in the CRISPRa experiments is indicated. [file mmc3.xlsx]

## Sheet: Table S2
sgRNA id	name	sequence	target_gene_name
1	DNMT3L_sgRNA1	TTCAGTGCCGGTTTGCAGTG	DNMT3L
2	CPSF4L_sgRNA1	GGTCAATAGAGCAAGACTCA	CPSF4L
3	TMPRSS11E_sgRNA1	GCTAGTCACATATAGTCCCC	TMPRSS11E
4	NFIA_sgRNA1	CGTACAGTAGGCATGTATAG	NFIA
5	KCNRG_sgRNA1	TGGCTGTGTTTGCAAATTCG	KCNRG
6	CCDC172_sgRNA1	TGGATACCGGGCAACCCTAC	CCDC172
7	LGI1_sgRNA1	GGAGGCCCTTTAATTGTTAC	LGI1
8	ASB16_sgRNA1	GGATCATGACTCTGAGCAAA	ASB16
9	IL17RE_sgRNA1	CTTGGAGGGGAAGGAATGTG	IL17RE
10	AADACL3_sgRNA1	TGTCCTAGAACCACATCCTC	AADACL3
11	IFIT3_sgRNA1	CCCAACGATTTTAAATTAGT	IFIT3
12	SLC16A8_sgRNA1	AGTCTCTTCTCCCCTCCTGG	SLC16A8
13	SULT1A2_sgRNA1	TACCCCTTCCTTCCGGAAGC	SULT1A2
14	PROM2_sgRNA1	TTCCTATGCTCCAAGGCAGG	PROM2
15	SLC25A18_sgRNA1	CTTCTACAGCCATGACATGC	SLC25A18
16	MPP1_sgRNA1	CCCATGGAAGTCTCCCACGC	MPP1
17	GALNT8_sgRNA1	TGAGCCTCTTTATTTGGATT	GALNT8
18	TNNT2_sgRNA1	CTGTCGCACATTCCTCCCTC	TNNT2
19	F2RL3_sgRNA1	TGCATCTTGCTGGCCTGGCA	F2RL3
20	NUP210L_sgRNA1	GCTTCTTGCTCGGATGTGTG	NUP210L
21	AHNAK_sgRNA1	CCAGGGTCTGCCCCGCTCGC	AHNAK
22	PILRA_sgRNA1	CTCGGCAGGAGGACGGGGAC	PILRA
23	FERMT3_sgRNA1	GTGCTCTCTGGGGACAAAGG	FERMT3
24	GCNA_sgRNA1	CTGTGATAGGTGGGTACAGG	GCNA
25	TMEM265_sgRNA1	TGCTCTTCATCTAGCCAAAC	TMEM265
26	GNB3_sgRNA1	CTGCCAGCTGATTTCATTTG	GNB3
27	HYPK_sgRNA1	CCCTGAAGCTTCTAGAACTG	HYPK
28	PHLPP1_sgRNA1	CCTCAACCCGGCGAACCAGC	PHLPP1
29	SLC25A21_sgRNA1	GTAGTTTGTCAAACTAGACG	SLC25A21
30	SLC16A5_sgRNA1	CCCCGGGATTCCGTCGGGTG	SLC16A5
31	ANKHD1-EIF4EBP3_sgRNA1	AAGTGACCCGTCGCTCAGGC	ANKHD1-EIF4EBP3
32	SF3B4_sgRNA1	AGGTTAAGTTTCGGAGGCTC	SF3B4
33	SEC24C_sgRNA1	CCTGTGCGCCTCTGCTGAGT	SEC24C
34	TADA3_sgRNA1	CTAGCGGCTTTGCTCGAGGC	TADA3
35	PMS1_sgRNA1	GGGGGCAACGTGAGATTGGC	PMS1
36	CNPY3_sgRNA1	TGGTCCGCTTTGAAGGCGGG	CNPY3
37	CRB3_sgRNA1	CGCTGAGAGGGCGGAGTCAA	CRB3
38	ATP2A1_sgRNA1	TCTGTCAGCAGAAATATCTC	ATP2A1
39	LRGUK_sgRNA1	GCAGAAGGCGAGTACGCGCG	LRGUK
40	CAND2_sgRNA1	CCACGGCCAAGGCGTGAGCA	CAND2
41	FADS3_sgRNA1	CCCGCGTCCGCTCCAATCCA	FADS3
42	NIPAL3_sgRNA1	CTGGCAATTGGCTGCGCTGC	NIPAL3
43	MTERF4_sgRNA1	GGCCGGAATCACGATCCACC	MTERF4
44	HINFP_sgRNA1	TTCCGTGTTTTGGTGCGCAC	HINFP
45	CEP83_sgRNA1	GCGTCGGTGGCGTGGGTGAC	CEP83
46	ERICH5_sgRNA1	CTTTGCGCTCCCAGGCTCCT	ERICH5
47	BRINP2_sgRNA1	CACAGGTGCCCATTGGCTGG	BRINP2
48	NPY2R_sgRNA1	CCAAGTTTGATACTCTGGGC	NPY2R
49	LAMA3_sgRNA1	CAGACAGCCTTCCTCACCTG	LAMA3
50	GALR1_sgRNA1	CTAGAATCCGTCCAGTCTCT	GALR1
51	STK32B_sgRNA1	AGCAGGGATTCAGATTCTTC	STK32B
52	EPOP_sgRNA1	CGCCGGGTCCACGTGTGTGT	EPOP
53	FAM43A_sgRNA1	GGCGGATTCCTGGTTTCTTA	FAM43A
54	LRATD1_sgRNA1	GCGAAGATTGACACAGCTCG	LRATD1
55	OR10AD1_sgRNA1	ACTTGGTCCCAGAAGCCCAA	OR10AD1
56	LRCOL1_sgRNA1	GTGGTTGGTGATAGGACGTG	LRCOL1
57	FOXD4L5_sgRNA1	ATCTTAGTTATGTATTATGT	FOXD4L5
58	TNFRSF9_sgRNA1	CCGTCCCTGCCTGATAATGG	TNFRSF9
59	GLRA1_sgRNA1	CGGACCGTTGGATTGGGCGA	GLRA1
60	CCDC60_sgRNA1	AGGAGGGCTTCCTCATTGGC	CCDC60
61	RAB37_sgRNA1	CCTCGACGACACCGGCTCGG	RAB37
62	FAT2_sgRNA1	ACTGGTTTGTGGCCCAGAAC	FAT2
63	SH2D2A_sgRNA1	GGGGTGGGACAATCGTCTTA	SH2D2A
64	PLA2G10_sgRNA1	TGGTCAGTCTCTCTAGTCGA	PLA2G10
65	SHOC1_sgRNA1	CAGGTGATCCACCCACCTCA	SHOC1
66	DDX53_sgRNA1	CCTACACGACCCGGAATTCG	DDX53
67	KCNG4_sgRNA1	AGGCGGTTGGCAGAGTGGCA	KCNG4
68	CHRM5_sgRNA1	TTCAGGATATACTGCTGTCC	CHRM5
69	GOLGA8K_sgRNA1	CTGGACACACTGCTTTCTGG	GOLGA8K
70	NUDT4B_sgRNA1	CTCTCCATGGAGCCCGACTC	NUDT4B
71	PXMP4_sgRNA1	TGAGACAAGTACGCTCTCTG	PXMP4
72	FAM95C_sgRNA1	CTGTGGCCCTTCCTTTCCCT	FAM95C
73	NLRP11_sgRNA1	AGGTGGGTTCTTGATGACCT	NLRP11
74	TPTE_sgRNA1	CGTGACTAGCATAGGCGCGC	TPTE
75	SMIM31_sgRNA1	ACCATCTGTAAATACCACTA	SMIM31
76	ZNF540_sgRNA1	TGCGTCAAGACATAACAGCG	ZNF540
77	ACTL8_sgRNA1	CATTCACCCTTCTTGCCTGC	ACTL8
78	PCDHGA8_sgRNA1	CTGTTCACCTACTGGAAGAC	PCDHGA8
79	ZNF573_sgRNA1	GCGGTGCCTGCAATCTAACC	ZNF573
80	ZNF717_sgRNA1	CGGTTAGGAACCCAAGCCGG	ZNF717
81	PCDHGB4_sgRNA1	CGTAGTTTTTGTTCTTTCAG	PCDHGB4
82	SUMO4_sgRNA1	TGTGAGTGGTGAGTTTAATC	SUMO4
83	ANGPTL8_sgRNA1	TTGTGCAATGCGGGGCACCA	ANGPTL8
84	ANKRD61_sgRNA1	AGCGTCCAGACTTTGTTCCT	ANKRD61
85	TMEM81_sgRNA1	TGTGGCCTCACCTGTTTATA	TMEM81
86	TMEM86B_sgRNA1	CAGGACGCTCCTTGGGTTAA	TMEM86B
87	TSSK4_sgRNA1	TGTTCCGAATACATCACAAT	TSSK4
88	LY6G5B_sgRNA1	CTGGATATGGGCAGGGCACC	LY6G5B
89	RSKR_sgRNA1	AGTGTGACTCTGGCCCCATG	RSKR
90	TIAM2_sgRNA1	GGACCATGTCCCTCGCGCTT	TIAM2
91	NKX3-1_sgRNA1	CGCCGATCTGCGAGCCCTGA	NKX3-1
92	MECOM_sgRNA1	CCTCGGCGATTGCCATCTGA	MECOM
93	HLF_sgRNA1	CTCGCGCCGATTTTCGGGGA	HLF
94	MEIS1_sgRNA1	ACTTGCTGCAGCCCAATGCA	MEIS1
95	TFAP2A_sgRNA1	GAGCGCACGGAGGGGGAGGC	TFAP2A
96	HOXB13_sgRNA1	AGCTTATTCTCTCTCTCTCT	HOXB13
97	DNMT3L_sgRNA2	CTGCAAACCGGCACTGAAGG	DNMT3L
98	CPSF4L_sgRNA2	CTGCACTCCAGCCTGGTCAA	CPSF4L
99	TMPRSS11E_sgRNA2	AGACTTGTCAGACTGGTTCT	TMPRSS11E
100	NFIA_sgRNA2	GCGTACAGTAGGCATGTATA	NFIA
101	KCNRG_sgRNA2	GGGAACTTGCAGTATACAAA	KCNRG
102	CCDC172_sgRNA2	ACTGGGCCTAAGACCTTTGG	CCDC172
103	LGI1_sgRNA2	TCGAAGGCTGGTCTGTGCTC	LGI1
104	ASB16_sgRNA2	GGTGCTGAGAAGCTGCTGGC	ASB16
105	IL17RE_sgRNA2	CTCCAAGTGGAGGGACTGAG	IL17RE
106	AADACL3_sgRNA2	AGGTGAGTCACAGGCTCAGG	AADACL3
107	IFIT3_sgRNA2	TTTTTGAGTAATTGCTTTTA	IFIT3
108	SLC16A8_sgRNA2	CCGAGGCCCAGCCTGGCCTG	SLC16A8
109	SULT1A2_sgRNA2	CCTTAGTTTGCCAGCTGGAG	SULT1A2
110	PROM2_sgRNA2	CCCTTGGTGGCCTCGGGTGG	PROM2
111	SLC25A18_sgRNA2	CAGATTTGGCTATTGTGTGC	SLC25A18
112	MPP1_sgRNA2	ATGGAAGTCTCCCACGCCCC	MPP1
113	GALNT8_sgRNA2	AGAGTGCATATTCTCTTGGT	GALNT8
114	TNNT2_sgRNA2	GTCGCACATTCCTCCCTCCG	TNNT2
115	F2RL3_sgRNA2	CAGATGCTTCCTGGGCTGGT	F2RL3
116	NUP210L_sgRNA2	CACATCCGAGCAAGAAGCAG	NUP210L
117	AHNAK_sgRNA2	TCCAGGGTCTGCCCCGCTCG	AHNAK
118	PILRA_sgRNA2	TGCCCAAAGGCCGCGGTCCC	PILRA
119	FERMT3_sgRNA2	CTGGAACCCTCTGTGGGCTG	FERMT3
120	GCNA_sgRNA2	TGTACCCACCTATCACAGTG	GCNA
121	TMEM265_sgRNA2	AACTGGTTTGAGTCAGCCAC	TMEM265
122	GNB3_sgRNA2	CAACGTCAGGCAAATGAAAT	GNB3
123	HYPK_sgRNA2	TGGGCCACACCTTCTTTCTG	HYPK
124	PHLPP1_sgRNA2	GCGAACCAGCCGCGGATCTG	PHLPP1
125	SLC25A21_sgRNA2	CCGGTAGTTTGTCAAACTAG	SLC25A21
126	SLC16A5_sgRNA2	GACGGAATCCCGGGGAGGCT	SLC16A5
127	ANKHD1-EIF4EBP3_sgRNA2	GCGCGGGTCAACGCAGCTTG	ANKHD1-EIF4EBP3
128	SF3B4_sgRNA2	CGGCTCGCGTCCTGAGGTGC	SF3B4
129	SEC24C_sgRNA2	CTGCTGAGTCGTATGTATTT	SEC24C
130	TADA3_sgRNA2	CGGGGCTCGCCTGAGGCCGA	TADA3
131	PMS1_sgRNA2	CTGGCAGCGAGTCTGTCCGG	PMS1
132	CNPY3_sgRNA2	CTTTGAAGGCGGGCTGCGGC	CNPY3
133	CRB3_sgRNA2	CTCAGCGAGGCTCAGGTGCA	CRB3
134	ATP2A1_sgRNA2	CTGTCAGCAGAAATATCTCT	ATP2A1
135	LRGUK_sgRNA2	CCTGCAGAAGGCGAGTACGC	LRGUK
136	CAND2_sgRNA2	CGTGCTCACGCCTTGGCCGT	CAND2
137	FADS3_sgRNA2	CGCCTGGATTGGAGCGGACG	FADS3
138	NIPAL3_sgRNA2	GCCAACTTCTGACTGGCAGG	NIPAL3
139	MTERF4_sgRNA2	GCGCGGTGTGGTGGATCGTG	MTERF4
140	HINFP_sgRNA2	TCCGTGTTTTGGTGCGCACG	HINFP
141	CEP83_sgRNA2	ACGTCACCCACGCCACCGAC	CEP83
142	ERICH5_sgRNA2	CTCTCTTCCGCTTTGCGCTC	ERICH5
143	BRINP2_sgRNA2	TTGGTGAGCTGGCAGGCTGG	BRINP2
144	NPY2R_sgRNA2	AAGTTTGATACTCTGGGCGT	NPY2R
145	LAMA3_sgRNA2	CACCTTTAAACTTCACACAT	LAMA3
146	GALR1_sgRNA2	GCTAGAATCCGTCCAGTCTC	GALR1
147	STK32B_sgRNA2	CCCACTGCGTGCTGCCTTCG	STK32B
148	EPOP_sgRNA2	GGCTAACGTCACGGGCGGTG	EPOP
149	FAM43A_sgRNA2	ACTCCGGGCGGATTCCTGGT	FAM43A
150	LRATD1_sgRNA2	CCGGCGAAGATTGACACAGC	LRATD1
151	OR10AD1_sgRNA2	AAAGGTTGACCACCATTCAT	OR10AD1
152	LRCOL1_sgRNA2	CCGGACACCTGACTCTCCAT	LRCOL1
153	FOXD4L5_sgRNA2	ACTAAGTTGATTTCACACAT	FOXD4L5
154	TNFRSF9_sgRNA2	ACCACAGCTCTGTGACAGCC	TNFRSF9
155	GLRA1_sgRNA2	AGGCCAGCGCTCTGATCTCC	GLRA1
156	CCDC60_sgRNA2	TCCTCGGCGTCCCGTTGCCA	CCDC60
157	RAB37_sgRNA2	GTGTCGTCGAGGGGGCGACG	RAB37
158	FAT2_sgRNA2	GCTCTCTGTCTCACGGAGAG	FAT2
159	SH2D2A_sgRNA2	TGACGTGAGTCCTCGCCAGA	SH2D2A
160	PLA2G10_sgRNA2	ACATGGTGAGGCTGTCTCTA	PLA2G10
161	SHOC1_sgRNA2	AGCATTTTGGGAGGCTGAGG	SHOC1
162	DDX53_sgRNA2	TGTGATTGGTCAGGCCATCA	DDX53
163	KCNG4_sgRNA2	CCTAGGAGGCAAGGGGAGCT	KCNG4
164	CHRM5_sgRNA2	TGCTGGACAGCAGTATATCC	CHRM5
165	GOLGA8K_sgRNA2	TCTGGACACACTGCTTTCTG	GOLGA8K
166	NUDT4B_sgRNA2	CTGGCGGCTACGGCTGGAGG	NUDT4B
167	PXMP4_sgRNA2	GTCAGACAACTATTTCGATG	PXMP4
168	FAM95C_sgRNA2	CAGTGGCCAGATAGATGGTC	FAM95C
169	NLRP11_sgRNA2	CTCCATCGCGAAGGTCATCA	NLRP11
170	TPTE_sgRNA2	CCCGCCGCCGCAGACTCCGC	TPTE
171	SMIM31_sgRNA2	AACCATCTGTAAATACCACT	SMIM31
172	ZNF540_sgRNA2	CCCACTCACCTGGCCGGCGC	ZNF540
173	ACTL8_sgRNA2	TGGCCAGCAGGCATGCTGGG	ACTL8
174	PCDHGA8_sgRNA2	ACTGGAAGACAAATGCAACC	PCDHGA8
175	ZNF573_sgRNA2	GGTTAGATTGCAGGCACCGC	ZNF573
176	ZNF717_sgRNA2	CAGAGCCTCATGGGAAATGT	ZNF717
177	PCDHGB4_sgRNA2	CTGCTGCTTCAAGTTAACCA	PCDHGB4
178	SUMO4_sgRNA2	CTCACAAGGAGTTGTATGAA	SUMO4
179	ANGPTL8_sgRNA2	GATGCAACTATCGCACCACT	ANGPTL8
180	ANKRD61_sgRNA2	AACTGATGGATTGCCTTCAC	ANKRD61
181	TMEM81_sgRNA2	CCTTACCTACTAGTCTTCAC	TMEM81
182	TMEM86B_sgRNA2	CAGGGTGAGGACAACATCTC	TMEM86B
183	TSSK4_sgRNA2	CACTTCATTCTCAAGTTTTG	TSSK4
184	LY6G5B_sgRNA2	AGGTGCCCTGCCCATATCCA	LY6G5B
185	RSKR_sgRNA2	CATGCTGATGGGTTTCTGCA	RSKR
186	TIAM2_sgRNA2	GCTGGTCCCGGACCATGTCC	TIAM2
187	NKX3-1_sgRNA2	CCGATCTGCGAGCCCTGAGC	NKX3-1
188	MECOM_sgRNA2	CGGCGATTGCCATCTGACAA	MECOM
189	HLF_sgRNA2	CGTGTTTAGCGTCGCCGCTC	HLF
190	MEIS1_sgRNA2	CTGCCGAGGAGCCTACTTGC	MEIS1
191	TFAP2A_sgRNA2	TCCGTGCGCTCCGGCTGGGC	TFAP2A
192	HOXB13_sgRNA2	CAGCTTATTCTCTCTCTCTC	HOXB13
193	DNMT3L_sgRNA3	ACTGCAAACCGGCACTGAAG	DNMT3L
194	CPSF4L_sgRNA3	CCCAGGTTCAAGCAATTCTC	CPSF4L
195	TMPRSS11E_sgRNA3	CACTACACCAGCCAAGACTT	TMPRSS11E
196	NFIA_sgRNA3	TACACTCCACTATACATGCC	NFIA
197	KCNRG_sgRNA3	AGGCAACTCGAATTTGCAAA	KCNRG
198	CCDC172_sgRNA3	GGGCATGTGAACCCCAAAGG	CCDC172
199	LGI1_sgRNA3	GCCTTCGAAGGCAAAGTGAA	LGI1
200	ASB16_sgRNA3	TGGGCTGGGGGTTGGGCCAG	ASB16
201	IL17RE_sgRNA3	TCCACTTGGAGGGGAAGGAA	IL17RE
202	AADACL3_sgRNA3	CACCTGAGCCTGTGACTCAC	AADACL3
203	IFIT3_sgRNA3	AACGATTTTAAATTAGTTTC	IFIT3
204	SLC16A8_sgRNA3	GGCTGGGCCTCGGCGGTGGG	SLC16A8
205	SULT1A2_sgRNA3	TCCTTAGTTTGCCAGCTGGA	SULT1A2
206	PROM2_sgRNA3	TTGGTGGCCTCGGGTGGAAG	PROM2
207	SLC25A18_sgRNA3	TGACATGCATATCAATGCAG	SLC25A18
208	MPP1_sgRNA3	TCGCTCCGCCCATGGAAGTC	MPP1
209	GALNT8_sgRNA3	TCTCGGACCCTGAGCCTCTT	GALNT8
210	TNNT2_sgRNA3	ACCCGTCCCCTGTCGCACAT	TNNT2
211	F2RL3_sgRNA3	CTTGAACCGCAGATGCTTCC	F2RL3
212	NUP210L_sgRNA3	ACACATCCGAGCAAGAAGCA	NUP210L
213	AHNAK_sgRNA3	TGGAGGGACCCGGGAGTGGG	AHNAK
214	PILRA_sgRNA3	CGGCCTTTGGGCAGGGCTGA	PILRA
215	FERMT3_sgRNA3	TAGCTTCCTGTGCTCTCTGG	FERMT3
216	GCNA_sgRNA3	CCTATCACAGTGGTCACAAG	GCNA
217	TMEM265_sgRNA3	CTGCTCTTCATCTAGCCAAA	TMEM265
218	GNB3_sgRNA3	GACGTTGTGGTTGGCTCTAC	GNB3
219	HYPK_sgRNA3	CCTTCCTCCCTGAAGCTTCT	HYPK
220	PHLPP1_sgRNA3	GGTTGAGGCGGGGGTAGCGG	PHLPP1
221	SLC25A21_sgRNA3	AGATTGGCGCCCACGCCCTT	SLC25A21
222	SLC16A5_sgRNA3	ACCCGACGGAATCCCGGGGA	SLC16A5
223	ANKHD1-EIF4EBP3_sgRNA3	GAGCGACGGGTCACTTTGGC	ANKHD1-EIF4EBP3
224	SF3B4_sgRNA3	CCCGACCCAGGTTAAGTTTC	SF3B4
225	SEC24C_sgRNA3	CGAAATGCAGACGTGGCAGA	SEC24C
226	TADA3_sgRNA3	ACCTCTAGCGGCTTTGCTCG	TADA3
227	PMS1_sgRNA3	CCGGGCGAGGCGGGACTCAG	PMS1
228	CNPY3_sgRNA3	CGGGCCTTGGTCCGCTTTGA	CNPY3
229	CRB3_sgRNA3	GTTACAGGTGCGCCCACAGC	CRB3
230	ATP2A1_sgRNA3	CTGTTCCCCCTCTGTCAGCA	ATP2A1
231	LRGUK_sgRNA3	CTTGACTTTTCTTTTTCTCA	LRGUK
232	CAND2_sgRNA3	GGGCCAAGACCACCAAGCCA	CAND2
233	FADS3_sgRNA3	CTCCAATCCAGGCGCGGGGC	FADS3
234	NIPAL3_sgRNA3	GCGCGAAATGCCTGCCAACT	NIPAL3
235	MTERF4_sgRNA3	GAATCACGATCCACCACACC	MTERF4
236	HINFP_sgRNA3	CTTCCGTGTTTTGGTGCGCA	HINFP
237	CEP83_sgRNA3	CTGGGCCAAGGGACAGAGCC	CEP83
238	ERICH5_sgRNA3	GCTCTCTTCCGCTTTGCGCT	ERICH5
239	BRINP2_sgRNA3	CTCTCTCCTTTGGTGAGCTG	BRINP2
240	NPY2R_sgRNA3	CAAGTTTGATACTCTGGGCG	NPY2R
241	LAMA3_sgRNA3	CCTTTAAACTTCACACATGA	LAMA3
242	GALR1_sgRNA3	TCCCGCTAGAATCCGTCCAG	GALR1
243	STK32B_sgRNA3	ATCCCTTTCTCAGCTCCTTC	STK32B
244	EPOP_sgRNA3	CATTCCGCACACAGACACAC	EPOP
245	FAM43A_sgRNA3	CGTGACAGCCATTGGTCGAG	FAM43A
246	LRATD1_sgRNA3	CGCCGGCGAAGATTGACACA	LRATD1
247	OR10AD1_sgRNA3	TTCATCCATCCTGTTTTATA	OR10AD1
248	LRCOL1_sgRNA3	ATCACCAACCACCGGACACC	LRCOL1
249	FOXD4L5_sgRNA3	CTTGTAGCAATGGTTCTCCA	FOXD4L5
250	TNFRSF9_sgRNA3	CAGCTCTGTGACAGCCCTAT	TNFRSF9
251	GLRA1_sgRNA3	GCGCTCTGATCTCCACAGAA	GLRA1
252	CCDC60_sgRNA3	CACGAATTCCAGCCAATGAG	CCDC60
253	RAB37_sgRNA3	AGCCGGTGTCGTCGAGGGGG	RAB37
254	FAT2_sgRNA3	CTCCGTGAGACAGAGAGCTG	FAT2
255	SH2D2A_sgRNA3	ACAGCCTTAGTTCTGGCGAG	SH2D2A
256	PLA2G10_sgRNA3	GGTCAGTCTCTCTAGTCGAG	PLA2G10
257	SHOC1_sgRNA3	GGCTGGTCTCGAACTCCTGA	SHOC1
258	DDX53_sgRNA3	TACACGACCCGGAATTCGAC	DDX53
259	KCNG4_sgRNA3	TGCCTCCTAGGCGGTTGGCA	KCNG4
260	CHRM5_sgRNA3	CTGCTGGACAGCAGTATATC	CHRM5
261	GOLGA8K_sgRNA3	CCTTTCCTTTTCATCTTTCT	GOLGA8K
262	NUDT4B_sgRNA3	CCGCTCTCCATGGAGCCCGA	NUDT4B
263	PXMP4_sgRNA3	ATCAGAGAGCGTACTTGTCT	PXMP4
264	FAM95C_sgRNA3	GTTGGAATCTCTGAGCAAGA	FAM95C
265	NLRP11_sgRNA3	TCGCGAAGGTCATCAAGAAC	NLRP11
266	TPTE_sgRNA3	GCCGCCGCAGACTCCGCCTC	TPTE
267	SMIM31_sgRNA3	TCTGTAAATACCACTACTAT	SMIM31
268	ZNF540_sgRNA3	ACTCACCTGGCCGGCGCAGA	ZNF540
269	ACTL8_sgRNA3	GCAGGCATGCTGGGCTTTGC	ACTL8
270	PCDHGA8_sgRNA3	TCATCTCACATTCTTTGGCT	PCDHGA8
271	ZNF573_sgRNA3	GGAGGTTTTAGTTTTCCCTC	ZNF573
272	ZNF717_sgRNA3	TGAGGCTCTGCGGTCCCCGG	ZNF717
273	PCDHGB4_sgRNA3	GTGCAATAATTATAATTGTG	PCDHGB4
274	SUMO4_sgRNA3	TTCATACAACTCCTTGTGAG	SUMO4
275	ANGPTL8_sgRNA3	CGCCGGGATCACGCTTCCTG	ANGPTL8
276	ANKRD61_sgRNA3	TCAGTTTGGAACCAAGCGTC	ANKRD61
277	TMEM81_sgRNA3	GGGTTGACAGTGAGGCCCTG	TMEM81
278	TMEM86B_sgRNA3	TGTTATCAGTCACAGAGTCC	TMEM86B
279	TSSK4_sgRNA3	GCCGCACTTCATTCTCAAGT	TSSK4
280	LY6G5B_sgRNA3	GGCCAAATGCAACTACTTGT	LY6G5B
281	RSKR_sgRNA3	TGAAGCTGTATCACAGAAAT	RSKR
282	TIAM2_sgRNA3	AGCGTCAGGCCCAGGACCCC	TIAM2
283	NKX3-1_sgRNA3	CAGGTGACCCCGCCGATCTG	NKX3-1
284	MECOM_sgRNA3	TCTGACAAGATCTCCAAATC	MECOM
285	HLF_sgRNA3	TGCAGCACTGGCTGGTTGCA	HLF
286	MEIS1_sgRNA3	TGCCGAGGAGCCTACTTGCT	MEIS1
287	TFAP2A_sgRNA3	AGCCGGAGCGCACGGAGGGG	TFAP2A
288	HOXB13_sgRNA3	GGGGGAGAGAAGCTAATAAA	HOXB13
289	DNMT3L_sgRNA4	TCAGTGCCGGTTTGCAGTGG	DNMT3L
290	CPSF4L_sgRNA4	CCTGAGTAGCTGAGATTACA	CPSF4L
291	TMPRSS11E_sgRNA4	TGTCCTGCTAGTCACATATA	TMPRSS11E
292	NFIA_sgRNA4	ACACTCCACTATACATGCCT	NFIA
293	KCNRG_sgRNA4	GACTTAGATTCCCAGGAAAC	KCNRG
294	CCDC172_sgRNA4	TGGGCATGTGAACCCCAAAG	CCDC172
295	LGI1_sgRNA4	TCGAAGGCAAAGTGAAGTGA	LGI1
296	ASB16_sgRNA4	TCACCCTGGGCTGGGGGTTG	ASB16
297	IL17RE_sgRNA4	TCCAAGTGGAGGGACTGAGG	IL17RE
298	AADACL3_sgRNA4	AGCCCAGGTGAGTCACAGGC	AADACL3
299	IFIT3_sgRNA4	CCTCCCAACGATTTTAAATT	IFIT3
300	SLC16A8_sgRNA4	CAGGCCAGGCTGGGCCTCGG	SLC16A8
301	SULT1A2_sgRNA4	TCCGGAAGCAAATCTAAGTC	SULT1A2
302	PROM2_sgRNA4	TGGTGGCCTCGGGTGGAAGC	PROM2
303	SLC25A18_sgRNA4	CCTTCTACAGCCATGACATG	SLC25A18
304	MPP1_sgRNA4	TAGGCGGAGCTCCGTCCGCG	MPP1
305	GALNT8_sgRNA4	GAGTGCATATTCTCTTGGTG	GALNT8
306	TNNT2_sgRNA4	TGTCGCACATTCCTCCCTCC	TNNT2
307	F2RL3_sgRNA4	CTGCATCTTGCTGGCCTGGC	F2RL3
308	NUP210L_sgRNA4	TTATATTGGCTTGCTGAAGG	NUP210L
309	AHNAK_sgRNA4	GGGAGTGGGCTGCTGGGGAG	AHNAK
310	PILRA_sgRNA4	CGGTCCCCGTCCTCCTGCCG	PILRA
311	FERMT3_sgRNA4	TGGAACCCTCTGTGGGCTGG	FERMT3
312	GCNA_sgRNA4	CTGTACCCACCTATCACAGT	GCNA
313	TMEM265_sgRNA4	TGGGCTCTTCACGTGGTGGC	TMEM265
314	GNB3_sgRNA4	GCTGATTTCATTTGCCTGAC	GNB3
315	HYPK_sgRNA4	CACCTTCTTTCTGCTCCAGT	HYPK
316	PHLPP1_sgRNA4	CAACCCGGCGAACCAGCCGC	PHLPP1
317	SLC25A21_sgRNA4	TTCTCTATCAGGAGCCTCCG	SLC25A21
318	SLC16A5_sgRNA4	CGGGATTCCGTCGGGTGGGG	SLC16A5
319	ANKHD1-EIF4EBP3_sgRNA4	TCGCTCAGGCTCTTCGTCAC	ANKHD1-EIF4EBP3
320	SF3B4_sgRNA4	ACCCAGGTTAAGTTTCGGAG	SF3B4
321	SEC24C_sgRNA4	CGCATGCGCCTCTTTCATCT	SEC24C
322	TADA3_sgRNA4	CTAGAGGTGGGGTGCGGGTG	TADA3
323	PMS1_sgRNA4	ATCCGCTGGCAGCGAGTCTG	PMS1
324	CNPY3_sgRNA4	ATAGGCTTTCTGGGGTTTGC	CNPY3
325	CRB3_sgRNA4	CGCTGTGGGCGCACCTGTAA	CRB3
326	ATP2A1_sgRNA4	CCTCTGTCAGCAGAAATATC	ATP2A1
327	LRGUK_sgRNA4	GCCTGCAGAAGGCGAGTACG	LRGUK
328	CAND2_sgRNA4	TGCTCACGCCTTGGCCGTGG	CAND2
329	FADS3_sgRNA4	CGGTCTCCATTGGCCGCCAG	FADS3
330	NIPAL3_sgRNA4	CTTGCCTGCGCGAAATGCCT	NIPAL3
331	MTERF4_sgRNA4	CGCTGGCGCTGGGAACGGCG	MTERF4
332	HINFP_sgRNA4	TGTTTTGGTGCGCACGGGTT	HINFP
333	CEP83_sgRNA4	ACGCCACCGACGCCGGTTGC	CEP83
334	ERICH5_sgRNA4	CCCGCTCTCTTCCGCTTTGC	ERICH5
335	BRINP2_sgRNA4	GTGGGGAGTGTGGCGCTGTG	BRINP2
336	NPY2R_sgRNA4	AGTTTGATACTCTGGGCGTT	NPY2R
337	LAMA3_sgRNA4	TGCCGCAGACAGCCTTCCTC	LAMA3
338	GALR1_sgRNA4	ATCCCGCTAGAATCCGTCCA	GALR1
339	STK32B_sgRNA4	GGCCGATCCCTTTCTCAGCT	STK32B
340	EPOP_sgRNA4	GGTCCACGTGTGTGTGTCTG	EPOP
341	FAM43A_sgRNA4	TTGGTCGAGGGAGCGGGGAG	FAM43A
342	LRATD1_sgRNA4	CCGCCGGCGAAGATTGACAC	LRATD1
343	OR10AD1_sgRNA4	TTTGGAACTTAGTAAACTAG	OR10AD1
344	LRCOL1_sgRNA4	ACCAGAGGACGCCAAACACG	LRCOL1
345	FOXD4L5_sgRNA4	TGTAGCAATGGTTCTCCAAT	FOXD4L5
346	TNFRSF9_sgRNA4	CGAAATCCCCTAGAGCCCCC	TNFRSF9
347	GLRA1_sgRNA4	CTGTTTTTCTGTTTAAACGG	GLRA1
348	CCDC60_sgRNA4	CCACGAATTCCAGCCAATGA	CCDC60
349	RAB37_sgRNA4	GCTCGGACCTTGCTGTTCCC	RAB37
350	FAT2_sgRNA4	TCTCCGTGAGACAGAGAGCT	FAT2
351	SH2D2A_sgRNA4	TAGTTCTGGCGAGGACTCAC	SH2D2A
352	PLA2G10_sgRNA4	CGGCCTTCCAAAGTGCTGGG	PLA2G10
353	SHOC1_sgRNA4	TGTTGACCAGGCTGGTCTCG	SHOC1
354	DDX53_sgRNA4	GTGATTGGTCAGGCCATCAA	DDX53
355	KCNG4_sgRNA4	ACCGCCTAGGAGGCAAGGGG	KCNG4
356	CHRM5_sgRNA4	GCTGGACAGCAGTATATCCT	CHRM5
357	GOLGA8K_sgRNA4	CTTTCCTTTTCATCTTTCTC	GOLGA8K
358	NUDT4B_sgRNA4	CCGCTCCCTCCAGCCGTAGC	NUDT4B
359	PXMP4_sgRNA4	TTCTCTTCCAGTCAGACAAC	PXMP4
360	FAM95C_sgRNA4	TTCCCTTTGTCCTGTTGGAA	FAM95C
361	NLRP11_sgRNA4	TCCATCGCGAAGGTCATCAA	NLRP11
362	TPTE_sgRNA4	CCGTTCCGCCCGCCGCCGCA	TPTE
363	SMIM31_sgRNA4	CTACTATACACAGTTCTGAG	SMIM31
364	ZNF540_sgRNA4	GGTGAGTGGGCGGCCTCACC	ZNF540
365	ACTL8_sgRNA4	CTCCACATTCACCCTTCTTG	ACTL8
366	PCDHGA8_sgRNA4	GTAGGTGAACAGCGGCGCTT	PCDHGA8
367	ZNF573_sgRNA4	CAAATCCCGGTTAGATTGCA	ZNF573
368	ZNF717_sgRNA4	GGTTAGGAACCCAAGCCGGA	ZNF717
369	PCDHGB4_sgRNA4	GAGTCAGCACTAGGAAACTA	PCDHGB4
370	SUMO4_sgRNA4	TAACTGGAAATGGATTAAAC	SUMO4
371	ANGPTL8_sgRNA4	AGCCGGACATTCGCCTGATG	ANGPTL8
372	ANKRD61_sgRNA4	TCACAGATCCAATTCTCGAC	ANKRD61
373	TMEM81_sgRNA4	TACCTACTAGTCTTCACGCT	TMEM81
374	TMEM86B_sgRNA4	AGGGTGAGGACAACATCTCC	TMEM86B
375	TSSK4_sgRNA4	GGCCGCACTTCATTCTCAAG	TSSK4
376	LY6G5B_sgRNA4	GGCTGTGTTTCAGATGAAGA	LY6G5B
377	RSKR_sgRNA4	CTGCCCTGAAGCTGTATCAC	RSKR
378	TIAM2_sgRNA4	GGGCCTGACGCTGGGCGGGG	TIAM2
379	NKX3-1_sgRNA4	ATCTGCGAGCCCTGAGCACT	NKX3-1
380	MECOM_sgRNA4	CCTCCTCGGCGATTGCCATC	MECOM
381	HLF_sgRNA4	CGCCGCCGCGTGTTTAGCGT	HLF
382	MEIS1_sgRNA4	AATGCATTGTGTAAGACGCG	MEIS1
383	TFAP2A_sgRNA4	TGCGCTCCGGCTGGGCCCCC	TFAP2A
384	HOXB13_sgRNA4	TTAGGATTTTATTAGCTTCT	HOXB13
385	DNMT3L_sgRNA5	TCCCACTGCAAACCGGCACT	DNMT3L
386	CPSF4L_sgRNA5	CTAAGCAGCCCCTGTCCAGT	CPSF4L
387	TMPRSS11E_sgRNA5	GCCAAGACTTGTCAGACTGG	TMPRSS11E
388	NFIA_sgRNA5	CTATACATGCCTACTGTACG	NFIA
389	KCNRG_sgRNA5	AGGAAACTACTGTAAGGTAA	KCNRG
390	CCDC172_sgRNA5	GGGCAAACCTGCCCCCCACA	CCDC172
391	LGI1_sgRNA5	CCCGGTGAAAGCAGAAAGCT	LGI1
392	ASB16_sgRNA5	GCAGCTTCTCAGCACCAGGA	ASB16
393	IL17RE_sgRNA5	CCACTTGGAGGGGAAGGAAT	IL17RE
394	AADACL3_sgRNA5	AGAACCACATCCTCACCTGA	AADACL3
395	IFIT3_sgRNA5	ACGATTTTAAATTAGTTTCA	IFIT3
396	SLC16A8_sgRNA5	GGAGGGGAGAAGAGACTGGG	SLC16A8
397	SULT1A2_sgRNA5	GGGCTGGACTTAGATTTGCT	SULT1A2
398	PROM2_sgRNA5	CCAAGGGCGGTCCCAGCCTG	PROM2
399	SLC25A18_sgRNA5	AGATTTGGCTATTGTGTGCT	SLC25A18
400	MPP1_sgRNA5	TGGAAGTCTCCCACGCCCCG	MPP1
401	GALNT8_sgRNA5	TGAGCACCAAGAGAATATGC	GALNT8
402	TNNT2_sgRNA5	TCCCCTGTCGCACATTCCTC	TNNT2
403	F2RL3_sgRNA5	AGGAAGCATCTGCGGTTCAA	F2RL3
404	NUP210L_sgRNA5	CCTCTGCTGACGTCACGCCT	NUP210L
405	AHNAK_sgRNA5	GGTCCCTCCAGGGTCTGCCC	AHNAK
406	PILRA_sgRNA5	TTGGGCAGGGCTGACTTGGC	PILRA
407	FERMT3_sgRNA5	ACAGAGGGTTCCAGGGGCCC	FERMT3
408	GCNA_sgRNA5	ACCTATCACAGTGGTCACAA	GCNA
409	TMEM265_sgRNA5	GCTCTTCATCTAGCCAAACT	TMEM265
410	GNB3_sgRNA5	ACCACAACGTCAGGCAAATG	GNB3
411	HYPK_sgRNA5	AGGGCCAGCCCCGCCTCCTC	HYPK
412	PHLPP1_sgRNA5	GGCGAACCAGCCGCGGATCT	PHLPP1
413	SLC25A21_sgRNA5	TCTCTATCAGGAGCCTCCGG	SLC25A21
414	SLC16A5_sgRNA5	TGCTGCTGGACTGTCCCCGG	SLC16A5
415	ANKHD1-EIF4EBP3_sgRNA5	CGCAGGCCTAGGCGGTTGCG	ANKHD1-EIF4EBP3
416	SF3B4_sgRNA5	CCGAAACTTAACCTGGGTCG	SF3B4
417	SEC24C_sgRNA5	GTGCGCCTCTGCTGAGTCGT	SEC24C
418	TADA3_sgRNA5	CCTCTAGCGGCTTTGCTCGA	TADA3
419	PMS1_sgRNA5	GGACAGACTCGCTGCCAGCG	PMS1
420	CNPY3_sgRNA5	CCTTCAAAGCGGACCAAGGC	CNPY3
421	CRB3_sgRNA5	CTTCTTGACTCCGCCCTCTC	CRB3
422	ATP2A1_sgRNA5	ACTGTTCCCCCTCTGTCAGC	ATP2A1
423	LRGUK_sgRNA5	CGCCTGCAGAAGGCGAGTAC	LRGUK
424	CAND2_sgRNA5	CGGCCAAGGCGTGAGCACGG	CAND2
425	FADS3_sgRNA5	CGCGTCCGCTCCAATCCAGG	FADS3
426	NIPAL3_sgRNA5	CGCAGCCACTTGCCTGCGCG	NIPAL3
427	MTERF4_sgRNA5	CACCGCGCTGGCGCTGGGAA	MTERF4
428	HINFP_sgRNA5	ACTGTTCCCGCCCCTTCCGT	HINFP
429	CEP83_sgRNA5	CCGACGCCGGTTGCTGCCGG	CEP83
430	ERICH5_sgRNA5	TCCTCTGCGTCCTGGCCCTC	ERICH5
431	BRINP2_sgRNA5	ACAGGTGCCCATTGGCTGGG	BRINP2
432	NPY2R_sgRNA5	CCCCCAAGTTTGATACTCTG	NPY2R
433	LAMA3_sgRNA5	GAGCGCACATAACAGTCCCG	LAMA3
434	GALR1_sgRNA5	CCGGGCAGGTCCGCACTCCG	GALR1
435	STK32B_sgRNA5	TCCTCCCTCGGCCGGGAGCT	STK32B
436	EPOP_sgRNA5	CCGTCCCCATTCCGCACACA	EPOP
437	FAM43A_sgRNA5	ATGGCTGTCACGCGGTCCCT	FAM43A
438	LRATD1_sgRNA5	GCCGGCGAAGATTGACACAG	LRATD1
439	OR10AD1_sgRNA5	CCATTCATCCATCCTGTTTT	OR10AD1
440	LRCOL1_sgRNA5	GAGGACGCCAAACACGTCCT	LRCOL1
441	FOXD4L5_sgRNA5	TCTTAGTTATGTATTATGTC	FOXD4L5
442	TNFRSF9_sgRNA5	TATGAAATCATTCATTTCAT	TNFRSF9
443	GLRA1_sgRNA5	TGTTTTTCTGTTTAAACGGC	GLRA1
444	CCDC60_sgRNA5	CATTGGCTGGAATTCGTGGG	CCDC60
445	RAB37_sgRNA5	TGCTGTTCCCTGAGGGCACG	RAB37
446	FAT2_sgRNA5	TCCCTCTCCGTGAGACAGAG	FAT2
447	SH2D2A_sgRNA5	CGCCAGAACTAAGGCTGTGG	SH2D2A
448	PLA2G10_sgRNA5	GACTCTGTCTCTTTCTCGCT	PLA2G10
449	SHOC1_sgRNA5	CTGTAATCCCAGCTACTTGG	SHOC1
450	DDX53_sgRNA5	ACACGACCCGGAATTCGACG	DDX53
451	KCNG4_sgRNA5	CCTAGGCGGTTGGCAGAGTG	KCNG4
452	CHRM5_sgRNA5	GCAGGGGAAGTAATTAATGA	CHRM5
453	GOLGA8K_sgRNA5	TGTGAGCCACAGGTCCCTCT	GOLGA8K
454	NUDT4B_sgRNA5	TCCAGCCGTAGCCGCCAGGG	NUDT4B
455	PXMP4_sgRNA5	ATGAGACAAGTACGCTCTCT	PXMP4
456	FAM95C_sgRNA5	TTGTCCTGTTGGAATCTCTG	FAM95C
457	NLRP11_sgRNA5	GCGTGTTTCTGCCCAGATGC	NLRP11
458	TPTE_sgRNA5	ATGCTAGTCACGTGGGCGCT	TPTE
459	SMIM31_sgRNA5	AAGCACAATCTTTGTTTGCT	SMIM31
460	ZNF540_sgRNA5	GCCAGGTGAGTGGGCGGCCT	ZNF540
461	ACTL8_sgRNA5	AGCATGCCTGCTGGCCAGGG	ACTL8
462	PCDHGA8_sgRNA5	AAGAATGTGAGATGAAGGTT	PCDHGA8
463	ZNF573_sgRNA5	AGCCACTTTTCCCACAAGCC	ZNF573
464	ZNF717_sgRNA5	GGGACCGCAGAGCCTCATGG	ZNF717
465	PCDHGB4_sgRNA5	AGTGCTGACTCTGGGCGCCG	PCDHGB4
466	SUMO4_sgRNA5	TTTCCAGTTAAGGTAATTAC	SUMO4
467	ANGPTL8_sgRNA5	GACATTCGCCTGATGCAACT	ANGPTL8
468	ANKRD61_sgRNA5	ATTCTCGACAAATTCTAGAA	ANKRD61
469	TMEM81_sgRNA5	ACTAGTCTTCACGCTTTTTT	TMEM81
470	TMEM86B_sgRNA5	TGGGCCCTGTTATCAGTCAC	TMEM86B
471	TSSK4_sgRNA5	CGCCCGGCCGCACTTCATTC	TSSK4
472	LY6G5B_sgRNA5	ATATCCAGGGGCTGCGGGCT	LY6G5B
473	RSKR_sgRNA5	ATCAGCATGGGGCCAGAGTC	RSKR
474	TIAM2_sgRNA5	GCTCCCGGCTGGTCCCGGAC	TIAM2
475	NKX3-1_sgRNA5	AGGTGACCCCGCCGATCTGC	NKX3-1
476	MECOM_sgRNA5	CGCGGCTCCCTTTCTCCGCC	MECOM
477	HLF_sgRNA5	ATTTTCGGGGACCTTGCAGC	HLF
478	MEIS1_sgRNA5	CGGCAGGGGTGGGTGCGCGA	MEIS1
479	TFAP2A_sgRNA5	CTCCGTGCGCTCCGGCTGGG	TFAP2A
480	HOXB13_sgRNA5	GCTTATTCTCTCTCTCTCTC	HOXB13
481	scramble1	TCAACTCCTTCCTTTTTCAG	Non-Targeting
482	scramble2	AACGCCTTTCCTTTCATCTT	Non-Targeting
